# Supplementary material for: De novo assembly and characterization of the transcriptome in the desiccation-tolerant moss Syntrichia caninervis
Source: BMC Res Notes. 2014 Aug 3;7:490. doi: 10.1186/1756-0500-7-490 (PMC4124477; doi:10.1186/1756-0500-7-490)
Supplement: Additional file 1: Table S1 — Comprehensive annotation of S. caninervis unigenes. Including BLASTX search hits in NCBI-Nr, Swiss-Prot, COG, KEGG and COSMOSS databases and all annotated transcription factors using PlantTFDB. [file 1756-0500-7-490-S1.xlsx]

## Sheet: Sheet1
geneID	Length	RPKM	Nr_ID	Nr_annotation	Swissprot-ID	Swissprot-annotation	COG_Protein_or_Domain	COG_ID	COG_Function_Description	KO_ID	KEGG_Gene	KO_definition	COSMOSS_ID	PlantTFDB
Unigene1_T_Sca	1128	0.001	gi|334188385|ref|NP_001190537.1|	cytochrome c-type biogenesis ccda-like chloroplastic protein [Arabidopsis thaliana] >gi|332009098|gb|AED96481.1| cytochrome c-type biogenesis ccda-like chloroplastic protein [Arabidopsis thaliana]	sp|Q9M5P3|CCDA_ARATH	Cytochrome c-type biogenesis ccda-like chloroplastic protein OS=Arabidopsis thaliana GN=CCDA PE=1 SV=1	alr3122	COG0785	Cytochrome c biogenesis protein	K06196	ppp:PHYPADRAFT_146798	cytochrome c-type biogenesis protein	Pp1s248_62V6.2	NA
Unigene10_T_Sca	1100	32.1301	gi|6523547|emb|CAB62280.1|	hydroxyproline-rich glycoprotein DZ-HRGP [Volvox carteri f. nagariensis]	sp|Q9FPQ6|GP1_CHLRE	Vegetative cell wall protein gp1 OS=Chlamydomonas reinhardtii GN=GP1 PE=2 SV=1	YPO2725	COG3501	Uncharacterized protein conserved in bacteria	NA	NA	NA	Pp1s235_78V6.1	NA
Unigene1000_T_Sca	1277	0.8028	gi|334183611|ref|NP_001185303.1|	Peptidase M1 family protein [Arabidopsis thaliana] >gi|332196026|gb|AEE34147.1| Peptidase M1 family protein [Arabidopsis thaliana]	sp|P04825|AMPN_ECOLI	Aminopeptidase N OS=Escherichia coli (strain K12) GN=pepN PE=1 SV=2	PA3083	COG0308	Aminopeptidase N	NA	NA	NA	Pp1s149_154V6.1	NA
Unigene10000_T_Sca	716	46.7131	gi|115461559|ref|NP_001054379.1|	Os05g0101400 [Oryza sativa Japonica Group] >gi|113577930|dbj|BAF16293.1| Os05g0101400 [Oryza sativa Japonica Group]	sp|O22795|RK28_ARATH	50S ribosomal protein L28, chloroplastic OS=Arabidopsis thaliana GN=RPL28 PE=2 SV=2	asl2630	COG0227	Ribosomal protein L28	K11971	osa:4330395	E3 ubiquitin-protein ligase RNF14 [EC:6.3.2.19]	Pp1s229_21V6.1	NA
Unigene10005_T_Sca	619	4.6373	gi|2388584|gb|AAB71465.1|	EST gb|ATTS1136 comes from this gene [Arabidopsis thaliana]	sp|P98088|MUC5A_HUMAN	Mucin-5AC (Fragments) OS=Homo sapiens GN=MUC5AC PE=1 SV=3	NA	NA	NA	NA	NA	0	NA	NA
Unigene10007_T_Sca	627	26.6106	gi|115451417|ref|NP_001049309.1|	Os03g0204100 [Oryza sativa Japonica Group] >gi|122247402|sp|Q10Q99.1|FH8_ORYSJ RecName: Full=Formin-like protein 8; AltName: Full=OsFH8; Flags: Precursor >gi|113547780|dbj|BAF11223.1| Os03g0204100 [Oryza sativa Japonica Group]	sp|Q10Q99|FH8_ORYSJ	Formin-like protein 8 OS=Oryza sativa subsp. japonica GN=FH8 PE=2 SV=1	NA	NA	NA	NA	NA	NA	Pp1s122_159V6.1	NA
Unigene10008_T_Sca	429	36.0247	gi|225426498|ref|XP_002271527.1|	PREDICTED: similar to binding [Vitis vinifera]	NA	NA	NA	NA	NA	NA	NA	NA	Pp1s96_125V6.1	NA
Unigene10009_T_Sca	476	1.3461	gi|15218294|ref|NP_173030.1|	uncharacterized protein [Arabidopsis thaliana] >gi|332191243|gb|AEE29364.1| uncharacterized protein [Arabidopsis thaliana]	NA	NA	NA	NA	NA	NA	NA	NA	Pp1s357_19V6.1	NA
Unigene1001_T_Sca	331	26.249	gi|159472837|ref|XP_001694551.1|	amine oxidase-like protein [Chlamydomonas reinhardtii] >gi|158276775|gb|EDP02546.1| amine oxidase-like protein [Chlamydomonas reinhardtii]	NA	NA	NA	NA	NA	NA	NA	NA	Pp1s4_491V6.1	NA
Unigene10011_T_Sca	192	9.3441	gi|195625154|gb|ACG34407.1|	ethanol tolerance protein GEKO1 [Zea mays]	NA	NA	NA	NA	NA	NA	NA	NA	Pp1s289_26V6.1	NA
Unigene10012_T_Sca	245	1.1507	gi|298706991|emb|CBJ29799.1|	Trehalase N-terminal fragment, family GH37 [Ectocarpus siliculosus]	NA	NA	NA	NA	NA	NA	NA	NA	NA	NA
Unigene10014_T_Sca	158	0.6488	gi|17367479|sp|O81361.1|RS8_PRUAR	RecName: Full=40S ribosomal protein S8 >gi|3264759|gb|AAC24583.1| 40S ribosomal protein S8 [Prunus armeniaca]	sp|O76756|RS8_APIME	40S ribosomal protein S8 OS=Apis mellifera GN=RpS8 PE=2 SV=2	SPAC521.05	COG2007	Ribosomal protein S8E	K02995	ppp:PHYPADRAFT_191463	small subunit ribosomal protein S8e	Pp1s227_85V6.1	NA
Unigene10015_T_Sca	322	5.7308	gi|255077010|ref|XP_002502160.1|	U1 small nuclear ribonucleoprotein [Micromonas sp. RCC299] >gi|226517425|gb|ACO63418.1| U1 small nuclear ribonucleoprotein [Micromonas sp. RCC299]	sp|Q55FQ0|RU17_DICDI	U1 small nuclear ribonucleoprotein 70 kDa OS=Dictyostelium discoideum GN=snrnp70 PE=3 SV=1	Cgl1130	COG0513	Superfamily II DNA and RNA helicases	K13091	rcu:RCOM_1646720	RNA-binding protein 39	NA	NA
Unigene10016_T_Sca	477	3.2776	gi|206570199|gb|ACI12882.1|	NAD-dependent alcohol dehydrogenase [Euglena gracilis]	sp|P00332|ADH_SCHPO	Alcohol dehydrogenase OS=Schizosaccharomyces pombe (strain ATCC 38366 / 972) GN=adh1 PE=1 SV=2	SPCC13B11.01	COG1064	Zn-dependent alcohol dehydrogenases	K13953	zma:100274539	alcohol dehydrogenase, propanol-preferring [EC:1.1.1.1]	NA	NA
Unigene1002_T_Sca	860	83.892	gi|115450068|ref|NP_001048635.1|	Os02g0833400 [Oryza sativa Japonica Group] >gi|50251416|dbj|BAD28454.1| seed maturation-like protein [Oryza sativa Japonica Group] >gi|113538166|dbj|BAF10549.1| Os02g0833400 [Oryza sativa Japonica Group]	NA	NA	NA	NA	NA	NA	NA	NA	Pp1s207_10V6.1	NA
Unigene10020_T_Sca	994	37.3356	gi|115454919|ref|NP_001051060.1|	Os03g0711800 [Oryza sativa Japonica Group] >gi|113549531|dbj|BAF12974.1| Os03g0711800 [Oryza sativa Japonica Group]	sp|Q552E9|PKGA_DICDI	Probable serine/threonine-protein kinase pkgA OS=Dictyostelium discoideum GN=pkgA PE=3 SV=1	YBL105c_2	COG0515	Serine/threonine protein kinase	K08286	cme:CML232C	protein-serine/threonine kinase [EC:2.7.11.-]	Pp1s275_5V6.1	NA
Unigene10022_T_Sca	525	7.5668	gi|115487334|ref|NP_001066154.1|	Os12g0147500 [Oryza sativa Japonica Group] >gi|113648661|dbj|BAF29173.1| Os12g0147500 [Oryza sativa Japonica Group]	NA	NA	NA	NA	NA	NA	NA	NA	Pp1s21_76V6.1	NA
Unigene10023_T_Sca	768	6.3406	NA	NA	NA	NA	NA	NA	NA	NA	NA	NA	Pp1s191_72V6.1	NA
Unigene1003_T_Sca	919	3.7649	gi|226497142|ref|NP_001149059.1|	LOC100282679 [Zea mays] >gi|195624404|gb|ACG34032.1| chaperone protein dnaJ [Zea mays]	sp|Q38813|DNAJ1_ARATH	Chaperone protein dnaJ 1, mitochondrial OS=Arabidopsis thaliana GN=ATJ1 PE=2 SV=2	MTH1291	COG0484	DnaJ-class molecular chaperone with C-terminal Zn finger domain	K03686	ppp:PHYPADRAFT_114130	molecular chaperone DnaJ	Pp1s9_364V6.1	NA
Unigene10038_T_Sca	439	1.0509	gi|168048588|ref|XP_001776748.1|	predicted protein [Physcomitrella patens subsp. patens] >gi|162671897|gb|EDQ58442.1| predicted protein [Physcomitrella patens subsp. patens]	NA	NA	NA	NA	NA	NA	NA	NA	Pp1s210_15V6.1	NA
Unigene10039_T_Sca	1505	48.1086	gi|194476582|ref|YP_002048761.1|	Ribose 5-phosphate isomerase [Paulinella chromatophora] >gi|171191589|gb|ACB42551.1| Ribose 5-phosphate isomerase [Paulinella chromatophora]	sp|Q8DJF2|RPIA_THEEB	Ribose-5-phosphate isomerase A OS=Thermosynechococcus elongatus (strain BP-1) GN=rpiA PE=3 SV=1	all0888	COG0120	Ribose 5-phosphate isomerase	K01807	ppp:PHYPADRAFT_221767	ribose 5-phosphate isomerase A [EC:5.3.1.6]	Pp1s234_39V6.2	NA
Unigene1004_T_Sca	914	0.8693	gi|297792041|ref|XP_002863905.1|	histidine triad family protein [Arabidopsis lyrata subsp. lyrata] >gi|297309740|gb|EFH40164.1| histidine triad family protein [Arabidopsis lyrata subsp. lyrata]	sp|Q11066|YHI2_MYCTU	Uncharacterized HIT-like protein Rv1262c/MT1300 OS=Mycobacterium tuberculosis GN=Rv1262c PE=4 SV=2	Rv1262c	COG0537	Diadenosine tetraphosphate (Ap4A) hydrolase and other HIT family hydrolases	NA	NA	NA	Pp1s111_18V6.1	NA
Unigene10040_T_Sca	288	1.9578	gi|168032025|ref|XP_001768520.1|	predicted protein [Physcomitrella patens subsp. patens] >gi|162680233|gb|EDQ66671.1| predicted protein [Physcomitrella patens subsp. patens]	NA	NA	NA	NA	NA	NA	NA	NA	Pp1s103_135V6.1	NA
Unigene10042_T_Sca	386	180.336	gi|225425690|ref|XP_002273676.1|	PREDICTED: similar to 60S ribosomal protein L34 [Vitis vinifera] >gi|225452827|ref|XP_002283595.1| PREDICTED: similar to 60S ribosomal protein L34 [Vitis vinifera]	sp|P40590|RL34_PEA	60S ribosomal protein L34 OS=Pisum sativum GN=RPL34 PE=2 SV=1	NA	NA	NA	K02915	vvi:100241433	large subunit ribosomal protein L34e	NA	NA
Unigene10044_T_Sca	551	5.5818	gi|20514267|gb|AAM22962.1|AF486853_1	tubulin folding cofactor E [Arabidopsis thaliana]	sp|Q5U378|TBCE_DANRE	Tubulin-specific chaperone E OS=Danio rerio GN=tbce PE=2 SV=2	ECU06g0410	COG5244	Dynactin complex subunit involved in mitotic spindle partitioning in anaphase B	NA	NA	NA	Pp1s133_26V6.1	NA
Unigene10045_T_Sca	577	5.1526	gi|102140004|gb|ABF70139.1|	protein kinase family protein [Musa balbisiana]	sp|Q9FPQ6|GP1_CHLRE	Vegetative cell wall protein gp1 OS=Chlamydomonas reinhardtii GN=GP1 PE=2 SV=1	Rv3876	COG0455	ATPases involved in chromosome partitioning	NA	NA	NA	Pp1s7_385V6.1	NA
Unigene10046_T_Sca	884	83.4989	gi|168031012|ref|XP_001768016.1|	histone H2B [Physcomitrella patens subsp. patens] >gi|162680858|gb|EDQ67291.1| histone H2B [Physcomitrella patens subsp. patens]	sp|Q9LFF6|H2B8_ARATH	Histone H2B.8 OS=Arabidopsis thaliana GN=At3g53650 PE=1 SV=3	NA	NA	NA	K11252	ppp:PHYPADRAFT_81884	histone H2B	Pp1s37_236V6.1	NA
Unigene10047_T_Sca	555	9.5591	gi|334302903|sp|Q9FLQ7.3|FH20_ARATH	RecName: Full=Formin-like protein 20; Short=AtFH20 >gi|332003816|gb|AED91199.1| actin binding protein [Arabidopsis thaliana]	sp|P04929|HRPX_PLALO	Histidine-rich glycoprotein OS=Plasmodium lophurae PE=4 SV=1	XF0818	COG2730	Endoglucanase	NA	NA	NA	NA	NA
Unigene10048_T_Sca	958	98.6657	gi|310768582|gb|ADP21006.1|	GRX5 [Pteris vittata]	sp|Q851Y7|GRXS7_ORYSJ	Monothiol glutaredoxin-S7, chloroplastic OS=Oryza sativa subsp. japonica GN=GRXS7 PE=2 SV=1	alr0799	COG0278	Glutaredoxin-related protein	K07390	ppp:PHYPADRAFT_153882	monothiol glutaredoxin	Pp1s403_16V6.1	NA
Unigene10049_T_Sca	586	1.662	NA	NA	NA	NA	NA	NA	NA	NA	NA	NA	Pp1s96_202V6.1	NA
Unigene1005_T_Sca	517	5.7505	NA	NA	NA	NA	NA	NA	NA	NA	NA	NA	Pp1s209_44V6.1	NA
Unigene10051_T_Sca	176	0.4369	gi|326498211|dbj|BAJ98533.1|	predicted protein [Hordeum vulgare subsp. vulgare]	sp|P87252|HEX1_NEUCR	Woronin body major protein OS=Neurospora crassa GN=hex-1 PE=1 SV=1	NA	NA	NA	NA	NA	NA	NA	NA
Unigene10053_T_Sca	641	13.9143	gi|226530495|ref|NP_001149836.1|	NAD-dependent dyhydrogenase, Gfo/Idh/MocA family [Zea mays] >gi|195634947|gb|ACG36942.1| NAD-dependent dyhydrogenase, Gfo/Idh/MocA family [Zea mays]	sp|Q04869|YM94_YEAST	Uncharacterized protein YMR315W OS=Saccharomyces cerevisiae (strain ATCC 204508 / S288c) GN=YMR315W PE=1 SV=1	TM0312	COG0673	Predicted dehydrogenases and related proteins	K11275	sbi:SORBI_01g005010	histone H1/5	Pp1s204_111V6.1	NA
Unigene10055_T_Sca	1385	18.3015	gi|27808626|gb|AAO24593.1|	At5g49570 [Arabidopsis thaliana]	sp|Q9FGY9|PNG1_ARATH	Peptide-N(4)-(N-acetyl-beta-glucosaminyl)asparagine amidase OS=Arabidopsis thaliana GN=PNG1 PE=2 SV=1	NA	NA	NA	K01456	ppp:PHYPADRAFT_151482	peptide-N4-(N-acetyl-beta-glucosaminyl)asparagine amidase [EC:3.5.1.52]	Pp1s337_39V6.2	NA
Unigene10059_T_Sca	890	8.2648	NA	NA	NA	NA	NA	NA	NA	NA	NA	NA	Pp1s110_81V6.1	NA
Unigene1006_T_Sca	719	1.4615	gi|168024027|ref|XP_001764538.1|	predicted protein [Physcomitrella patens subsp. patens] >gi|162684116|gb|EDQ70520.1| predicted protein [Physcomitrella patens subsp. patens]	NA	NA	NA	NA	NA	NA	NA	NA	Pp1s69_3V6.1	C2H2
Unigene10062_T_Sca	752	5.1123	gi|18411951|ref|NP_567236.1|	DNA mismatch repair protein PMS2 [Arabidopsis thaliana] >gi|15617225|gb|AAL01156.1| DNA mismatch repair protein [Arabidopsis thaliana] >gi|332656775|gb|AEE82175.1| DNA mismatch repair protein PMS2 [Arabidopsis thaliana]	sp|P54278|PMS2_HUMAN	Mismatch repair endonuclease PMS2 OS=Homo sapiens GN=PMS2 PE=1 SV=2	YNL082w	COG0323	DNA mismatch repair enzyme (predicted ATPase)	K10858	ppp:PHYPADRAFT_155569	DNA mismatch repair protein PMS2	Pp1s474_7V6.1	NA
Unigene10065_T_Sca	249	0.9264	gi|301095349|ref|XP_002896775.1|	60S acidic ribosomal protein P0 [Phytophthora infestans T30-4] >gi|262108658|gb|EEY66710.1| 60S acidic ribosomal protein P0 [Phytophthora infestans T30-4]	sp|Q96TJ5|RLA0_NEUCR	60S acidic ribosomal protein P0 OS=Neurospora crassa GN=crpp0 PE=2 SV=1	YLR340w	COG0244	Ribosomal protein L10	K02941	osa:4344590	large subunit ribosomal protein LP0	Pp1s38_196V6.1	NA
Unigene10068_T_Sca	369	15.211	gi|99083495|gb|ABF66648.1|	lipoxygenase-2 [Physcomitrella patens]	sp|P08170|LOX1_SOYBN	Seed lipoxygenase-1 OS=Glycine max GN=LOX1.1 PE=1 SV=2	NA	NA	NA	K00454	osa:4328603	lipoxygenase [EC:1.13.11.12]	Pp1s419_10V6.1	NA
Unigene1007_T_Sca	1110	15.9781	gi|115463059|ref|NP_001055129.1|	Os05g0299300 [Oryza sativa Japonica Group] >gi|113578680|dbj|BAF17043.1| Os05g0299300 [Oryza sativa Japonica Group]	sp|Q2HJE1|WDR91_BOVIN	WD repeat-containing protein 91 OS=Bos taurus GN=WDR91 PE=2 SV=2	all0284_3	COG2319	FOG: WD40 repeat	NA	NA	NA	Pp1s51_133V6.1	NA
Unigene10070_T_Sca	230	0.6686	NA	NA	sp|Q01443|SSP2_PLAYO	Sporozoite surface protein 2 OS=Plasmodium yoelii yoelii GN=SSP2 PE=1 SV=2	NA	NA	NA	NA	NA	NA	NA	NA
Unigene10071_T_Sca	610	162.39	gi|115446707|ref|NP_001047133.1|	Os02g0556800 [Oryza sativa Japonica Group] >gi|46389866|dbj|BAD15467.1| proline-rich family protein-like [Oryza sativa Japonica Group] >gi|113536664|dbj|BAF09047.1| Os02g0556800 [Oryza sativa Japonica Group]	sp|Q6ZQP7|YV021_HUMAN	Uncharacterized protein LOC284861 OS=Homo sapiens PE=2 SV=1	Rv3876	COG0455	ATPases involved in chromosome partitioning	NA	NA	NA	Pp1s411_3V6.1	NA
Unigene10076_T_Sca	164	6.0948	gi|42563757|ref|NP_187466.4|	Clathrin, heavy chain [Arabidopsis thaliana] >gi|332641123|gb|AEE74644.1| Clathrin, heavy chain [Arabidopsis thaliana]	sp|P11442|CLH_RAT	Clathrin heavy chain 1 OS=Rattus norvegicus GN=Cltc PE=1 SV=3	NA	NA	NA	K04646	ppp:PHYPADRAFT_167464	clathrin, heavy polypeptide	Pp1s147_10V6.1	NA
Unigene10078_T_Sca	216	0.8306	gi|300123969|emb|CBK25240.2|	Elongation factor Tu [Blastocystis hominis] >gi|300175568|emb|CBK20879.2| Translation elongation factor EFTu/EF1A [Blastocystis hominis]	sp|O33594|EFTU_STRAU	Elongation factor Tu OS=Streptomyces aureofaciens GN=tuf1 PE=3 SV=1	TM1502	COG0050	GTPases - translation elongation factors	K02358	olu:OSTLU_12576	elongation factor EF-Tu [EC:3.6.5.3]	Pp1s16_25V6.1	NA
Unigene10079_T_Sca	594	31.4976	gi|115453707|ref|NP_001050454.1|	Os03g0439700 [Oryza sativa Japonica Group] >gi|108709042|gb|ABF96837.1| expressed protein [Oryza sativa Japonica Group] >gi|113548925|dbj|BAF12368.1| Os03g0439700 [Oryza sativa Japonica Group]	sp|P48276|YCF36_CYAPA	Uncharacterized protein ycf36 OS=Cyanophora paradoxa GN=ycf36 PE=3 SV=1	NA	NA	NA	NA	NA	NA	Pp1s36_55V6.1	NA
Unigene1008_T_Sca	982	186.689	gi|109157676|pdb|2FON|A	Chain A, X-Ray Crystal Structure Of Leacx1, An Acyl-Coa Oxidase From Lycopersicon Esculentum (Tomato) >gi|109157677|pdb|2FON|B Chain B, X-Ray Crystal Structure Of Leacx1, An Acyl-Coa Oxidase From Lycopersicon Esculentum (Tomato) >gi|109157678|pdb|2FON|C Chain C, X-Ray Crystal Structure Of Leacx1, An Acyl-Coa Oxidase From Lycopersicon Esculentum (Tomato)	sp|O65202|ACOX1_ARATH	Peroxisomal acyl-coenzyme A oxidase 1 OS=Arabidopsis thaliana GN=ACX1 PE=1 SV=1	NA	NA	NA	K00232	ppp:PHYPADRAFT_221246	acyl-CoA oxidase [EC:1.3.3.6]	Pp1s209_135V6.1	NA
Unigene10080_T_Sca	193	144.349	gi|332002322|gb|AED99252.1|	small Ras GTP-binding nuclear protein [Dimocarpus longan]	sp|P38548|RAN_VICFA	GTP-binding nuclear protein Ran/TC4 OS=Vicia faba PE=2 SV=1	ECU04g1560	COG1100	GTPase SAR1 and related small G proteins	K07936	ppp:PHYPADRAFT_180756	GTP-binding nuclear protein Ran	Pp1s10_205V6.1	NA
Unigene10084_T_Sca	1260	420.894	gi|168008419|ref|XP_001756904.1|	predicted protein [Physcomitrella patens subsp. patens] >gi|162691775|gb|EDQ78135.1| predicted protein [Physcomitrella patens subsp. patens]	NA	NA	NA	NA	NA	NA	NA	NA	Pp1s37_251V6.1	NA
Unigene10085_T_Sca	594	20.2361	gi|15238184|ref|NP_196069.1|	phytol kinase 1 [Arabidopsis thaliana] >gi|75181203|sp|Q9LZ76.1|PHYK1_ARATH RecName: Full=Phytol kinase 1, chloroplastic; AltName: Full=Vitamin E pathway gene 5 protein; Flags: Precursor >gi|60543321|gb|AAX22258.1| At5g04490 [Arabidopsis thaliana] >gi|332003369|gb|AED90752.1| phytol kinase 1 [Arabidopsis thaliana]	sp|Q9LZ76|PHYK1_ARATH	Phytol kinase 1, chloroplastic OS=Arabidopsis thaliana GN=VTE5 PE=1 SV=1	aq_1542	COG0170	Dolichol kinase	NA	NA	NA	Pp1s83_66V6.1	NA
Unigene10087_T_Sca	1259	2.7482	gi|334182633|ref|NP_173124.2|	hydrolase domain-containing protein [Arabidopsis thaliana] >gi|332191377|gb|AEE29498.1| hydrolase domain-containing protein [Arabidopsis thaliana]	sp|A2AKX3|SETX_MOUSE	Probable helicase senataxin OS=Mus musculus GN=Setx PE=2 SV=1	NA	NA	NA	NA	NA	NA	Pp1s330_5V6.1	NA
Unigene10088_T_Sca	297	22.6092	gi|168008581|ref|XP_001756985.1|	predicted protein [Physcomitrella patens subsp. patens] >gi|162691856|gb|EDQ78216.1| predicted protein [Physcomitrella patens subsp. patens]	NA	NA	NA	NA	NA	NA	NA	NA	Pp1s25_29V6.1	NA
Unigene1009_T_Sca	1426	16.4094	gi|18425181|ref|NP_569048.1|	subtilisin-like protease [Arabidopsis thaliana] >gi|75099392|sp|O65351.1|SUBL_ARATH RecName: Full=Subtilisin-like protease; AltName: Full=Cucumisin-like serine protease; Flags: Precursor >gi|3176874|gb|AAC18851.1| cucumisin-like serine protease [Arabidopsis thaliana] >gi|9758435|dbj|BAB09021.1| cucumisin-like serine protease [Arabidopsis thaliana] >gi|332010949|gb|AED98332.1| subtilisin-like prot…	sp|O65351|SUBL_ARATH	Subtilisin-like protease OS=Arabidopsis thaliana GN=ARA12 PE=1 SV=1	BH0831	COG1404	Subtilisin-like serine proteases	NA	NA	NA	Pp1s19_223V6.2	NA
Unigene10091_T_Sca	396	35.5966	gi|3202030|gb|AAC19396.1|	geranylgeranyl hydrogenase [Mesembryanthemum crystallinum]	sp|Q9ZS34|CHLP_TOBAC	Geranylgeranyl diphosphate reductase, chloroplastic OS=Nicotiana tabacum GN=CHLP PE=2 SV=1	alr0128	COG0644	Dehydrogenases (flavoproteins)	K10960	ppp:PHYPADRAFT_204424	geranylgeranyl reductase [EC:1.3.1.83]	Pp1s20_284V6.1	NA
Unigene10092_T_Sca	1621	10.3878	gi|15242058|ref|NP_199947.1|	cohesin-load domain-containing protein [Arabidopsis thaliana] >gi|332008685|gb|AED96068.1| cohesin-load domain-containing protein [Arabidopsis thaliana]	sp|B1H1Z8|SCC4_XENTR	MAU2 chromatid cohesion factor homolog OS=Xenopus tropicalis GN=mau2 PE=2 SV=1	NA	NA	NA	K11266	ppp:PHYPADRAFT_137874	MAternally affected uncoordination	Pp1s141_67V6.1	NA
Unigene10094_T_Sca	774	0.8609	gi|168037457|ref|XP_001771220.1|	predicted protein [Physcomitrella patens subsp. patens] >gi|162677461|gb|EDQ63931.1| predicted protein [Physcomitrella patens subsp. patens]	NA	NA	NA	NA	NA	K04728	ppp:PHYPADRAFT_85498	ataxia telangectasia mutated family protein [EC:2.7.11.1]	Pp1s135_65V6.1	NA
Unigene10096_T_Sca	210	5.248	gi|134037068|gb|ABO47874.1|	actin [Alexandrium fundyense]	sp|P02576|ACTA_PHYPO	Actin, plasmodial isoform OS=Physarum polycephalum GN=ARDA PE=1 SV=2	SPBC32H8.12c	COG5277	Actin and related proteins	K10355	osa:4352927	actin, other eukaryote	Pp1s198_157V6.1	NA
Unigene10097_T_Sca	374	3.769	NA	NA	NA	NA	NA	NA	NA	NA	NA	NA	Pp1s126_78V6.1	NA
Unigene10099_T_Sca	264	12.4264	gi|168067868|ref|XP_001785826.1|	predicted protein [Physcomitrella patens subsp. patens] >gi|162662528|gb|EDQ49370.1| predicted protein [Physcomitrella patens subsp. patens]	NA	NA	NA	NA	NA	NA	NA	NA	Pp1s526_12V6.1	NA
Unigene101_T_Sca	1252	9.1914	gi|242060800|ref|XP_002451689.1|	hypothetical protein SORBIDRAFT_04g005900 [Sorghum bicolor] >gi|241931520|gb|EES04665.1| hypothetical protein SORBIDRAFT_04g005900 [Sorghum bicolor]	NA	NA	NA	NA	NA	NA	NA	NA	NA	Trihelix
Unigene1010_T_Sca	974	13.9463	gi|18402535|ref|NP_565711.1|	ATP synthase protein I [Arabidopsis thaliana] >gi|3746067|gb|AAC63842.1| expressed protein [Arabidopsis thaliana] >gi|15215861|gb|AAK91474.1| At2g31040/T16B12.15 [Arabidopsis thaliana] >gi|19699268|gb|AAL91000.1| At2g31040/T16B12.15 [Arabidopsis thaliana] >gi|20197222|gb|AAM14978.1| expressed protein [Arabidopsis thaliana] >gi|330253388|gb|AEC08482.1| ATP synthase protein I [Arabidopsis thaliana]	sp|P08443|ATPZ_SYNP6	ATP synthase protein I OS=Synechococcus sp. (strain ATCC 27144 / PCC 6301 / SAUG 1402/1) GN=atpI PE=3 SV=1	NA	NA	NA	K02116	ppp:PHYPADRAFT_44549	ATP synthase protein I	Pp1s184_139V6.4	NA
Unigene10104_T_Sca	716	15.6784	gi|297724481|ref|NP_001174604.1|	Os06g0151300 [Oryza sativa Japonica Group] >gi|255676723|dbj|BAH93332.1| Os06g0151300 [Oryza sativa Japonica Group]	sp|Q69BT7|TPPC4_RAT	Trafficking protein particle complex subunit 4 OS=Rattus norvegicus GN=Trappc4 PE=2 SV=1	SPBC3B9.12	COG5122	Transport protein particle (TRAPP) complex subunit	NA	NA	NA	Pp1s89_268V6.1	NA
Unigene10106_T_Sca	518	36.2673	gi|224057136|ref|XP_002299137.1|	metal tolerance protein [Populus trichocarpa] >gi|222846395|gb|EEE83942.1| metal tolerance protein [Populus trichocarpa]	sp|Q6Z7K5|MTP3_ORYSJ	Metal tolerance protein 3 OS=Oryza sativa subsp. japonica GN=MTP3 PE=2 SV=1	NA	NA	NA	NA	NA	NA	Pp1s55_158V6.1	NA
Unigene10107_T_Sca	213	1.9252	gi|6056374|gb|AAF02838.1|AC009894_9	Similar to serine/threonine kinases [Arabidopsis thaliana]	sp|C0LGH2|Y1561_ARATH	Probable LRR receptor-like serine/threonine-protein kinase At1g56130 OS=Arabidopsis thaliana GN=At1g56130 PE=1 SV=2	NA	NA	NA	K13416	ath:AT4G33430	brassinosteroid insensitive 1-associated receptor kinase 1 [EC:2.7.10.1 2.7.11.1]	Pp1s175_105V6.1	NA
Unigene10108_T_Sca	578	1.685	gi|301104663|ref|XP_002901416.1|	conserved hypothetical protein [Phytophthora infestans T30-4] >gi|262100891|gb|EEY58943.1| conserved hypothetical protein [Phytophthora infestans T30-4]	sp|P54674|PI3K2_DICDI	Phosphatidylinositol 3-kinase 2 OS=Dictyostelium discoideum GN=pikB PE=2 SV=2	NA	NA	NA	NA	NA	NA	NA	NA
Unigene10109_T_Sca	791	25.5971	gi|158302693|dbj|BAF85832.1|	alpha-1,2-fucosidase [Lilium longiflorum]	sp|Q8L7W8|FUCO2_ARATH	Alpha-L-fucosidase 2 OS=Arabidopsis thaliana GN=At4g34260 PE=2 SV=1	NA	NA	NA	NA	NA	NA	Pp1s174_46V6.1	NA
Unigene1011_T_Sca	973	24.3915	gi|297798436|ref|XP_002867102.1|	binding protein [Arabidopsis lyrata subsp. lyrata] >gi|297312938|gb|EFH43361.1| binding protein [Arabidopsis lyrata subsp. lyrata]	sp|Q0WLC6|PP349_ARATH	Pentatricopeptide repeat-containing protein At4g34830, chloroplastic OS=Arabidopsis thaliana GN=At4g34830/At4g34820 PE=2 SV=2	NA	NA	NA	NA	NA	NA	Pp1s67_98V6.1	NA
Unigene10110_T_Sca	546	16.6639	gi|30685230|ref|NP_193817.2|	tripeptidyl peptidase ii [Arabidopsis thaliana] >gi|332658968|gb|AEE84368.1| tripeptidyl peptidase ii [Arabidopsis thaliana]	sp|Q64560|TPP2_RAT	Tripeptidyl-peptidase 2 OS=Rattus norvegicus GN=Tpp2 PE=2 SV=3	SPAP8A3.12c	COG1404	Subtilisin-like serine proteases	NA	NA	NA	Pp1s304_1V6.1	NA
Unigene10112_T_Sca	597	4.2931	gi|33942049|gb|AAQ55277.1|	At4g25660 [Arabidopsis thaliana]	sp|Q93VG8|U326_ARATH	UPF0326 protein At4g17486 OS=Arabidopsis thaliana GN=At4g17486 PE=2 SV=1	NA	NA	NA	NA	NA	NA	Pp1s70_275V6.1	NA
Unigene10114_T_Sca	341	14.6562	gi|157101250|dbj|BAF79956.1|	receptor-like kinase [Marchantia polymorpha]	sp|Q8VZJ9|Y4330_ARATH	Probable leucine-rich repeat receptor-like protein kinase At4g00330 OS=Arabidopsis thaliana GN=At4g00330 PE=2 SV=1	NA	NA	NA	K00924	osa:4333525	[EC:2.7.1.-]	Pp1s156_65V6.1	NA
Unigene10115_T_Sca	231	4.2161	gi|168056220|ref|XP_001780119.1|	predicted protein [Physcomitrella patens subsp. patens] >gi|162668431|gb|EDQ55038.1| predicted protein [Physcomitrella patens subsp. patens]	NA	NA	NA	NA	NA	NA	NA	NA	Pp1s272_30V6.1	NA
Unigene10117_T_Sca	824	7.1228	NA	NA	sp|P19752|HSP30_NEUCR	30 kDa heat shock protein OS=Neurospora crassa GN=hsp30 PE=3 SV=1	NA	NA	NA	NA	NA	NA	Pp1s20_253V6.1	NA
Unigene1012_T_Sca	993	2.994	gi|168015441|ref|XP_001760259.1|	predicted protein [Physcomitrella patens subsp. patens] >gi|162688639|gb|EDQ75015.1| predicted protein [Physcomitrella patens subsp. patens]	NA	NA	NA	NA	NA	NA	NA	NA	Pp1s41_155V6.1	NA
Unigene10120_T_Sca	830	255.06	gi|23237802|dbj|BAC16370.1|	aspartic proteinase 4 [Glycine max]	sp|P42210|ASPR_HORVU	Phytepsin OS=Hordeum vulgare PE=1 SV=1	NA	NA	NA	K08245	ppp:PHYPADRAFT_186425	phytepsin [EC:3.4.23.40]	Pp1s93_73V6.1	NA
Unigene10121_T_Sca	1225	13.0972	gi|115467272|ref|NP_001057235.1|	Os06g0234100 [Oryza sativa Japonica Group] >gi|113595275|dbj|BAF19149.1| Os06g0234100 [Oryza sativa Japonica Group]	sp|Q9FL12|DEGP9_ARATH	Protease Do-like 9 OS=Arabidopsis thaliana GN=DEGP9 PE=2 SV=1	SSO2612	COG0265	Trypsin-like serine proteases, typically periplasmic, contain C-terminal PDZ domain	K01362	ath:AT5G27660	[EC:3.4.21.-]	Pp1s8_140V6.1	NA
Unigene10122_T_Sca	993	38.9734	gi|82621160|gb|ABB86268.1|	Tic20-like protein [Solanum tuberosum]	sp|P73387|YC60L_SYNY3	Ycf60-like protein OS=Synechocystis sp. (strain ATCC 27184 / PCC 6803 / N-1) GN=sll1737 PE=3 SV=1	NA	NA	NA	NA	NA	NA	Pp1s197_89V6.1	NA
Unigene10123_T_Sca	1116	0.5512	gi|115469028|ref|NP_001058113.1|	Os06g0625500 [Oryza sativa Japonica Group] >gi|75119143|sp|Q69TY4.1|PR2E1_ORYSJ RecName: Full=Peroxiredoxin-2E-1, chloroplastic; AltName: Full=Peroxiredoxin IIE-1; AltName: Full=Thioredoxin reductase 2E-1; Flags: Precursor >gi|113596153|dbj|BAF20027.1| Os06g0625500 [Oryza sativa Japonica Group]	sp|Q69TY4|PR2E1_ORYSJ	Peroxiredoxin-2E-1, chloroplastic OS=Oryza sativa subsp. japonica GN=PRXIIE-1 PE=2 SV=1	CC3394	COG0678	Peroxiredoxin	K11187	cre:CHLREDRAFT_196639	peroxiredoxin 5, atypical 2-Cys peroxiredoxin [EC:1.11.1.15]	Pp1s52_248V6.1	NA
Unigene10124_T_Sca	806	71.7373	gi|302780633|ref|XP_002972091.1|	alpha-glucan phosphorylase-like protein [Selaginella moellendorffii] >gi|300160390|gb|EFJ27008.1| alpha-glucan phosphorylase-like protein [Selaginella moellendorffii]	sp|Q9LKJ3|PHSH_WHEAT	Alpha-glucan phosphorylase, H isozyme OS=Triticum aestivum PE=2 SV=1	sll1356	COG0058	Glucan phosphorylase	K00688	ppp:PHYPADRAFT_168546	starch phosphorylase [EC:2.4.1.1]	Pp1s180_124V6.1	NA
Unigene10125_T_Sca	826	75.7095	gi|20067066|gb|AAM09522.1|	BIP5 [Physcomitrella patens]	sp|Q0IQK9|NLTP1_ORYSJ	Non-specific lipid-transfer protein 1 OS=Oryza sativa subsp. japonica GN=LTP PE=1 SV=1	NA	NA	NA	NA	NA	NA	Pp1s172_94V6.1	NA
Unigene10126_T_Sca	1125	38.6607	gi|30690068|ref|NP_850651.1|	Cofactor-independent phosphoglycerate mutase [Arabidopsis thaliana] >gi|9294503|dbj|BAB02608.1| phosphonopyruvate decarboxylase-like protein [Arabidopsis thaliana] >gi|332644143|gb|AEE77664.1| Cofactor-independent phosphoglycerate mutase [Arabidopsis thaliana]	sp|P58813|APGM_METKA	2,3-bisphosphoglycerate-independent phosphoglycerate mutase OS=Methanopyrus kandleri (strain AV19 / DSM 6324 / JCM 9639 / NBRC 100938) GN=apgM PE=3 SV=1	MK1193	COG3635	Predicted phosphoglycerate mutase, AP superfamily	K01834	ppp:PHYPADRAFT_162619	phosphoglycerate mutase [EC:5.4.2.1]	Pp1s45_113V6.2	NA
Unigene10127_T_Sca	870	25.7474	gi|115467322|ref|NP_001057260.1|	Os06g0239200 [Oryza sativa Japonica Group] >gi|113595300|dbj|BAF19174.1| Os06g0239200 [Oryza sativa Japonica Group]	sp|Q5R5Q2|SRRM1_PONAB	Serine/arginine repetitive matrix protein 1 OS=Pongo abelii GN=SRRM1 PE=2 SV=1	NA	NA	NA	NA	NA	NA	Pp1s523_16V6.1	NA
Unigene10129_T_Sca	806	11.988	gi|168062883|ref|XP_001783406.1|	predicted protein [Physcomitrella patens subsp. patens] >gi|162665104|gb|EDQ51800.1| predicted protein [Physcomitrella patens subsp. patens]	NA	NA	NA	NA	NA	NA	NA	NA	Pp1s363_32V6.1	NA
Unigene1013_T_Sca	2041	5.8517	gi|297605345|ref|NP_001057027.2|	Os06g0191200 [Oryza sativa Japonica Group] >gi|255676805|dbj|BAF18941.2| Os06g0191200 [Oryza sativa Japonica Group]	sp|P38838|WSS1_YEAST	DNA damage response protein WSS1 OS=Saccharomyces cerevisiae (strain ATCC 204508 / S288c) GN=WSS1 PE=1 SV=1	NA	NA	NA	NA	NA	NA	Pp1s72_298V6.1	NA
Unigene10130_T_Sca	861	18.277	gi|297827927|ref|XP_002881846.1|	lipase class 3 family protein [Arabidopsis lyrata subsp. lyrata] >gi|297327685|gb|EFH58105.1| lipase class 3 family protein [Arabidopsis lyrata subsp. lyrata]	sp|P0C1S9|DGLB_RAT	Sn1-specific diacylglycerol lipase beta OS=Rattus norvegicus GN=Daglb PE=1 SV=1	NA	NA	NA	NA	NA	NA	Pp1s102_88V6.1	NA
Unigene10131_T_Sca	835	11.3568	gi|334185840|ref|NP_001190040.1|	transducin/WD40 domain-containing protein [Arabidopsis thaliana] >gi|332645017|gb|AEE78538.1| transducin/WD40 domain-containing protein [Arabidopsis thaliana]	NA	NA	NA	NA	NA	NA	NA	NA	Pp1s3_505V6.1	NA
Unigene10132_T_Sca	900	15.8618	gi|192910702|gb|ACF06459.1|	ribosomal protein L32 [Elaeis guineensis]	sp|P49211|RL321_ARATH	60S ribosomal protein L32-1 OS=Arabidopsis thaliana GN=RPL32A PE=2 SV=2	SPAC3H5.10	COG1717	Ribosomal protein L32E	K02912	ppp:PHYPADRAFT_108328	large subunit ribosomal protein L32e	Pp1s505_19V6.1	NA
Unigene10133_T_Sca	1436	17.1875	gi|168061698|ref|XP_001782824.1|	chromatin remodeling factor subunit [Physcomitrella patens subsp. patens] >gi|162665726|gb|EDQ52401.1| chromatin remodeling factor subunit [Physcomitrella patens subsp. patens]	sp|Q8VY05|SWI3D_ARATH	SWI/SNF complex subunit SWI3D OS=Arabidopsis thaliana GN=SWI3D PE=1 SV=3	SPAC23H3.10	COG5259	RSC chromatin remodeling complex subunit RSC8	K11649	ppp:PHYPADRAFT_172310	SWI/SNF related-matrix-associated actin-dependent regulator of chromatin subfamily C	Pp1s215_23V6.1	MYB_related
Unigene10134_T_Sca	959	33.9411	gi|225470846|ref|XP_002266597.1|	PREDICTED: similar to nascent polypeptide associated complex alpha [Vitis vinifera]	sp|Q9LHG9|NACA1_ARATH	Nascent polypeptide-associated complex subunit alpha-like protein 1 OS=Arabidopsis thaliana GN=At3g12390 PE=1 SV=1	SPBC25H2.05	COG1308	Transcription factor homologous to NACalpha-BTF3	K03626	ppp:PHYPADRAFT_114623	nascent polypeptide-associated complex subunit alpha	Pp1s156_120V6.1	NA
Unigene10135_T_Sca	596	30.9619	gi|115436920|ref|NP_001043168.1|	Os01g0510800 [Oryza sativa Japonica Group] >gi|113532699|dbj|BAF05082.1| Os01g0510800 [Oryza sativa Japonica Group]	sp|O74462|TAF6_SCHPO	Transcription initiation factor TFIID subunit 6 OS=Schizosaccharomyces pombe (strain ATCC 38366 / 972) GN=taf6 PE=1 SV=1	SPCC16C4.18c	COG5095	Transcription initiation factor TFIID, subunit TAF6 (also component of histone acetyltransferase SAGA)	K03131	ppp:PHYPADRAFT_57083	transcription initiation factor TFIID subunit D5	Pp1s54_134V6.1	NA
Unigene10136_T_Sca	933	17.1962	gi|224060485|ref|XP_002300222.1|	ammonium transporter [Populus trichocarpa] >gi|222847480|gb|EEE85027.1| ammonium transporter [Populus trichocarpa]	sp|Q9M6N7|AMT2_ARATH	Ammonium transporter 2 OS=Arabidopsis thaliana GN=AMT2 PE=1 SV=2	NA	NA	NA	NA	NA	NA	Pp1s297_9V6.1	NA
Unigene10137_T_Sca	1230	6.9179	gi|42567960|ref|NP_197451.2|	Tryptophan/tyrosine permease [Arabidopsis thaliana] >gi|56236058|gb|AAV84485.1| At5g19500 [Arabidopsis thaliana] >gi|56790240|gb|AAW30037.1| At5g19500 [Arabidopsis thaliana] >gi|332005335|gb|AED92718.1| Tryptophan/tyrosine permease [Arabidopsis thaliana]	sp|P0AAD5|TYRP_SHIFL	Tyrosine-specific transport protein OS=Shigella flexneri GN=tyrP PE=2 SV=1	CT818	COG0814	Amino acid permeases	K03834	ppp:PHYPADRAFT_189873	tyrosine-specific transport protein	Pp1s138_69V6.1	NA
Unigene10138_T_Sca	786	264.023	gi|195615226|gb|ACG29443.1|	transcription elongation factor 1 [Zea mays] >gi|195621712|gb|ACG32686.1| transcription elongation factor 1 [Zea mays] >gi|195652807|gb|ACG45871.1| transcription elongation factor 1 [Zea mays] >gi|195652919|gb|ACG45927.1| transcription elongation factor 1 [Zea mays]	sp|Q8LHP0|ELOF1_ORYSJ	Transcription elongation factor 1 homolog OS=Oryza sativa subsp. japonica GN=Os07g0631100 PE=3 SV=1	YKL160w	COG4888	Uncharacterized Zn ribbon-containing protein	NA	NA	NA	Pp1s61_262V6.1	NA
Unigene10139_T_Sca	798	4.3037	gi|15242250|ref|NP_200014.1|	C2H2-like zinc finger protein [Arabidopsis thaliana] >gi|14517514|gb|AAK62647.1| AT5g52010/MSG15_9 [Arabidopsis thaliana] >gi|22136578|gb|AAM91075.1| AT5g52010/MSG15_9 [Arabidopsis thaliana] >gi|332008775|gb|AED96158.1| C2H2-like zinc finger protein [Arabidopsis thaliana]	sp|Q5ZMJ9|SRRM1_CHICK	Serine/arginine repetitive matrix protein 1 OS=Gallus gallus GN=SRRM1 PE=2 SV=1	NA	NA	NA	NA	NA	NA	Pp1s343_27V6.1	NA
Unigene1014_T_Sca	1124	18.5381	gi|297847516|ref|XP_002891639.1|	lipase class 3 family protein [Arabidopsis lyrata subsp. lyrata] >gi|297337481|gb|EFH67898.1| lipase class 3 family protein [Arabidopsis lyrata subsp. lyrata]	sp|Q9C8J6|PLA17_ARATH	Phospholipase A1-Igamma3, chloroplastic OS=Arabidopsis thaliana GN=At1g51440 PE=1 SV=1	NA	NA	NA	NA	NA	NA	Pp1s251_27V6.1	NA
Unigene10140_T_Sca	778	13.1442	gi|15238833|ref|NP_200187.1|	MLO-like protein 11 [Arabidopsis thaliana] >gi|79330795|ref|NP_001032070.1| MLO-like protein 11 [Arabidopsis thaliana] >gi|33112394|sp|Q9FI00.1|MLO11_ARATH RecName: Full=MLO-like protein 11; Short=AtMlo11 >gi|14091592|gb|AAK53804.1|AF369572_1 membrane protein Mlo11 [Arabidopsis thaliana] >gi|15982791|gb|AAL09743.1| AT5g53760/MGN6_12 [Arabidopsis thaliana] >gi|222423988|dbj|BAH19955.1| AT5G53760 […	sp|Q9FI00|MLO11_ARATH	MLO-like protein 11 OS=Arabidopsis thaliana GN=MLO11 PE=2 SV=1	NA	NA	NA	K08472	ath:AT5G53760	mlo protein	Pp1s60_203V6.1	NA
Unigene10142_T_Sca	992	3.2295	gi|222423351|dbj|BAH19650.1|	AT5G19390 [Arabidopsis thaliana]	NA	NA	NA	NA	NA	NA	NA	NA	Pp1s271_62V6.1	NA
Unigene10143_T_Sca	1388	2.1419	gi|115475401|ref|NP_001061297.1|	Os08g0230200 [Oryza sativa Japonica Group] >gi|113623266|dbj|BAF23211.1| Os08g0230200 [Oryza sativa Japonica Group]	sp|Q9FZ45|Y1686_ARATH	Uncharacterized membrane protein At1g16860 OS=Arabidopsis thaliana GN=At1g16860 PE=1 SV=1	NA	NA	NA	NA	NA	NA	Pp1s13_356V6.2	NA
Unigene10144_T_Sca	1252	27.0011	gi|35187445|gb|AAQ84314.1|	fiber protein Fb25 [Gossypium barbadense]	sp|Q9FLN8|IAMT1_ARATH	Indole-3-acetate O-methyltransferase 1 OS=Arabidopsis thaliana GN=IAMT1 PE=1 SV=1	NA	NA	NA	K08241	ath:AT1G19640	jasmonate O-methyltransferase [EC:2.1.1.141]	Pp1s36_295V6.1	NA
Unigene10145_T_Sca	1188	9.816	gi|297836470|ref|XP_002886117.1|	ribonuclease II family protein [Arabidopsis lyrata subsp. lyrata] >gi|297331957|gb|EFH62376.1| ribonuclease II family protein [Arabidopsis lyrata subsp. lyrata]	sp|Q9CSH3|RRP44_MOUSE	Exosome complex exonuclease RRP44 OS=Mus musculus GN=Dis3 PE=2 SV=4	SPBC26H8.10	COG0557	Exoribonuclease R	K12585	ppp:PHYPADRAFT_79704	exosome complex exonuclease DIS3/RRP44 [EC:3.1.13.-]	Pp1s81_43V6.1	NA
Unigene10147_T_Sca	868	42.8438	gi|110740523|dbj|BAE98367.1|	regulator of chromosome condensation-like protein [Arabidopsis thaliana]	sp|Q9VR91|HERC2_DROME	Probable E3 ubiquitin-protein ligase HERC2 OS=Drosophila melanogaster GN=HERC2 PE=1 SV=3	NA	NA	NA	NA	NA	NA	Pp1s10_408V6.1	NA
Unigene10148_T_Sca	829	3.0298	gi|168022302|ref|XP_001763679.1|	predicted protein [Physcomitrella patens subsp. patens] >gi|162685172|gb|EDQ71569.1| predicted protein [Physcomitrella patens subsp. patens]	NA	NA	NA	NA	NA	K10878	ppp:PHYPADRAFT_126981	meiotic recombination protein SPO11	Pp1s62_130V6.1	NA
Unigene10149_T_Sca	802	28.4737	gi|240255320|ref|NP_187666.5|	Myotubularin-like phosphatases II-like protein [Arabidopsis thaliana] >gi|332641403|gb|AEE74924.1| Myotubularin-like phosphatases II-like protein [Arabidopsis thaliana]	NA	NA	NA	NA	NA	NA	NA	NA	Pp1s33_219V6.1	NA
Unigene1015_T_Sca	1404	12.9608	gi|297790792|ref|XP_002863281.1|	oxidoreductase [Arabidopsis lyrata subsp. lyrata] >gi|297309115|gb|EFH39540.1| oxidoreductase [Arabidopsis lyrata subsp. lyrata]	sp|Q8H0M1|QORH_SPIOL	Quinone-oxidoreductase homolog, chloroplastic OS=Spinacia oleracea GN=QOR PE=1 SV=1	MA0773	COG0604	NADPH:quinone reductase and related Zn-dependent oxidoreductases	K00344	osa:4331066	NADPH2:quinone reductase [EC:1.6.5.5]	Pp1s1_115V6.1	NA
Unigene10150_T_Sca	1272	10.9208	gi|148299083|gb|ABQ58079.1|	subtilisin-like protease [Nicotiana tabacum]	sp|O65351|SUBL_ARATH	Subtilisin-like protease OS=Arabidopsis thaliana GN=ARA12 PE=1 SV=1	BS_vpr	COG1404	Subtilisin-like serine proteases	NA	NA	NA	Pp1s78_186V6.1	NA
Unigene10151_T_Sca	944	7.6291	gi|195617538|gb|ACG30599.1|	nifU-like N-terminal domain-containing protein [Zea mays] >gi|195639094|gb|ACG39015.1| nifU-like N-terminal domain-containing protein [Zea mays]	sp|Q9H1K1|ISCU_HUMAN	Iron-sulfur cluster assembly enzyme ISCU, mitochondrial OS=Homo sapiens GN=ISCU PE=1 SV=2	VC0749	COG0822	NifU homolog involved in Fe-S cluster formation	K04488	olu:OSTLU_28911	nitrogen fixation protein NifU and related proteins	Pp1s39_352V6.3	NA
Unigene10152_T_Sca	917	2.8229	gi|186527047|ref|NP_001119319.1|	TIR-NBS-LRR class disease resistance protein [Arabidopsis thaliana] >gi|332006746|gb|AED94129.1| TIR-NBS-LRR class disease resistance protein [Arabidopsis thaliana]	sp|O23530|SNC1_ARATH	Protein SUPPRESSOR OF npr1-1, CONSTITUTIVE 1 OS=Arabidopsis thaliana GN=SNC1 PE=1 SV=3	RSp0842	COG4886	Leucine-rich repeat (LRR) protein	K13459	ath:AT4G26090	disease resistance protein RPS2	Pp1s145_93V6.1	NA
Unigene10153_T_Sca	2022	0.3929	gi|115455991|ref|NP_001051596.1|	Os03g0801900 [Oryza sativa Japonica Group] >gi|108711603|gb|ABF99398.1| expressed protein [Oryza sativa Japonica Group] >gi|113550067|dbj|BAF13510.1| Os03g0801900 [Oryza sativa Japonica Group]	sp|Q8BTI8|SRRM2_MOUSE	Serine/arginine repetitive matrix protein 2 OS=Mus musculus GN=Srrm2 PE=1 SV=2	XF0818	COG2730	Endoglucanase	NA	NA	NA	Pp1s119_48V6.4	NA
Unigene10154_T_Sca	920	444.087	gi|131400|sp|P10690.1|PSBR_SPIOL	RecName: Full=Photosystem II 10 kDa polypeptide, chloroplastic; Flags: Precursor >gi|170127|gb|AAA34037.1| 10kd polypeptide precursor [Spinacia oleracea]	sp|P10690|PSBR_SPIOL	Photosystem II 10 kDa polypeptide, chloroplastic OS=Spinacia oleracea GN=PSBR PE=2 SV=1	NA	NA	NA	K03541	ppp:PHYPADRAFT_163306	photosystem II 10kDa protein	Pp1s54_167V6.1	NA
Unigene10155_T_Sca	942	10.6654	gi|159465351|ref|XP_001690886.1|	notchless-like protein [Chlamydomonas reinhardtii] >gi|158279572|gb|EDP05332.1| notchless-like protein [Chlamydomonas reinhardtii]	sp|Q8YRI1|YY46_NOSS1	Uncharacterized WD repeat-containing protein alr3466 OS=Nostoc sp. (strain PCC 7120 / UTEX 2576) GN=alr3466 PE=4 SV=1	NA	NA	NA	NA	NA	NA	Pp1s89_237V6.1	NA
Unigene10156_T_Sca	1437	14.304	gi|15225441|ref|NP_182051.1|	uncharacterized protein [Arabidopsis thaliana] >gi|330255437|gb|AEC10531.1| uncharacterized protein [Arabidopsis thaliana]	sp|Q4R630|NDC80_MACFA	Kinetochore protein NDC80 homolog OS=Macaca fascicularis GN=NDC80 PE=2 SV=1	NA	NA	NA	K06636	ppp:PHYPADRAFT_79481	structural maintenance of chromosome 1	Pp1s6_165V6.1	NA
Unigene10158_T_Sca	936	0.4929	gi|297812115|ref|XP_002873941.1|	armadillo/beta-catenin repeat family protein [Arabidopsis lyrata subsp. lyrata] >gi|297319778|gb|EFH50200.1| armadillo/beta-catenin repeat family protein [Arabidopsis lyrata subsp. lyrata]	sp|B9DHT4|ARIA_ARATH	ARM REPEAT PROTEIN INTERACTING WITH ABF2 OS=Arabidopsis thaliana GN=ARIA PE=1 SV=2	SPCC962.03c	COG5064	Karyopherin (importin) alpha	NA	NA	NA	Pp1s87_178V6.1	NA
Unigene10159_T_Sca	920	4.4016	gi|115440333|ref|NP_001044446.1|	Os01g0782200 [Oryza sativa Japonica Group] >gi|113533977|dbj|BAF06360.1| Os01g0782200 [Oryza sativa Japonica Group]	sp|Q9NRA0|SPHK2_HUMAN	Sphingosine kinase 2 OS=Homo sapiens GN=SPHK2 PE=1 SV=2	SPAC4A8.07c	COG1597	Sphingosine kinase and enzymes related to eukaryotic diacylglycerol kinase	K04718	ppp:PHYPADRAFT_117556	sphingosine kinase [EC:2.7.1.91]	Pp1s293_7V6.1	NA
Unigene1016_T_Sca	1016	59.3566	gi|168010197|ref|XP_001757791.1|	predicted protein [Physcomitrella patens subsp. patens] >gi|162691067|gb|EDQ77431.1| predicted protein [Physcomitrella patens subsp. patens]	NA	NA	NA	NA	NA	NA	NA	NA	Pp1s29_90V6.1	NA
Unigene10160_T_Sca	2518	23.4004	gi|115455257|ref|NP_001051229.1|	Os03g0742800 [Oryza sativa Japonica Group] >gi|108711012|gb|ABF98807.1| Sec23/Sec24 trunk domain containing protein, expressed [Oryza sativa Japonica Group] >gi|108711013|gb|ABF98808.1| Sec23/Sec24 trunk domain containing protein, expressed [Oryza sativa Japonica Group] >gi|108711014|gb|ABF98809.1| Sec23/Sec24 trunk domain containing protein, expressed [Oryza sativa Japonica Group] >gi|113549700|…	sp|Q4PE39|SEC23_USTMA	Protein transport protein SEC23 OS=Ustilago maydis GN=SEC23 PE=3 SV=1	SPCC31H12.07	COG5047	Vesicle coat complex COPII, subunit SEC23	K14006	ppp:PHYPADRAFT_212135	protein transport protein SEC23	Pp1s77_4V6.1	NA
Unigene10161_T_Sca	1080	3.0376	NA	NA	NA	NA	NA	NA	NA	NA	NA	NA	Pp1s31_296V6.2	NA
Unigene10162_T_Sca	942	930.2	gi|192910892|gb|ACF06554.1|	ribosomal protein S7 [Elaeis guineensis]	sp|Q9XH45|RS7_BRAOL	40S ribosomal protein S7 OS=Brassica oleracea GN=RPS7 PE=2 SV=1	DR0479	COG0744	Membrane carboxypeptidase (penicillin-binding protein)	K02993	ppp:PHYPADRAFT_208894	small subunit ribosomal protein S7e	Pp1s49_260V6.1	NA
Unigene10163_T_Sca	979	1.0995	gi|435039|gb|AAA79360.1|	proline-rich cell wall protein [Gossypium hirsutum]	sp|P08640|MUC1_YEAST	Flocculation protein FLO11 OS=Saccharomyces cerevisiae (strain ATCC 204508 / S288c) GN=MUC1 PE=1 SV=2	mlr2363	COG0515	Serine/threonine protein kinase	K13171	vvi:100262120	serine/arginine repetitive matrix protein 1	NA	NA
Unigene10164_T_Sca	1284	434.624	gi|299471100|emb|CBN78959.1|	histone deactylase of possible bacterial origin with ankyrin repeats at the N-terminus [Ectocarpus siliculosus]	sp|Q9UQ35|SRRM2_HUMAN	Serine/arginine repetitive matrix protein 2 OS=Homo sapiens GN=SRRM2 PE=1 SV=2	NA	NA	NA	K13171	ath:AT2G29210	serine/arginine repetitive matrix protein 1	Pp1s72_122V6.1	NA
Unigene10165_T_Sca	942	0	gi|168066331|ref|XP_001785093.1|	predicted protein [Physcomitrella patens subsp. patens] >gi|162663322|gb|EDQ50092.1| predicted protein [Physcomitrella patens subsp. patens]	NA	NA	NA	NA	NA	NA	NA	NA	Pp1s442_22V6.1	NA
Unigene10166_T_Sca	937	0	gi|1707657|emb|CAA96305.1|	DnaJ homologue [Pisum sativum]	sp|Q55505|DNAJ1_SYNY3	Chaperone protein DnaJ 1 OS=Synechocystis sp. (strain ATCC 27184 / PCC 6803 / N-1) GN=dnaJ1 PE=3 SV=1	sll0897	COG0484	DnaJ-class molecular chaperone with C-terminal Zn finger domain	K03686	ppp:PHYPADRAFT_108109	molecular chaperone DnaJ	Pp1s225_24V6.1	NA
Unigene10167_T_Sca	937	311.575	gi|168062107|ref|XP_001783024.1|	predicted protein [Physcomitrella patens subsp. patens] >gi|162665464|gb|EDQ52148.1| predicted protein [Physcomitrella patens subsp. patens]	sp|Q9UQ35|SRRM2_HUMAN	Serine/arginine repetitive matrix protein 2 OS=Homo sapiens GN=SRRM2 PE=1 SV=2	NA	NA	NA	NA	NA	NA	Pp1s350_17V6.1	NA
Unigene10168_T_Sca	993	32.8564	gi|167998773|ref|XP_001752092.1|	Qa-SNARE, Sso1/Syntaxin1-type, SYP12B-group [Physcomitrella patens subsp. patens] >gi|162696487|gb|EDQ82825.1| Qa-SNARE, Sso1/Syntaxin1-type, SYP12B-group [Physcomitrella patens subsp. patens]	sp|Q8VZU2|SY132_ARATH	Syntaxin-132 OS=Arabidopsis thaliana GN=SYP132 PE=1 SV=1	NA	NA	NA	K08486	osa:4334356	syntaxin 1B/2/3	Pp1s3_24V6.1	NA
Unigene10169_T_Sca	822	2.4944	gi|328774753|gb|AEB39776.1|	pentatricopeptide repeat protein 78 [Funaria hygrometrica]	sp|Q9ZUW3|PP172_ARATH	Pentatricopeptide repeat-containing protein At2g27610 OS=Arabidopsis thaliana GN=PCMP-H60 PE=2 SV=1	NA	NA	NA	K03798	rcu:RCOM_0340700	cell division protease FtsH [EC:3.4.24.-]	Pp1s183_52V6.1	NA
Unigene1017_T_Sca	983	6.0228	gi|169264915|dbj|BAG12299.1|	protein phosphatase 2C [Physcomitrella patens]	sp|Q0JLP9|P2C06_ORYSJ	Probable protein phosphatase 2C 6 OS=Oryza sativa subsp. japonica GN=Os01g0583100 PE=2 SV=1	YDL006w	COG0631	Serine/threonine protein phosphatase	NA	NA	NA	Pp1s311_75V6.2	NA
Unigene10170_T_Sca	745	0.9289	gi|30697603|ref|NP_176963.2|	uncharacterized protein [Arabidopsis thaliana] >gi|332196608|gb|AEE34729.1| uncharacterized protein [Arabidopsis thaliana]	NA	NA	NA	NA	NA	NA	NA	NA	Pp1s349_14V6.1	NA
Unigene10171_T_Sca	892	10.7173	gi|159487126|ref|XP_001701586.1|	integral membrane protein [Chlamydomonas reinhardtii] >gi|158271527|gb|EDO97344.1| integral membrane protein [Chlamydomonas reinhardtii]	sp|P73555|Y875_SYNY3	Uncharacterized membrane protein sll0875 OS=Synechocystis sp. (strain ATCC 27184 / PCC 6803 / N-1) GN=sll0875 PE=3 SV=1	sll0875	COG1836	Predicted membrane protein	NA	NA	NA	Pp1s107_60V6.1	NA
Unigene10172_T_Sca	989	4.8201	gi|168042595|ref|XP_001773773.1|	ATP-binding cassette transporter, subfamily G, member 25, group WBC protein PpABCG25 [Physcomitrella patens subsp. patens] >gi|162674888|gb|EDQ61390.1| ATP-binding cassette transporter, subfamily G, member 25, group WBC protein PpABCG25 [Physcomitrella patens subsp. patens]	sp|Q9MAG3|AB24G_ARATH	ABC transporter G family member 24 OS=Arabidopsis thaliana GN=ABCG24 PE=1 SV=2	SPCC18B5.01c_2	COG1131	ABC-type multidrug transport system, ATPase component	K05681	cme:CMS467C	ATP-binding cassette, subfamily G (WHITE), member 2	Pp1s167_121V6.1	NA
Unigene10173_T_Sca	870	12.638	gi|115451713|ref|NP_001049457.1|	Os03g0230500 [Oryza sativa Japonica Group] >gi|33303695|gb|AAQ02374.1| inositol 1,3,4-trisphosphate 5/6-kinase [Oryza sativa] >gi|113547928|dbj|BAF11371.1| Os03g0230500 [Oryza sativa Japonica Group]	sp|Q9SUG3|ITPK2_ARATH	Inositol-tetrakisphosphate 1-kinase 2 OS=Arabidopsis thaliana GN=ITPK2 PE=2 SV=2	NA	NA	NA	NA	NA	NA	Pp1s46_310V6.3	NA
Unigene10174_T_Sca	937	36.7074	gi|18411677|ref|NP_567214.1|	serine protease inhibitor, Kazal-type family protein [Arabidopsis thaliana] >gi|332656644|gb|AEE82044.1| serine protease inhibitor, Kazal-type family protein [Arabidopsis thaliana]	NA	NA	NA	NA	NA	NA	NA	NA	Pp1s227_63V6.1	NA
Unigene10175_T_Sca	855	0.6295	gi|14277800|pdb|1ICP|A	Chain A, Crystal Structure Of 12-Oxophytodienoate Reductase 1 From Tomato Complexed With Peg400 >gi|14277801|pdb|1ICP|B Chain B, Crystal Structure Of 12-Oxophytodienoate Reductase 1 From Tomato Complexed With Peg400 >gi|14277802|pdb|1ICQ|A Chain A, Crystal Structure Of 12-Oxophytodienoate Reductase 1 From Tomato Complexed With 9r,13r-Opda >gi|14277803|pdb|1ICQ|B Chain B, Crystal Structure Of 12-O…	sp|Q9XG54|OPR1_SOLLC	12-oxophytodienoate reductase 1 OS=Solanum lycopersicum GN=OPR1 PE=1 SV=1	RSc1202	COG1902	NADH:flavin oxidoreductases, Old Yellow Enzyme family	K05894	ath:AT1G76680	12-oxophytodienoic acid reductase [EC:1.3.1.42]	Pp1s93_177V6.1	NA
Unigene10176_T_Sca	1191	10.8027	gi|186529382|ref|NP_001119373.1|	DNA repair protein REV1 [Arabidopsis thaliana] >gi|125656400|gb|ABN48548.1| polymerase ATREV1-1105 [Arabidopsis thaliana] >gi|332007774|gb|AED95157.1| DNA repair protein REV1 [Arabidopsis thaliana]	sp|Q920Q2|REV1_MOUSE	DNA repair protein REV1 OS=Mus musculus GN=Rev1 PE=1 SV=1	NA	NA	NA	K03515	ppp:PHYPADRAFT_171090	DNA repair protein REV1 [EC:2.7.7.-]	Pp1s275_20V6.1	NA
Unigene10177_T_Sca	745	12.0407	gi|297724175|ref|NP_001174451.1|	Os05g0442000 [Oryza sativa Japonica Group] >gi|255676407|dbj|BAH93179.1| Os05g0442000 [Oryza sativa Japonica Group]	NA	NA	NA	NA	NA	NA	NA	NA	Pp1s34_122V6.1	NA
Unigene10178_T_Sca	920	4.4295	gi|195627210|gb|ACG35435.1|	harpin-induced protein [Zea mays]	sp|P08640|MUC1_YEAST	Flocculation protein FLO11 OS=Saccharomyces cerevisiae (strain ATCC 204508 / S288c) GN=MUC1 PE=1 SV=2	DR2133	COG4372	Uncharacterized protein conserved in bacteria with the myosin-like domain	K13171	vvi:100262120	serine/arginine repetitive matrix protein 1	Pp1s126_137V6.1	NA
Unigene10179_T_Sca	913	18.9204	gi|297721319|ref|NP_001173022.1|	Os02g0557000 [Oryza sativa Japonica Group] >gi|255671002|dbj|BAH91751.1| Os02g0557000 [Oryza sativa Japonica Group]	sp|Q6ZQP7|YV021_HUMAN	Uncharacterized protein LOC284861 OS=Homo sapiens PE=2 SV=1	NA	NA	NA	NA	NA	NA	Pp1s8_199V6.1	NA
Unigene1018_T_Sca	442	5.0447	gi|168035980|ref|XP_001770486.1|	predicted protein [Physcomitrella patens subsp. patens] >gi|162678194|gb|EDQ64655.1| predicted protein [Physcomitrella patens subsp. patens]	NA	NA	NA	NA	NA	NA	NA	NA	Pp1s126_137V6.1	NA
Unigene10180_T_Sca	913	141.482	gi|108706797|gb|ABF94592.1|	expressed protein [Oryza sativa Japonica Group]	NA	NA	NA	NA	NA	NA	NA	NA	Pp1s10_249V6.1	NA
Unigene10181_T_Sca	935	5.6193	gi|255082434|ref|XP_002504203.1|	predicted protein [Micromonas sp. RCC299] >gi|226519471|gb|ACO65461.1| predicted protein [Micromonas sp. RCC299]	NA	NA	NA	NA	NA	NA	NA	NA	Pp1s163_97V6.1	NA
Unigene10182_T_Sca	1551	10.5261	gi|308802111|ref|XP_003078369.1|	mRNA splicing factor ATP-dependent RNA helicase (ISS) [Ostreococcus tauri] >gi|116056821|emb|CAL53110.1| mRNA splicing factor ATP-dependent RNA helicase (ISS) [Ostreococcus tauri]	sp|Q9H2U1|DHX36_HUMAN	Probable ATP-dependent RNA helicase DHX36 OS=Homo sapiens GN=DHX36 PE=1 SV=2	SPBC15C4.05	COG1643	HrpA-like helicases	NA	NA	NA	Pp1s212_54V6.1	NA
Unigene10183_T_Sca	884	18.3524	gi|78354955|gb|AAT12275.2|	plastidial ADP-glucose transporter [Hordeum vulgare subsp. vulgare]	sp|P29518|BT1_MAIZE	Protein brittle-1, chloroplastic/amyloplastic OS=Zea mays GN=BT1 PE=2 SV=1	NA	NA	NA	NA	NA	NA	Pp1s61_194V6.1	NA
Unigene10184_T_Sca	1083	45.2244	gi|168059807|ref|XP_001781892.1|	predicted protein [Physcomitrella patens subsp. patens] >gi|162666699|gb|EDQ53347.1| predicted protein [Physcomitrella patens subsp. patens]	sp|O13637|SEC31_SCHPO	Protein transport protein sec31 OS=Schizosaccharomyces pombe (strain ATCC 38366 / 972) GN=sec31 PE=1 SV=1	NA	NA	NA	NA	NA	NA	Pp1s313_100V6.2	NA
Unigene10185_T_Sca	1961	36.8041	gi|145324176|ref|NP_001077677.1|	ECA1 gametogenesis related family protein [Arabidopsis thaliana] >gi|332193908|gb|AEE32029.1| ECA1 gametogenesis related family protein [Arabidopsis thaliana]	sp|Q9UF83|YM012_HUMAN	Uncharacterized protein DKFZp434B061 OS=Homo sapiens PE=2 SV=2	RSc1191	COG2812	DNA polymerase III, gamma/tau subunits	K03006	cre:CHLREDRAFT_196948	DNA-directed RNA polymerase II subunit A [EC:2.7.7.6]	Pp1s8_73V6.1	NA
Unigene10186_T_Sca	1645	0	gi|168063910|ref|XP_001783910.1|	predicted protein [Physcomitrella patens subsp. patens] >gi|162664540|gb|EDQ51255.1| predicted protein [Physcomitrella patens subsp. patens]	NA	NA	NA	NA	NA	NA	NA	NA	Pp1s294_72V6.1	NA
Unigene10187_T_Sca	677	20.1781	gi|226509220|ref|NP_001152086.1|	LOC100285723 [Zea mays] >gi|195652511|gb|ACG45723.1| hydrolase, acting on ester bonds [Zea mays]	sp|P95246|PHLB_MYCTU	Phospholipase C 2 OS=Mycobacterium tuberculosis GN=plcB PE=1 SV=2	RSp1174	COG3511	Phospholipase C	K01114	ppp:PHYPADRAFT_145448	phospholipase C [EC:3.1.4.3]	Pp1s227_20V6.1	NA
Unigene10188_T_Sca	704	9.1742	gi|168022302|ref|XP_001763679.1|	predicted protein [Physcomitrella patens subsp. patens] >gi|162685172|gb|EDQ71569.1| predicted protein [Physcomitrella patens subsp. patens]	NA	NA	NA	NA	NA	K10878	ppp:PHYPADRAFT_126981	meiotic recombination protein SPO11	Pp1s62_130V6.1	NA
Unigene10189_T_Sca	666	3.6559	gi|168027912|ref|XP_001766473.1|	predicted protein [Physcomitrella patens subsp. patens] >gi|162682382|gb|EDQ68801.1| predicted protein [Physcomitrella patens subsp. patens]	NA	NA	NA	NA	NA	NA	NA	NA	Pp1s84_154V6.2	NA
Unigene1019_T_Sca	1195	42.1654	gi|297848736|ref|XP_002892249.1|	high mobility group family protein [Arabidopsis lyrata subsp. lyrata] >gi|297338091|gb|EFH68508.1| high mobility group family protein [Arabidopsis lyrata subsp. lyrata]	sp|Q9MAT6|HMG15_ARATH	High mobility group B protein 15 OS=Arabidopsis thaliana GN=HMGB15 PE=2 SV=1	NA	NA	NA	NA	NA	NA	Pp1s355_21V6.1	NA
Unigene10190_T_Sca	799	0.5132	gi|22331914|ref|NP_191850.2|	Peptide chain release factor 1 [Arabidopsis thaliana] >gi|19699096|gb|AAL90914.1| AT3g62910/T20O10_10 [Arabidopsis thaliana] >gi|21928033|gb|AAM78045.1| AT3g62910/T20O10_10 [Arabidopsis thaliana] >gi|34392768|dbj|BAC82693.1| Chloroplast Release Factor 1 [Arabidopsis thaliana] >gi|332646889|gb|AEE80410.1| Peptide chain release factor 1 [Arabidopsis thaliana]	sp|Q8DMG9|RF1_THEEB	Peptide chain release factor 1 OS=Thermosynechococcus elongatus (strain BP-1) GN=prfA PE=3 SV=1	all4185	COG0216	Protein chain release factor A	K02835	ppp:PHYPADRAFT_136596	peptide chain release factor RF-1	Pp1s130_293V6.1	NA
Unigene10191_T_Sca	657	0	gi|77556188|gb|ABA98984.1|	expressed protein [Oryza sativa Japonica Group]	NA	NA	NA	NA	NA	NA	NA	NA	Pp1s6_264V6.1	NA
Unigene10192_T_Sca	696	9.1692	gi|94717661|sp|Q60E60.2|NADK3_ORYSJ	RecName: Full=Putative NAD kinase 3	sp|Q56YN3|NADK1_ARATH	NAD(H) kinase 1 OS=Arabidopsis thaliana GN=NADK1 PE=1 SV=2	NA	NA	NA	K00858	ppp:PHYPADRAFT_129555	NAD+ kinase [EC:2.7.1.23]	Pp1s32_187V6.1	NA
Unigene10193_T_Sca	716	3.4006	gi|226500518|ref|NP_001152425.1|	LOC100286065 [Zea mays] >gi|195656169|gb|ACG47552.1| lipid transfer protein [Zea mays]	NA	NA	NA	NA	NA	NA	NA	NA	Pp1s170_52V6.3	NA
Unigene10194_T_Sca	802	1.1185	gi|168021508|ref|XP_001763283.1|	predicted protein [Physcomitrella patens subsp. patens] >gi|162685418|gb|EDQ71813.1| predicted protein [Physcomitrella patens subsp. patens]	NA	NA	NA	NA	NA	NA	NA	NA	Pp1s74_159V6.1	NA
Unigene10195_T_Sca	906	0	gi|82568546|dbj|BAE48515.1|	AINTEGUMENTA-like protein [Ginkgo biloba]	sp|Q8BTI8|SRRM2_MOUSE	Serine/arginine repetitive matrix protein 2 OS=Mus musculus GN=Srrm2 PE=1 SV=2	NA	NA	NA	NA	NA	NA	Pp1s66_282V6.1	NA
Unigene10196_T_Sca	781	1.9033	gi|6523547|emb|CAB62280.1|	hydroxyproline-rich glycoprotein DZ-HRGP [Volvox carteri f. nagariensis]	sp|Q9FLQ7|FH20_ARATH	Formin-like protein 20 OS=Arabidopsis thaliana GN=FH20 PE=2 SV=3	Rv3876	COG0455	ATPases involved in chromosome partitioning	NA	NA	NA	Pp1s495_7V6.1	NA
Unigene10197_T_Sca	716	7.4097	gi|226532433|ref|NP_001151262.1|	D-erythro-sphingosine kinase/ diacylglycerol kinase [Zea mays] >gi|195645386|gb|ACG42161.1| D-erythro-sphingosine kinase/ diacylglycerol kinase [Zea mays]	sp|Q86KF9|SPHKA_DICDI	Sphingosine kinase A OS=Dictyostelium discoideum GN=sgkA PE=2 SV=2	NA	NA	NA	K04718	ppp:PHYPADRAFT_117556	sphingosine kinase [EC:2.7.1.91]	Pp1s293_7V6.1	NA
Unigene10198_T_Sca	726	10.7319	gi|226502510|ref|NP_001147775.1|	ATP-dependent RNA helicase DHX8 [Zea mays] >gi|195613710|gb|ACG28685.1| ATP-dependent RNA helicase DHX8 [Zea mays]	sp|A2A4P0|DHX8_MOUSE	ATP-dependent RNA helicase DHX8 OS=Mus musculus GN=Dhx8 PE=2 SV=1	SPAC10F6.02c_2	COG1643	HrpA-like helicases	K12818	cre:CHLREDRAFT_127996	ATP-dependent RNA helicase DHX8/PRP22 [EC:3.6.4.13]	Pp1s89_224V6.1	NA
Unigene10199_T_Sca	820	278.018	gi|330318588|gb|AEC10962.1|	40S ribosomal protein s10 [Camellia sinensis]	sp|Q9AYP4|RS10_ORYSJ	40S ribosomal protein S10 OS=Oryza sativa subsp. japonica GN=RPS10 PE=2 SV=2	SPBP22H7.08	COG5045	Ribosomal protein S10E	K02947	ppp:PHYPADRAFT_180546	small subunit ribosomal protein S10e	Pp1s43_46V6.1	NA
Unigene102_T_Sca	1272	8.8857	gi|115445849|ref|NP_001046704.1|	Os02g0326000 [Oryza sativa Japonica Group] >gi|113536235|dbj|BAF08618.1| Os02g0326000 [Oryza sativa Japonica Group]	sp|Q93XM7|MCAT_ARATH	Mitochondrial carnitine/acylcarnitine carrier-like protein OS=Arabidopsis thaliana GN=BOU PE=1 SV=1	alr0296	COG4241	Predicted membrane protein	K03454	ath:AT5G46800	mitochondrial carrier protein, MC family	Pp1s532_3V6.2	NA
Unigene1020_T_Sca	1262	19.9228	gi|22325463|ref|NP_178511.2|	Magnesium transporter CorA-like-like protein [Arabidopsis thaliana] >gi|19310534|gb|AAL85000.1| At2g04305/T23O15.7 [Arabidopsis thaliana] >gi|27363404|gb|AAO11621.1| At2g04305/T23O15.7 [Arabidopsis thaliana] >gi|330250726|gb|AEC05820.1| Magnesium transporter CorA-like-like protein [Arabidopsis thaliana]	sp|Q8BTI8|SRRM2_MOUSE	Serine/arginine repetitive matrix protein 2 OS=Mus musculus GN=Srrm2 PE=1 SV=2	DRA0212	COG2377	Predicted molecular chaperone distantly related to HSP70-fold metalloproteases	NA	NA	NA	Pp1s370_16V6.2	NA
Unigene10200_T_Sca	1982	354.87	gi|251737964|gb|ACT10823.1|	aldehyde dehydrogenase [Tortula desertorum]	sp|A6UVT6|LADH_META3	Lactaldehyde dehydrogenase OS=Methanococcus aeolicus (strain Nankai-3 / ATCC BAA-1280) GN=Maeo_1030 PE=3 SV=1	aq_186	COG1012	NAD-dependent aldehyde dehydrogenases	K00135	zma:100284047	succinate-semialdehyde dehydrogenase (NADP+) [EC:1.2.1.16]	Pp1s111_161V6.1	NA
Unigene10201_T_Sca	688	13.7833	gi|334183637|ref|NP_001185313.1|	protein ILITYHIA [Arabidopsis thaliana] >gi|332196169|gb|AEE34290.1| protein ILITYHIA [Arabidopsis thaliana]	sp|Q92616|GCN1L_HUMAN	Translational activator GCN1 OS=Homo sapiens GN=GCN1L1 PE=1 SV=6	NA	NA	NA	NA	NA	NA	Pp1s12_74V6.2	NA
Unigene10202_T_Sca	734	57.1602	gi|167997065|ref|XP_001751239.1|	histone acetyltransferase [Physcomitrella patens subsp. patens] >gi|162697220|gb|EDQ83556.1| histone acetyltransferase [Physcomitrella patens subsp. patens]	sp|Q9FLF7|MYST1_ARATH	Probable MYST-like histone acetyltransferase 1 OS=Arabidopsis thaliana GN=HAG4 PE=2 SV=1	YOR244w	COG5027	Histone acetyltransferase (MYST family)	K11308	ppp:PHYPADRAFT_111033	histone acetyltransferase MYST1 [EC:2.3.1.48]	Pp1s1_162V6.2	NA
Unigene10203_T_Sca	1191	5.7026	gi|30686117|ref|NP_181004.2|	PIN domain-containing MEE21 protein [Arabidopsis thaliana] >gi|330253898|gb|AEC08992.1| PIN domain-containing MEE21 protein [Arabidopsis thaliana]	sp|Q9BRU9|UTP23_HUMAN	rRNA-processing protein UTP23 homolog OS=Homo sapiens GN=UTP23 PE=2 SV=2	SPCC18.12c	COG1412	Uncharacterized proteins of PilT N-term./Vapc superfamily	NA	NA	NA	Pp1s22_280V6.1	NA
Unigene10204_T_Sca	518	4.2056	gi|226499204|ref|NP_001149074.1|	nucleic acid binding protein [Zea mays] >gi|195624520|gb|ACG34090.1| nucleic acid binding protein [Zea mays]	NA	NA	NA	NA	NA	K13128	sbi:SORBI_04g023010	zinc finger CCHC domain-containing protein 8	Pp1s62_169V6.1	NA
Unigene10205_T_Sca	1488	12.1258	gi|168054167|ref|XP_001779504.1|	predicted protein [Physcomitrella patens subsp. patens] >gi|162669086|gb|EDQ55680.1| predicted protein [Physcomitrella patens subsp. patens]	sp|Q6S6W0|GP2_EHV1V	Glycoprotein gp2 OS=Equine herpesvirus 1 (strain V592) GN=71 PE=3 SV=1	lin1546	COG0596	Predicted hydrolases or acyltransferases (alpha/beta hydrolase superfamily)	NA	NA	NA	Pp1s259_112V6.2	NA
Unigene10206_T_Sca	514	1.0471	gi|111620695|gb|ABH11749.1|	elicitin-like protein 6 precursor [Phytophthora citrophthora]	sp|P19275|VTP3_TTV1V	Viral protein TPX OS=Thermoproteus tenax virus 1 (strain VT3) PE=4 SV=1	Rv2264c	COG0443	Molecular chaperone	NA	NA	NA	NA	NA
Unigene10207_T_Sca	1059	18.1754	gi|8927668|gb|AAF82159.1|AC068143_1	Contains similarity to an acyl-CoA oxidase from Myxococcus xanthus gb|AF013216 and contains an acyl-CoA oxidase PF|01756 domain. EST gb|AI997124 comes from this gene [Arabidopsis thaliana]	sp|Q9LLH9|ACOX3_ARATH	Acyl-coenzyme A oxidase 3, peroxisomal OS=Arabidopsis thaliana GN=ACX3 PE=1 SV=2	YGL205w	COG1960	Acyl-CoA dehydrogenases	K00232	ppp:PHYPADRAFT_207164	acyl-CoA oxidase [EC:1.3.3.6]	Pp1s149_61V6.1	NA
Unigene10208_T_Sca	633	42.2705	gi|302804534|ref|XP_002984019.1|	serine carboxypeptidase-like enzyme [Selaginella moellendorffii] >gi|300148371|gb|EFJ15031.1| serine carboxypeptidase-like enzyme [Selaginella moellendorffii]	sp|P21529|CBP3_HORVU	Serine carboxypeptidase 3 OS=Hordeum vulgare GN=CBP3 PE=1 SV=2	YMR297w	COG2939	Carboxypeptidase C (cathepsin A)	NA	NA	NA	Pp1s149_206V6.1	NA
Unigene10209_T_Sca	618	13.3539	gi|262070776|gb|ACY08857.1|	xyloglucan galactosyltransferase [Eucalyptus grandis]	sp|Q7XJ98|KATAM_ARATH	Xyloglucan galactosyltransferase KATAMARI1 OS=Arabidopsis thaliana GN=KAM1 PE=1 SV=1	NA	NA	NA	NA	NA	NA	Pp1s1264_4V6.1	NA
Unigene1021_T_Sca	1157	5.9145	gi|168025225|ref|XP_001765135.1|	SNF2 family DNA-dependent ATPase [Physcomitrella patens subsp. patens] >gi|162683722|gb|EDQ70130.1| SNF2 family DNA-dependent ATPase [Physcomitrella patens subsp. patens]	sp|Q95216|HLTF_RABIT	Helicase-like transcription factor OS=Oryctolagus cuniculus GN=HLTF PE=1 SV=1	SPAC17A2.12	COG0553	Superfamily II DNA/RNA helicases, SNF2 family	NA	NA	NA	Pp1s73_179V6.1	NA
Unigene10210_T_Sca	659	16.2567	gi|168068001|ref|XP_001785886.1|	ATP-binding cassette transporter, subfamily C, member 12, group MRP protein PpABCC12 [Physcomitrella patens subsp. patens] >gi|162662440|gb|EDQ49295.1| ATP-binding cassette transporter, subfamily C, member 12, group MRP protein PpABCC12 [Physcomitrella patens subsp. patens]	NA	NA	NA	NA	NA	NA	NA	NA	Pp1s540_4V6.1	NA
Unigene10212_T_Sca	429	11.3511	gi|225445342|ref|XP_002281542.1|	PREDICTED: similar to GRV2 (KATAMARI2); binding / heat shock protein binding [Vitis vinifera]	sp|O75165|DJC13_HUMAN	DnaJ homolog subfamily C member 13 OS=Homo sapiens GN=DNAJC13 PE=1 SV=5	NA	NA	NA	K09533	osa:4349486	DnaJ homolog subfamily C member 13	Pp1s107_71V6.1	NA
Unigene10213_T_Sca	660	109.003	gi|224551498|gb|ACN54191.1|	ubiquitin-like protein [Triticum aestivum]	sp|Q5R684|UBQL1_PONAB	Ubiquilin-1 OS=Pongo abelii GN=UBQLN1 PE=2 SV=1	ECU10g1730	COG5272	Ubiquitin	K04523	ppp:PHYPADRAFT_138051	ubiquilin	Pp1s143_17V6.1	NA
Unigene10214_T_Sca	786	7.2715	gi|326558835|gb|ADZ95599.1|	stearoyl-ACP desaturase [Fraxinus americana]	sp|Q8S059|STAD2_ORYSJ	Acyl-[acyl-carrier-protein] desaturase 2, chloroplastic OS=Oryza sativa subsp. japonica GN=SSI2 PE=2 SV=1	NA	NA	NA	K03921	ppp:PHYPADRAFT_153909	acyl-[acyl-carrier-protein] desaturase [EC:1.14.19.2]	Pp1s404_17V6.1	NA
Unigene10215_T_Sca	761	0.6399	NA	NA	sp|Q52KI8|SRRM1_MOUSE	Serine/arginine repetitive matrix protein 1 OS=Mus musculus GN=Srrm1 PE=1 SV=1	NA	NA	NA	NA	NA	NA	NA	NA
Unigene10216_T_Sca	638	7.1907	gi|159885729|tpe|CAN88846.1|	TPA: LysM receptor kinase 5 [Medicago truncatula]	NA	NA	NA	NA	NA	K13429	ppp:PHYPADRAFT_1279	chitin elicitor receptor kinase 1	Pp1s41_280V6.1	NA
Unigene10217_T_Sca	1992	4.1815	gi|334182277|ref|NP_001184902.1|	targeting protein for XKLP2 [Arabidopsis thaliana] >gi|332189492|gb|AEE27613.1| targeting protein for XKLP2 [Arabidopsis thaliana]	sp|A4IH24|TPX2_XENTR	Targeting protein for Xklp2 OS=Xenopus tropicalis GN=tpx2 PE=2 SV=1	NA	NA	NA	NA	NA	NA	Pp1s21_68V6.1	NA
Unigene10218_T_Sca	780	28.2582	gi|116309729|emb|CAH66774.1|	OSIGBa0115M15.12 [Oryza sativa Indica Group] >gi|116310356|emb|CAH67369.1| OSIGBa0128P10.3 [Oryza sativa Indica Group]	sp|P49572|TRPC_ARATH	Indole-3-glycerol phosphate synthase, chloroplastic OS=Arabidopsis thaliana GN=At2g04400 PE=2 SV=2	alr4746	COG0134	Indole-3-glycerol phosphate synthase	K01609	ppp:PHYPADRAFT_151163	indole-3-glycerol phosphate synthase [EC:4.1.1.48]	Pp1s330_9V6.2	NA
Unigene10219_T_Sca	895	6.0136	gi|18399883|ref|NP_564463.1|	uncharacterized protein [Arabidopsis thaliana] >gi|16226792|gb|AAL16263.1|AF428333_1 At1g35780/F14D7_9 [Arabidopsis thaliana] >gi|332193707|gb|AEE31828.1| uncharacterized protein [Arabidopsis thaliana]	NA	NA	NA	NA	NA	NA	NA	NA	Pp1s38_278V6.1	NA
Unigene1022_T_Sca	1209	0	gi|18414504|ref|NP_568136.1|	OTU-like cysteine protease family protein [Arabidopsis thaliana] >gi|186520008|ref|NP_001119168.1| OTU-like cysteine protease family protein [Arabidopsis thaliana] >gi|90093272|gb|ABD85149.1| At5g04250 [Arabidopsis thaliana] >gi|332003335|gb|AED90718.1| OTU-like cysteine protease family protein [Arabidopsis thaliana] >gi|332003336|gb|AED90719.1| OTU-like cysteine protease family protein [Arabidop…	sp|Q9D8C3|ALG13_MOUSE	UDP-N-acetylglucosamine transferase subunit ALG13 homolog OS=Mus musculus GN=Alg13 PE=2 SV=2	NA	NA	NA	NA	NA	NA	Pp1s31_91V6.1	NA
Unigene10220_T_Sca	578	5.7201	gi|454980|emb|CAA54746.1|	cdc2Pa [Picea abies]	sp|P93101|CDC2_CHERU	Cell division control protein 2 homolog OS=Chenopodium rubrum GN=CDC2 PE=2 SV=1	ECU02g1450	COG0515	Serine/threonine protein kinase	K02087	ath:AT3G48750	cyclin-dependent kinase 1 [EC:2.7.11.22]	Pp1s281_23V6.1	NA
Unigene10221_T_Sca	775	10.2518	gi|168045760|ref|XP_001775344.1|	predicted protein [Physcomitrella patens subsp. patens] >gi|162673289|gb|EDQ59814.1| predicted protein [Physcomitrella patens subsp. patens]	sp|Q54V96|T144B_DICDI	Transmembrane protein 144 homolog B OS=Dictyostelium discoideum GN=tmem144B PE=3 SV=1	NA	NA	NA	NA	NA	NA	Pp1s190_53V6.1	NA
Unigene10222_T_Sca	1290	23.2057	gi|5281018|emb|CAB45991.1|	OBP33pep like protein [Arabidopsis thaliana] >gi|7268299|emb|CAB78594.1| OBP33pep like protein [Arabidopsis thaliana]	sp|Q6FF50|RLMB_ACIAD	23S rRNA (guanosine-2'-O-)-methyltransferase RlmB OS=Acinetobacter sp. (strain ADP1) GN=rlmB PE=3 SV=1	SA0490	COG0566	rRNA methylases	K03437	olu:OSTLU_87970	RNA methyltransferase, TrmH family	Pp1s275_45V6.5	NA
Unigene10223_T_Sca	667	3.0356	gi|168031581|ref|XP_001768299.1|	predicted protein [Physcomitrella patens subsp. patens] >gi|162680477|gb|EDQ66913.1| predicted protein [Physcomitrella patens subsp. patens]	NA	NA	NA	NA	NA	NA	NA	NA	Pp1s101_58V6.1	NA
Unigene10224_T_Sca	744	0	gi|145340114|ref|NP_192901.2|	serine racemase [Arabidopsis thaliana] >gi|84458483|dbj|BAE72067.1| serine racemase [Arabidopsis thaliana] >gi|332657632|gb|AEE83032.1| serine racemase [Arabidopsis thaliana]	sp|Q54HH2|SRR_DICDI	Probable serine racemase OS=Dictyostelium discoideum GN=srr PE=3 SV=1	RSp1516	COG1171	Threonine dehydratase	K12235	ath:AT4G11640	serine racemase [EC:5.1.1.18]	Pp1s178_144V6.2	NA
Unigene10225_T_Sca	850	25.5994	gi|20142325|gb|AAM12238.1|AF438199_1	desaturase delta 9 [Picea glauca]	sp|Q949X0|ADS3_ARATH	Palmitoyl-monogalactosyldiacylglycerol delta-7 desaturase, chloroplastic OS=Arabidopsis thaliana GN=ADS3 PE=2 SV=2	all1599	COG1398	Fatty-acid desaturase	K00507	ppp:PHYPADRAFT_15475	stearoyl-CoA desaturase (delta-9 desaturase) [EC:1.14.19.1]	Pp1s68_264V6.1	NA
Unigene10226_T_Sca	740	2.7361	NA	NA	NA	NA	NA	NA	NA	NA	NA	NA	Pp1s14_350V6.1	NA
Unigene10227_T_Sca	732	13.8301	gi|115474359|ref|NP_001060776.1|	Os08g0104100 [Oryza sativa Japonica Group] >gi|113622745|dbj|BAF22690.1| Os08g0104100 [Oryza sativa Japonica Group]	sp|Q4V7N7|TMM18_XENLA	Transmembrane protein 18 OS=Xenopus laevis GN=tmem18 PE=2 SV=1	NA	NA	NA	K07243	olu:OSTLU_8406	high-affinity iron transporter	Pp1s56_119V6.1	NA
Unigene10228_T_Sca	744	12.7114	gi|115469408|ref|NP_001058303.1|	Os06g0665100 [Oryza sativa Japonica Group] >gi|52076506|dbj|BAD45384.1| Dreg-2 like protein [Oryza sativa Japonica Group] >gi|113596343|dbj|BAF20217.1| Os06g0665100 [Oryza sativa Japonica Group]	sp|Q5E9D6|HDHD3_BOVIN	Haloacid dehalogenase-like hydrolase domain-containing protein 3 OS=Bos taurus GN=HDHD3 PE=2 SV=1	alr4095	COG1011	Predicted hydrolase (HAD superfamily)	NA	NA	NA	Pp1s474_4V6.4	NA
Unigene10229_T_Sca	748	37.2451	gi|22328122|ref|NP_201385.2|	peroxiredoxin (PRX)-like 2 domain-containing protein [Arabidopsis thaliana] >gi|332010730|gb|AED98113.1| peroxiredoxin (PRX)-like 2 domain-containing protein [Arabidopsis thaliana]	sp|Q9ZUU2|U308_ARATH	UPF0308 protein At2g37240, chloroplastic OS=Arabidopsis thaliana GN=At2g37240 PE=2 SV=2	NA	NA	NA	K01684	olu:OSTLU_29175	galactonate dehydratase [EC:4.2.1.6]	Pp1s429_7V6.1	NA
Unigene1023_T_Sca	1331	7.7409	gi|18399536|ref|NP_566413.1|	DNA binding protein [Arabidopsis thaliana] >gi|332641646|gb|AEE75167.1| DNA binding protein [Arabidopsis thaliana]	NA	NA	NA	NA	NA	NA	NA	NA	Pp1s245_1V6.1	NA
Unigene10230_T_Sca	760	1.7199	gi|226495913|ref|NP_001150084.1|	LOC100283713 [Zea mays] >gi|195636540|gb|ACG37738.1| cell-cell signaling protein csgA-like [Zea mays]	sp|P42317|YXJF_BACSU	Uncharacterized oxidoreductase yxjF OS=Bacillus subtilis GN=yxjF PE=3 SV=2	all1420	COG1028	Dehydrogenases with different specificities (related to short-chain alcohol dehydrogenases)	K00059	pop:POPTR_726104	3-oxoacyl-[acyl-carrier protein] reductase [EC:1.1.1.100]	Pp1s58_73V6.1	NA
Unigene10232_T_Sca	763	22.6064	gi|224115768|ref|XP_002332052.1|	magnesium transporter [Populus trichocarpa] >gi|222831938|gb|EEE70415.1| magnesium transporter [Populus trichocarpa]	sp|Q9SAH0|MRS2A_ARATH	Magnesium transporter MRS2-10 OS=Arabidopsis thaliana GN=MRS2-10 PE=2 SV=1	NA	NA	NA	NA	NA	NA	Pp1s493_8V6.1	NA
Unigene10233_T_Sca	920	0.8915	gi|125620176|gb|ABN46980.1|	small molecular heat shock protein 10 [Nelumbo nucifera]	sp|Q96539|CH10_BRANA	10 kDa chaperonin OS=Brassica napus PE=3 SV=1	SPCC550.06c	COG0234	Co-chaperonin GroES (HSP10)	K04078	ppp:PHYPADRAFT_190965	chaperonin GroES	Pp1s155_1V6.1	NA
Unigene10234_T_Sca	773	0.1326	gi|297810979|ref|XP_002873373.1|	calcium-binding EF hand family protein [Arabidopsis lyrata subsp. lyrata] >gi|297319210|gb|EFH49632.1| calcium-binding EF hand family protein [Arabidopsis lyrata subsp. lyrata]	sp|B5X186|CALUA_SALSA	Calumenin-A OS=Salmo salar GN=calua PE=2 SV=1	NA	NA	NA	NA	NA	NA	Pp1s334_26V6.3	NA
Unigene10235_T_Sca	957	25.4956	gi|65736671|dbj|BAD98525.1|	chitinase A [Cycas revoluta]	sp|Q13231|CHIT1_HUMAN	Chitotriosidase-1 OS=Homo sapiens GN=CHIT1 PE=1 SV=1	BH0916_1	COG3325	Chitinase	NA	NA	NA	Pp1s144_96V6.1	NA
Unigene10236_T_Sca	646	1.0712	gi|256016299|gb|ACU56978.1|	isopentenyl diphosphate isomerase [Pinus taeda]	sp|Q42553|IDI2_ARATH	Isopentenyl-diphosphate Delta-isomerase II, chloroplastic OS=Arabidopsis thaliana GN=IPP2 PE=2 SV=1	SPBC106.15	COG1443	Isopentenyldiphosphate isomerase	K01823	ppp:PHYPADRAFT_56143	isopentenyl-diphosphate delta-isomerase [EC:5.3.3.2]	Pp1s28_399V6.1	NA
Unigene10237_T_Sca	710	268.605	gi|12659449|gb|AAG60258.1|	EGF receptor-like protein [Physcomitrella patens]	sp|Q56ZQ3|VSR4_ARATH	Vacuolar-sorting receptor 4 OS=Arabidopsis thaliana GN=VSR4 PE=2 SV=2	NA	NA	NA	NA	NA	NA	Pp1s200_62V6.2	NA
Unigene10238_T_Sca	863	10.335	gi|225445859|ref|XP_002278464.1|	PREDICTED: similar to ATCNGC5 (CYCLIC NUCLEOTIDE GATED CHANNEL 5); calmodulin binding / cyclic nucleotide binding / potassium channel [Vitis vinifera]	sp|O82226|CNGC6_ARATH	Probable cyclic nucleotide-gated ion channel 6 OS=Arabidopsis thaliana GN=CNGC6 PE=1 SV=2	DR2133	COG4372	Uncharacterized protein conserved in bacteria with the myosin-like domain	K05391	ath:AT1G19780	cyclic nucleotide gated channel, other eukaryote	Pp1s37_149V6.1	NA
Unigene10239_T_Sca	705	17.1591	gi|168025247|ref|XP_001765146.1|	predicted protein [Physcomitrella patens subsp. patens] >gi|162683733|gb|EDQ70141.1| predicted protein [Physcomitrella patens subsp. patens]	NA	NA	NA	NA	NA	NA	NA	NA	Pp1s62_162V6.1	NA
Unigene1024_T_Sca	1458	0	gi|149390510|gb|ABR25316.1|	splicing factor [Oryza sativa Indica Group]	sp|Q13247|SRSF6_HUMAN	Serine/arginine-rich splicing factor 6 OS=Homo sapiens GN=SRSF6 PE=1 SV=2	NA	NA	NA	K12896	osa:4324080	splicing factor, arginine/serine-rich 7	Pp1s65_286V6.1	NA
Unigene10240_T_Sca	684	6.2575	gi|168038435|ref|XP_001771706.1|	predicted protein [Physcomitrella patens subsp. patens] >gi|162677013|gb|EDQ63489.1| predicted protein [Physcomitrella patens subsp. patens]	sp|Q75JC9|Y8484_DICDI	Uncharacterized protein DDB_G0271670 OS=Dictyostelium discoideum GN=DDB_G0271670 PE=4 SV=1	NA	NA	NA	NA	NA	NA	Pp1s141_38V6.1	NA
Unigene10241_T_Sca	1010	225.515	gi|224552415|gb|ACN54544.1|	mother of FT and TFL1-like protein variant a [Physcomitrella patens]	sp|Q9XFK7|MFT_ARATH	Protein MOTHER of FT and TF 1 OS=Arabidopsis thaliana GN=MFT PE=1 SV=1	YLR179c	COG1881	Phospholipid-binding protein	NA	NA	NA	Pp1s68_5V6.1	NA
Unigene10242_T_Sca	688	0	gi|168044863|ref|XP_001774899.1|	Sar1-family small GTPase [Physcomitrella patens subsp. patens] >gi|162673793|gb|EDQ60311.1| Sar1-family small GTPase [Physcomitrella patens subsp. patens]	sp|O04834|SAR1A_ARATH	GTP-binding protein SAR1A OS=Arabidopsis thaliana GN=SAR1A PE=2 SV=1	YBR164c	COG1100	GTPase SAR1 and related small G proteins	K07953	ppp:PHYPADRAFT_192599	GTP-binding protein SAR1 [EC:3.6.5.-]	Pp1s183_17V6.1	NA
Unigene10243_T_Sca	699	12.8698	gi|294987220|gb|ADF56047.1|	1-Cys peroxiredoxin [Grimmia pilifera]	sp|P52574|REHY_TORRU	Probable 1-Cys peroxiredoxin OS=Tortula ruralis PE=2 SV=1	slr1198	COG0450	Peroxiredoxin	K11188	ppp:PHYPADRAFT_202843	peroxiredoxin 6, 1-Cys peroxiredoxin [EC:1.11.1.7 1.11.1.15 3.1.1.-]	Pp1s12_126V6.1	NA
Unigene10245_T_Sca	796	9.7882	gi|18410896|ref|NP_567062.1|	deoxyhypusine hydroxylase [Arabidopsis thaliana] >gi|75250258|sp|Q94JW0.1|DOHH_ARATH RecName: Full=Deoxyhypusine hydroxylase; Short=DOHH; AltName: Full=Deoxyhypusine dioxygenase; AltName: Full=Deoxyhypusine monooxygenase >gi|13926240|gb|AAK49594.1|AF372878_1 AT3g58180/F9D24_90 [Arabidopsis thaliana] >gi|22655416|gb|AAM98300.1| At3g58180/F9D24_90 [Arabidopsis thaliana] >gi|222423905|dbj|BAH19916.1…	sp|Q94JW0|DOHH_ARATH	Deoxyhypusine hydroxylase OS=Arabidopsis thaliana GN=At3g58180 PE=2 SV=1	YJR070c	COG1413	FOG: HEAT repeat	K06072	ppp:PHYPADRAFT_130097	deoxyhypusine monooxygenase [EC:1.14.99.29]	Pp1s80_92V6.1	NA
Unigene10246_T_Sca	849	358.753	gi|297306776|dbj|BAJ08390.1|	ECP63 protein [Daucus carota]	sp|P20075|LEAD8_DAUCA	Embryonic protein DC-8 OS=Daucus carota PE=3 SV=1	NA	NA	NA	NA	NA	NA	Pp1s118_232V6.2	NA
Unigene10247_T_Sca	721	3.377	gi|168056994|ref|XP_001780502.1|	predicted protein [Physcomitrella patens subsp. patens] >gi|162668088|gb|EDQ54703.1| predicted protein [Physcomitrella patens subsp. patens]	NA	NA	NA	NA	NA	NA	NA	NA	Pp1s280_37V6.1	NA
Unigene10248_T_Sca	1016	10.4688	gi|159466680|ref|XP_001691526.1|	iron-sulfur cluster assembly protein [Chlamydomonas reinhardtii] >gi|158278872|gb|EDP04634.1| iron-sulfur cluster assembly protein [Chlamydomonas reinhardtii]	sp|Q6ZQP7|YV021_HUMAN	Uncharacterized protein LOC284861 OS=Homo sapiens PE=2 SV=1	DR2145	COG1119	ABC-type molybdenum transport system, ATPase component/photorepair protein PhrA	K13171	ath:AT2G29210	serine/arginine repetitive matrix protein 1	Pp1s135_112V6.1	NA
Unigene10249_T_Sca	719	20.0687	gi|115482538|ref|NP_001064862.1|	Os10g0478400 [Oryza sativa Japonica Group] >gi|110289265|gb|AAP54285.2| expressed protein [Oryza sativa Japonica Group] >gi|113639471|dbj|BAF26776.1| Os10g0478400 [Oryza sativa Japonica Group]	NA	NA	NA	NA	NA	NA	NA	NA	Pp1s52_66V6.1	NA
Unigene10250_T_Sca	1161	160.952	gi|4966357|gb|AAD34688.1|AC006341_16	>F3O9.16 [Arabidopsis thaliana]	sp|Q9SLK2|ALIS3_ARATH	ALA-interacting subunit 3 OS=Arabidopsis thaliana GN=ALIS3 PE=1 SV=1	SPBC1773.11c	COG5035	Cell cycle control protein	NA	NA	NA	Pp1s28_161V6.1	NA
Unigene10251_T_Sca	786	19.695	gi|73672049|gb|AAZ80386.1|	2-C-methyl-D-erythritol 4-phosphate cytidylyltransferase [Ginkgo biloba]	sp|P69834|ISPD_ARATH	2-C-methyl-D-erythritol 4-phosphate cytidylyltransferase, chloroplastic OS=Arabidopsis thaliana GN=ISPD PE=1 SV=1	BH0107	COG1211	4-diphosphocytidyl-2-methyl-D-erithritol synthase	K00991	ppp:PHYPADRAFT_213502	2-C-methyl-D-erythritol 4-phosphate cytidylyltransferase [EC:2.7.7.60]	Pp1s90_44V6.2	NA
Unigene10252_T_Sca	737	10.7456	gi|75262629|sp|Q9FKV1.1|ANTR5_ARATH	RecName: Full=Probable anion transporter 5; AltName: Full=Phosphate transporter PHT4;6; Flags: Precursor >gi|10176892|dbj|BAB10122.1| Na+-dependent inorganic phosphate cotransporter-like protein [Arabidopsis thaliana]	sp|Q9FKV1|ANTR5_ARATH	Probable anion transporter 5 OS=Arabidopsis thaliana GN=ANTR5 PE=2 SV=1	NA	NA	NA	K08193	cme:CMP354C	MFS transporter, ACS family, solute carrier family 17 (sodium-dependent inorganic phosphate cotransporter), other	Pp1s404_23V6.1	NA
Unigene10253_T_Sca	687	10.2966	NA	NA	NA	NA	NA	NA	NA	NA	NA	NA	Pp1s7_39V6.1	NA
Unigene10254_T_Sca	717	22.4839	gi|115476412|ref|NP_001061802.1|	Os08g0414300 [Oryza sativa Japonica Group] >gi|113623771|dbj|BAF23716.1| Os08g0414300 [Oryza sativa Japonica Group]	NA	NA	NA	NA	NA	NA	NA	NA	Pp1s164_99V6.1	NA
Unigene10255_T_Sca	1254	11.0571	gi|115450183|ref|NP_001048692.1|	Os03g0107400 [Oryza sativa Japonica Group] >gi|113547163|dbj|BAF10606.1| Os03g0107400 [Oryza sativa Japonica Group]	sp|Q75JC9|Y8484_DICDI	Uncharacterized protein DDB_G0271670 OS=Dictyostelium discoideum GN=DDB_G0271670 PE=4 SV=1	NA	NA	NA	K10866	olu:OSTLU_28736	DNA repair protein RAD50 [EC:3.6.-.-]	Pp1s148_25V6.1	NA
Unigene10256_T_Sca	1257	16.6786	gi|225435953|ref|XP_002269709.1|	PREDICTED: similar to plectin-related [Vitis vinifera]	sp|Q9FPQ6|GP1_CHLRE	Vegetative cell wall protein gp1 OS=Chlamydomonas reinhardtii GN=GP1 PE=2 SV=1	NA	NA	NA	NA	NA	NA	Pp1s92_105V6.1	NA
Unigene10257_T_Sca	1255	0	gi|226530818|ref|NP_001148776.1|	cysteine-type peptidase [Zea mays] >gi|195622072|gb|ACG32866.1| cysteine-type peptidase [Zea mays]	sp|Q08BW0|OTU5A_DANRE	OTU domain-containing protein 5-A OS=Danio rerio GN=otud5a PE=2 SV=1	NA	NA	NA	NA	NA	NA	Pp1s89_227V6.1	NA
Unigene10258_T_Sca	1256	59.9723	gi|115477601|ref|NP_001062396.1|	Os08g0542900 [Oryza sativa Japonica Group] >gi|113624365|dbj|BAF24310.1| Os08g0542900 [Oryza sativa Japonica Group]	sp|Q7ZWE3|LARP7_DANRE	La-related protein 7 OS=Danio rerio GN=larp7 PE=2 SV=1	SPAC57A10.10c	COG5193	La protein, small RNA-binding pol III transcript stabilizing protein and related La-motif-containing proteins involved in translation	NA	NA	NA	Pp1s171_112V6.1	NA
Unigene10259_T_Sca	1113	48.5879	gi|303284289|ref|XP_003061435.1|	glycosyltransferase family 35 protein [Micromonas pusilla CCMP1545] >gi|226456765|gb|EEH54065.1| glycosyltransferase family 35 protein [Micromonas pusilla CCMP1545]	sp|P34114|PHS2_DICDI	Glycogen phosphorylase 2 OS=Dictyostelium discoideum GN=glpD PE=1 SV=2	YPR160w	COG0058	Glucan phosphorylase	K00688	ppp:PHYPADRAFT_168546	starch phosphorylase [EC:2.4.1.1]	Pp1s180_124V6.1	NA
Unigene1026_T_Sca	1354	1.6279	gi|323452813|gb|EGB08686.1|	expressed protein [Aureococcus anophagefferens]	sp|Q75JC9|Y8484_DICDI	Uncharacterized protein DDB_G0271670 OS=Dictyostelium discoideum GN=DDB_G0271670 PE=4 SV=1	NA	NA	NA	K13171	vvi:100262120	serine/arginine repetitive matrix protein 1	Pp1s179_4V6.1	NA
Unigene10260_T_Sca	1277	0.8831	gi|168021195|ref|XP_001763127.1|	predicted protein [Physcomitrella patens subsp. patens] >gi|162685610|gb|EDQ72004.1| predicted protein [Physcomitrella patens subsp. patens]	NA	NA	NA	NA	NA	NA	NA	NA	Pp1s59_272V6.1	NA
Unigene10261_T_Sca	1279	8.4563	gi|168068001|ref|XP_001785886.1|	ATP-binding cassette transporter, subfamily C, member 12, group MRP protein PpABCC12 [Physcomitrella patens subsp. patens] >gi|162662440|gb|EDQ49295.1| ATP-binding cassette transporter, subfamily C, member 12, group MRP protein PpABCC12 [Physcomitrella patens subsp. patens]	sp|Q9LYS2|AB10C_ARATH	ABC transporter C family member 10 OS=Arabidopsis thaliana GN=ABCC10 PE=2 SV=1	SPAC3F10.11c	COG1132	ABC-type multidrug transport system, ATPase and permease components	K05666	olu:OSTLU_35503	ATP-binding cassette, subfamily C (CFTR/MRP), member 2	Pp1s540_4V6.1	NA
Unigene10262_T_Sca	1712	22.336	gi|38347160|emb|CAE05150.2|	OSJNBa0039C07.6 [Oryza sativa Japonica Group]	sp|Q75JC9|Y8484_DICDI	Uncharacterized protein DDB_G0271670 OS=Dictyostelium discoideum GN=DDB_G0271670 PE=4 SV=1	XF1267	COG5297	Cellobiohydrolase A (1,4-beta-cellobiosidase A)	NA	NA	NA	Pp1s23_171V6.1	NA
Unigene10263_T_Sca	1709	0.7798	gi|168020296|ref|XP_001762679.1|	predicted protein [Physcomitrella patens subsp. patens] >gi|162686087|gb|EDQ72478.1| predicted protein [Physcomitrella patens subsp. patens]	NA	NA	NA	NA	NA	NA	NA	NA	Pp1s56_206V6.1	NA
Unigene10265_T_Sca	1720	90.6272	gi|18408624|ref|NP_564885.1|	class I glutamine amidotransferase-like domain-containing protein [Arabidopsis thaliana] >gi|332196444|gb|AEE34565.1| class I glutamine amidotransferase-like domain-containing protein [Arabidopsis thaliana]	sp|Q8BTI8|SRRM2_MOUSE	Serine/arginine repetitive matrix protein 2 OS=Mus musculus GN=Srrm2 PE=1 SV=2	CAC1764	COG2071	Predicted glutamine amidotransferases	K13171	ath:AT2G29210	serine/arginine repetitive matrix protein 1	Pp1s136_3V6.1	NA
Unigene10266_T_Sca	1695	0	gi|226530818|ref|NP_001148776.1|	cysteine-type peptidase [Zea mays] >gi|195622072|gb|ACG32866.1| cysteine-type peptidase [Zea mays]	sp|Q54P70|Y4757_DICDI	OTU domain-containing protein DDB_G0284757 OS=Dictyostelium discoideum GN=DDB_G0284757 PE=4 SV=2	NA	NA	NA	NA	NA	NA	Pp1s431_23V6.1	NA
Unigene10267_T_Sca	1632	0.4711	gi|115465962|ref|NP_001056580.1|	Os06g0110100 [Oryza sativa Japonica Group] >gi|25553542|dbj|BAC24818.1| OSEYA1 [Oryza sativa Japonica Group] >gi|31158377|dbj|BAC76994.1| OSEYA1 [Oryza sativa Japonica Group] >gi|113594620|dbj|BAF18494.1| Os06g0110100 [Oryza sativa Japonica Group]	sp|O95677|EYA4_HUMAN	Eyes absent homolog 4 OS=Homo sapiens GN=EYA4 PE=1 SV=2	NA	NA	NA	K01104	vvi:100247200	protein-tyrosine phosphatase [EC:3.1.3.48]	Pp1s171_5V6.3	NA
Unigene10268_T_Sca	1611	0	gi|226530818|ref|NP_001148776.1|	cysteine-type peptidase [Zea mays] >gi|195622072|gb|ACG32866.1| cysteine-type peptidase [Zea mays]	sp|Q54P70|Y4757_DICDI	OTU domain-containing protein DDB_G0284757 OS=Dictyostelium discoideum GN=DDB_G0284757 PE=4 SV=2	SPAC1952.03	COG5539	Predicted cysteine protease (OTU family)	NA	NA	NA	Pp1s89_227V6.1	NA
Unigene10269_T_Sca	462	9.4863	gi|294461665|gb|ADE76392.1|	unknown [Picea sitchensis]	NA	NA	NA	NA	NA	NA	NA	NA	NA	NA
Unigene1027_T_Sca	1357	25.5162	gi|115448467|ref|NP_001048013.1|	Os02g0730400 [Oryza sativa Japonica Group] >gi|113537544|dbj|BAF09927.1| Os02g0730400 [Oryza sativa Japonica Group]	NA	NA	NA	NA	NA	NA	NA	NA	Pp1s52_31V6.1	NA
Unigene10270_T_Sca	1694	0.2118	gi|7406427|emb|CAB85536.1|	eceriferum3 (CER3) [Arabidopsis thaliana]	sp|Q6ZT12|UBR3_HUMAN	E3 ubiquitin-protein ligase UBR3 OS=Homo sapiens GN=UBR3 PE=2 SV=2	NA	NA	NA	K11978	ppp:PHYPADRAFT_127907	E3 ubiquitin-protein ligase UBR3 [EC:6.3.2.19]	Pp1s96_129V6.1	NA
Unigene10271_T_Sca	1665	59.402	gi|89276714|gb|ABD66578.1|	transferrin protein [Chlamydomonas sp. ICE-L]	sp|O97490|TRFM_RABIT	Melanotransferrin OS=Oryctolagus cuniculus GN=Mfi2 PE=2 SV=1	DR0479	COG0744	Membrane carboxypeptidase (penicillin-binding protein)	K13171	rcu:RCOM_0733150	serine/arginine repetitive matrix protein 1	NA	NA
Unigene10272_T_Sca	1487	0	gi|307136233|gb|ADN34069.1|	protein binding protein [Cucumis melo subsp. melo]	sp|Q9M2S6|SDIR1_ARATH	E3 ubiquitin-protein ligase SDIR1 OS=Arabidopsis thaliana GN=SDIR1 PE=1 SV=1	SPAC57A7.09	COG5540	RING-finger-containing ubiquitin ligase	K11982	zma:100383341	E3 ubiquitin-protein ligase RNF115/126 [EC:6.3.2.19]	Pp1s124_89V6.2	NA
Unigene10273_T_Sca	575	45.3754	gi|167999863|ref|XP_001752636.1|	predicted protein [Physcomitrella patens subsp. patens] >gi|162696167|gb|EDQ82507.1| predicted protein [Physcomitrella patens subsp. patens]	NA	NA	NA	NA	NA	NA	NA	NA	NA	NA
Unigene10274_T_Sca	1624	0.7733	gi|1143711|gb|AAA84891.1|	non-green plastid inner envelope membrane protein precursor [Brassica oleracea var. botrytis]	sp|Q9FPQ6|GP1_CHLRE	Vegetative cell wall protein gp1 OS=Chlamydomonas reinhardtii GN=GP1 PE=2 SV=1	NA	NA	NA	NA	NA	NA	Pp1s85_94V6.1	NA
Unigene10275_T_Sca	1493	252.175	gi|297599383|ref|NP_001047064.2|	Os02g0541300 [Oryza sativa Japonica Group] >gi|255670979|dbj|BAF08978.2| Os02g0541300 [Oryza sativa Japonica Group]	sp|P54772|DCHS_SOLLC	Histidine decarboxylase OS=Solanum lycopersicum GN=HDC PE=2 SV=1	mlr6209	COG0076	Glutamate decarboxylase and related PLP-dependent proteins	K01590	ppp:PHYPADRAFT_208586	histidine decarboxylase [EC:4.1.1.22]	Pp1s47_119V6.1	NA
Unigene10276_T_Sca	1436	0	gi|297841517|ref|XP_002888640.1|	oxidoreductase [Arabidopsis lyrata subsp. lyrata] >gi|297334481|gb|EFH64899.1| oxidoreductase [Arabidopsis lyrata subsp. lyrata]	sp|Q6JHU8|P3H1_CHICK	Prolyl 3-hydroxylase 1 OS=Gallus gallus GN=LEPRE1 PE=1 SV=1	NA	NA	NA	NA	NA	NA	Pp1s164_52V6.1	NA
Unigene10277_T_Sca	712	35.0606	gi|301103051|ref|XP_002900612.1|	peptidylprolyl isomerase domain and WD repeat-containing protein 1 [Phytophthora infestans T30-4] >gi|262101875|gb|EEY59927.1| peptidylprolyl isomerase domain and WD repeat-containing protein 1 [Phytophthora infestans T30-4]	sp|P0C1J0|CYP15_RHIOR	Peptidyl-prolyl cis-trans isomerase cyp15 OS=Rhizopus oryzae GN=cyp15 PE=3 SV=1	SPAC57A10.03	COG0652	Peptidyl-prolyl cis-trans isomerase (rotamase) - cyclophilin family	K12736	ppp:PHYPADRAFT_85118	peptidylprolyl isomerase domain and WD repeat-containing protein 1 [EC:5.2.1.8]	Pp1s212_50V6.1	NA
Unigene10278_T_Sca	1468	3.0728	gi|224076725|ref|XP_002304987.1|	equilibrative nucleoside transporter [Populus trichocarpa] >gi|222847951|gb|EEE85498.1| equilibrative nucleoside transporter [Populus trichocarpa]	sp|A1L272|S29A4_DANRE	Equilibrative nucleoside transporter 4 OS=Danio rerio GN=slc29a4 PE=2 SV=1	NA	NA	NA	NA	NA	NA	Pp1s129_159V6.1	NA
Unigene10279_T_Sca	1987	24.6105	gi|115457226|ref|NP_001052213.1|	Os04g0195000 [Oryza sativa Japonica Group] >gi|38344214|emb|CAE03684.2| OSJNBb0026E15.2 [Oryza sativa Japonica Group] >gi|38346540|emb|CAD39636.2| OSJNBa0040D17.15 [Oryza sativa Japonica Group] >gi|113563784|dbj|BAF14127.1| Os04g0195000 [Oryza sativa Japonica Group]	sp|P93231|VPS41_SOLLC	Vacuolar protein sorting-associated protein 41 homolog OS=Solanum lycopersicum GN=VPS41 PE=2 SV=1	NA	NA	NA	NA	NA	NA	Pp1s104_112V6.1	NA
Unigene1028_T_Sca	1323	4.7656	gi|15240433|ref|NP_198058.1|	receptor like protein 53 [Arabidopsis thaliana] >gi|5732036|gb|AAD48937.1|AF160760_5 similar to disease resistance proteins; contains similarity ot Pfam family PF00560 - Leucine Rich Repeat; score=166.7, E=4e-46, N=24 [Arabidopsis thaliana] >gi|332006262|gb|AED93645.1| receptor like protein 53 [Arabidopsis thaliana]	sp|Q9FIZ3|GSO2_ARATH	LRR receptor-like serine/threonine-protein kinase GSO2 OS=Arabidopsis thaliana GN=GSO2 PE=2 SV=2	alr0124_1	COG4886	Leucine-rich repeat (LRR) protein	K13420	rcu:RCOM_0633880	LRR receptor-like serine/threonine-protein kinase FLS2 [EC:2.7.11.1]	Pp1s176_85V6.1	NA
Unigene10280_T_Sca	1224	78.4591	gi|302847128|ref|XP_002955099.1|	DP transcription factor [Volvox carteri f. nagariensis] >gi|300259627|gb|EFJ43853.1| DP transcription factor [Volvox carteri f. nagariensis]	sp|Q7ZVN7|MED15_DANRE	Mediator of RNA polymerase II transcription subunit 15 OS=Danio rerio GN=med15 PE=2 SV=1	YBR112c	COG0457	FOG: TPR repeat	K14005	cre:CHLREDRAFT_195444	protein transport protein SEC31	Pp1s108_101V6.3	NA
Unigene10281_T_Sca	1206	2.5077	gi|226069328|dbj|BAH36888.1|	Polycomb group protein [Physcomitrella patens subsp. patens] >gi|237637250|gb|ACR07925.1| CLF protein [Physcomitrella patens]	sp|P93831|CLF_ARATH	Histone-lysine N-methyltransferase CLF OS=Arabidopsis thaliana GN=CLF PE=1 SV=2	ECU09g1750	COG2940	Proteins containing SET domain	K11430	ppp:PHYPADRAFT_187038	enhancer of zeste [EC:2.1.1.43]	Pp1s100_146V6.1	NA
Unigene10282_T_Sca	1317	2.6856	gi|224067992|ref|XP_002302635.1|	cytochrome P450 [Populus trichocarpa] >gi|222844361|gb|EEE81908.1| cytochrome P450 [Populus trichocarpa]	sp|Q9SBQ9|F3PH_PETHY	Flavonoid 3'-monooxygenase OS=Petunia hybrida GN=CYP75B2 PE=2 SV=1	Rv0764c	COG2124	Cytochrome P450	K05280	vvi:100232999	flavonoid 3'-monooxygenase [EC:1.14.13.21]	Pp1s262_17V6.1	NA
Unigene10283_T_Sca	1565	0.131	gi|115471873|ref|NP_001059535.1|	Os07g0446100 [Oryza sativa Japonica Group] >gi|75327171|sp|Q7XI08.1|XB34_ORYSJ RecName: Full=Probable E3 ubiquitin-protein ligase XBOS34; AltName: Full=Ankyrin repeat domain and RING finger-containing protein XBOS34; AltName: Full=XB3 protein homolog 4 >gi|33146928|dbj|BAC79949.1| auxin-regulated protein-like protein [Oryza sativa Japonica Group] >gi|113611071|dbj|BAF21449.1| Os07g0446100 [Oryza …	sp|Q7XI08|XB34_ORYSJ	Probable E3 ubiquitin-protein ligase XBOS34 OS=Oryza sativa subsp. japonica GN=XBOS34 PE=2 SV=1	NA	NA	NA	K01931	ppp:PHYPADRAFT_182911	protein neuralized	Pp1s137_113V6.1	NA
Unigene10284_T_Sca	1520	5.2777	gi|42565355|ref|NP_189790.2|	transducin/WD40 domain-containing protein [Arabidopsis thaliana] >gi|332644192|gb|AEE77713.1| transducin/WD40 domain-containing protein [Arabidopsis thaliana]	sp|Q8K1X1|WDR11_MOUSE	WD repeat-containing protein 11 OS=Mus musculus GN=Wdr11 PE=2 SV=1	NA	NA	NA	NA	NA	NA	Pp1s31_72V6.1	NA
Unigene10285_T_Sca	1617	0.4755	gi|167998420|ref|XP_001751916.1|	predicted protein [Physcomitrella patens subsp. patens] >gi|162697014|gb|EDQ83351.1| predicted protein [Physcomitrella patens subsp. patens]	NA	NA	NA	NA	NA	NA	NA	NA	Pp1s2_186V6.1	NA
Unigene10286_T_Sca	434	24.5666	NA	NA	NA	NA	NA	NA	NA	NA	NA	NA	Pp1s26_76V6.1	NA
Unigene10287_T_Sca	1553	0.8252	gi|688423|dbj|BAA05470.1|	tumor-related protein [Nicotiana glauca x Nicotiana langsdorffii]	NA	NA	NA	NA	NA	NA	NA	NA	Pp1s39_376V6.1	NA
Unigene10288_T_Sca	1978	0	gi|226530818|ref|NP_001148776.1|	cysteine-type peptidase [Zea mays] >gi|195622072|gb|ACG32866.1| cysteine-type peptidase [Zea mays]	sp|Q54P70|Y4757_DICDI	OTU domain-containing protein DDB_G0284757 OS=Dictyostelium discoideum GN=DDB_G0284757 PE=4 SV=2	NA	NA	NA	NA	NA	NA	Pp1s431_23V6.1	NA
Unigene10289_T_Sca	2034	21.3957	gi|167997655|ref|XP_001751534.1|	predicted protein [Physcomitrella patens subsp. patens] >gi|162697515|gb|EDQ83851.1| predicted protein [Physcomitrella patens subsp. patens]	sp|Q9UQ35|SRRM2_HUMAN	Serine/arginine repetitive matrix protein 2 OS=Homo sapiens GN=SRRM2 PE=1 SV=2	NA	NA	NA	NA	NA	NA	Pp1s1_380V6.1	NA
Unigene1029_T_Sca	1300	27.7588	gi|257195252|gb|ACV49899.1|	glyoxal oxidase [Vitis vinifera]	sp|Q01745|GAOA_GIBZE	Galactose oxidase OS=Gibberella zeae (strain PH-1 / FGSC 9075 / NRRL 31084) GN=GAOA PE=1 SV=1	NA	NA	NA	NA	NA	NA	Pp1s144_105V6.1	NA
Unigene10290_T_Sca	2709	0	gi|297819014|ref|XP_002877390.1|	SIT4 phosphatase-associated family protein [Arabidopsis lyrata subsp. lyrata] >gi|297323228|gb|EFH53649.1| SIT4 phosphatase-associated family protein [Arabidopsis lyrata subsp. lyrata]	sp|Q8R3Q2|PP6R2_MOUSE	Serine/threonine-protein phosphatase 6 regulatory subunit 2 OS=Mus musculus GN=Ppp6r2 PE=1 SV=1	NA	NA	NA	NA	NA	NA	Pp1s188_88V6.1	NA
Unigene10291_T_Sca	2581	0.2383	gi|4115937|gb|AAD03447.1|	contains similarity to human PCF11p homolog (GB:AF046935) [Arabidopsis thaliana]	sp|Q9FPQ6|GP1_CHLRE	Vegetative cell wall protein gp1 OS=Chlamydomonas reinhardtii GN=GP1 PE=2 SV=1	Rv3876	COG0455	ATPases involved in chromosome partitioning	NA	NA	NA	Pp1s341_39V6.1	NA
Unigene10292_T_Sca	2276	1.3963	gi|297795169|ref|XP_002865469.1|	GYF domain-containing protein [Arabidopsis lyrata subsp. lyrata] >gi|297311304|gb|EFH41728.1| GYF domain-containing protein [Arabidopsis lyrata subsp. lyrata]	sp|Q9SN46|LRX5_ARATH	Leucine-rich repeat extensin-like protein 5 OS=Arabidopsis thaliana GN=LRX5 PE=2 SV=2	mlr2363	COG0515	Serine/threonine protein kinase	NA	NA	NA	Pp1s146_5V6.1	NA
Unigene10293_T_Sca	2167	0	gi|15225945|ref|NP_182147.1|	BCL-2-associated athanogene 6 [Arabidopsis thaliana] >gi|330255570|gb|AEC10664.1| BCL-2-associated athanogene 6 [Arabidopsis thaliana]	sp|Q9FPQ6|GP1_CHLRE	Vegetative cell wall protein gp1 OS=Chlamydomonas reinhardtii GN=GP1 PE=2 SV=1	SPBC28F2.12	COG0086	DNA-directed RNA polymerase, beta' subunit/160 kD subunit	NA	NA	NA	Pp1s107_77V6.1	NA
Unigene10294_T_Sca	1966	15.4612	gi|82502216|gb|ABB80136.1|	sucrose-phosphatase 1 [Ginkgo biloba]	sp|Q5IH14|SPP1_TOBAC	Sucrose-phosphatase 1 OS=Nicotiana tabacum GN=SPP1 PE=2 SV=1	all0376	COG0561	Predicted hydrolases of the HAD superfamily	NA	NA	NA	Pp1s18_326V6.1	NA
Unigene10295_T_Sca	2050	6.2136	gi|87241443|gb|ABD33301.1|	N-acetylglucosaminyl transferase component [Medicago truncatula]	sp|O14357|GPI1_SCHPO	N-acetylglucosaminyl-phosphatidylinositol biosynthetic protein gpi1 OS=Schizosaccharomyces pombe (strain ATCC 38366 / 972) GN=gpi1 PE=2 SV=1	NA	NA	NA	NA	NA	NA	Pp1s18_332V6.1	NA
Unigene10296_T_Sca	2304	1.0568	gi|17065046|gb|AAL32677.1|	Unknown protein [Arabidopsis thaliana]	sp|Q8W4F0|DAR1_ARATH	Protein DA1-related 1 OS=Arabidopsis thaliana GN=DAR1 PE=2 SV=3	NA	NA	NA	NA	NA	NA	Pp1s231_3V6.3	NA
Unigene10297_T_Sca	1919	0	gi|18406816|ref|NP_566045.1|	RING/U-box domain-containing protein [Arabidopsis thaliana] >gi|2979545|gb|AAC06154.1| expressed protein [Arabidopsis thaliana] >gi|30023706|gb|AAP13386.1| At2g45530 [Arabidopsis thaliana] >gi|330255472|gb|AEC10566.1| RING/U-box domain-containing protein [Arabidopsis thaliana]	NA	NA	NA	NA	NA	K13171	ath:AT2G29210	serine/arginine repetitive matrix protein 1	Pp1s316_46V6.1	NA
Unigene10298_T_Sca	3457	0	gi|115451711|ref|NP_001049456.1|	Os03g0230300 [Oryza sativa Japonica Group] >gi|108706982|gb|ABF94777.1| Poly polymerase catalytic domain containing protein, expressed [Oryza sativa Japonica Group] >gi|108706983|gb|ABF94778.1| Poly polymerase catalytic domain containing protein, expressed [Oryza sativa Japonica Group] >gi|113547927|dbj|BAF11370.1| Os03g0230300 [Oryza sativa Japonica Group]	sp|Q460N3|PAR15_HUMAN	Poly [ADP-ribose] polymerase 15 OS=Homo sapiens GN=PARP15 PE=1 SV=1	NA	NA	NA	NA	NA	NA	Pp1s30_104V6.3	NA
Unigene10299_T_Sca	3493	0.0293	gi|15221424|ref|NP_172113.1|	global transcription factor group E4 [Arabidopsis thaliana] >gi|30679613|ref|NP_849601.1| global transcription factor group E4 [Arabidopsis thaliana] >gi|334182337|ref|NP_001184922.1| global transcription factor group E4 [Arabidopsis thaliana] >gi|75174943|sp|Q9LNC4.1|GTE4_ARATH RecName: Full=Transcription factor GTE4; AltName: Full=Bromodomain-containing protein GTE4; AltName: Full=Protein GLOBA…	sp|Q9LNC4|GTE4_ARATH	Transcription factor GTE4 OS=Arabidopsis thaliana GN=GTE4 PE=2 SV=1	SPAC631.02	COG5076	Transcription factor involved in chromatin remodeling, contains bromodomain	K11684	sbi:SORBI_03g001920	bromodomain-containing factor 1	Pp1s13_29V6.1	NA
Unigene103_T_Sca	1387	19.5132	gi|334186769|ref|NP_001190786.1|	vesicle-associated membrane family protein [Arabidopsis thaliana] >gi|332659055|gb|AEE84455.1| vesicle-associated membrane family protein [Arabidopsis thaliana]	sp|Q8VYN2|VAP42_ARATH	Vesicle-associated protein 4-2 OS=Arabidopsis thaliana GN=PVA42 PE=1 SV=1	NA	NA	NA	NA	NA	NA	Pp1s19_200V6.1	NA
Unigene1030_T_Sca	1543	82.0876	gi|297824909|ref|XP_002880337.1|	NPL4 family protein [Arabidopsis lyrata subsp. lyrata] >gi|297326176|gb|EFH56596.1| NPL4 family protein [Arabidopsis lyrata subsp. lyrata]	sp|O82264|NPL42_ARATH	NPL4-like protein 2 OS=Arabidopsis thaliana GN=At2g47970 PE=1 SV=1	RSc1191	COG2812	DNA polymerase III, gamma/tau subunits	K14015	ppp:PHYPADRAFT_163834	nuclear protein localization protein 4 homolog	Pp1s60_307V6.1	NA
Unigene10300_T_Sca	3572	0	gi|115451711|ref|NP_001049456.1|	Os03g0230300 [Oryza sativa Japonica Group] >gi|108706982|gb|ABF94777.1| Poly polymerase catalytic domain containing protein, expressed [Oryza sativa Japonica Group] >gi|108706983|gb|ABF94778.1| Poly polymerase catalytic domain containing protein, expressed [Oryza sativa Japonica Group] >gi|113547927|dbj|BAF11370.1| Os03g0230300 [Oryza sativa Japonica Group]	sp|Q460N3|PAR15_HUMAN	Poly [ADP-ribose] polymerase 15 OS=Homo sapiens GN=PARP15 PE=1 SV=1	NA	NA	NA	NA	NA	NA	Pp1s30_104V6.3	NA
Unigene10301_T_Sca	3269	0	gi|115451711|ref|NP_001049456.1|	Os03g0230300 [Oryza sativa Japonica Group] >gi|108706982|gb|ABF94777.1| Poly polymerase catalytic domain containing protein, expressed [Oryza sativa Japonica Group] >gi|108706983|gb|ABF94778.1| Poly polymerase catalytic domain containing protein, expressed [Oryza sativa Japonica Group] >gi|113547927|dbj|BAF11370.1| Os03g0230300 [Oryza sativa Japonica Group]	sp|Q460N3|PAR15_HUMAN	Poly [ADP-ribose] polymerase 15 OS=Homo sapiens GN=PARP15 PE=1 SV=1	NA	NA	NA	NA	NA	NA	Pp1s30_104V6.3	NA
Unigene10302_T_Sca	3553	0	gi|115451711|ref|NP_001049456.1|	Os03g0230300 [Oryza sativa Japonica Group] >gi|108706982|gb|ABF94777.1| Poly polymerase catalytic domain containing protein, expressed [Oryza sativa Japonica Group] >gi|108706983|gb|ABF94778.1| Poly polymerase catalytic domain containing protein, expressed [Oryza sativa Japonica Group] >gi|113547927|dbj|BAF11370.1| Os03g0230300 [Oryza sativa Japonica Group]	sp|Q460N3|PAR15_HUMAN	Poly [ADP-ribose] polymerase 15 OS=Homo sapiens GN=PARP15 PE=1 SV=1	NA	NA	NA	NA	NA	NA	Pp1s30_104V6.3	NA
Unigene10303_T_Sca	2387	3.1567	gi|119225844|dbj|BAD12837.2|	sulfite reductase [Pisum sativum]	sp|P72854|SIR_SYNY3	Sulfite reductase [ferredoxin] OS=Synechocystis sp. (strain ATCC 27184 / PCC 6803 / N-1) GN=sir PE=1 SV=1	alr1348	COG0155	Sulfite reductase, beta subunit (hemoprotein)	NA	NA	NA	Pp1s281_101V6.1	NA
Unigene10304_T_Sca	2227	1.1739	gi|30692568|ref|NP_566876.3|	calcium/calmodulin-dependent protein kinase kinase [Arabidopsis thaliana] >gi|79314227|ref|NP_001030811.1| calcium/calmodulin-dependent protein kinase kinase [Arabidopsis thaliana] >gi|124221824|emb|CAM32015.1| SnRK1-activating protein kinase-2 [Arabidopsis thaliana] >gi|332644486|gb|AEE78007.1| calcium/calmodulin-dependent protein kinase kinase [Arabidopsis thaliana] >gi|332644487|gb|AEE78008.1|…	sp|Q54WW7|Y0010_DICDI	Probable serine/threonine-protein kinase DDB_G0279405 OS=Dictyostelium discoideum GN=DDB_G0279405 PE=3 SV=1	YBR028c	COG0515	Serine/threonine protein kinase	K07359	ppp:PHYPADRAFT_126286	calcium/calmodulin-dependent protein kinase kinase [EC:2.7.11.17]	Pp1s58_96V6.1	NA
Unigene10305_T_Sca	2868	24.5214	gi|11612392|gb|AAG39222.1|AF253511_1	anther ethylene-upregulated protein ER1 [Nicotiana tabacum]	sp|Q8GSA7|CMTA3_ARATH	Calmodulin-binding transcription activator 3 OS=Arabidopsis thaliana GN=CMTA3 PE=1 SV=1	sll1786	COG0084	Mg-dependent DNase	K03424	ppp:PHYPADRAFT_153237	TatD DNase family protein [EC:3.1.21.-]	Pp1s188_92V6.2	NA
Unigene10306_T_Sca	2955	0	gi|297796669|ref|XP_002866219.1|	calmodulin-binding protein [Arabidopsis lyrata subsp. lyrata] >gi|297312054|gb|EFH42478.1| calmodulin-binding protein [Arabidopsis lyrata subsp. lyrata]	NA	NA	NA	NA	NA	K02183	vvi:100264980	calmodulin	Pp1s51_322V6.1	NA
Unigene10307_T_Sca	1890	26.9992	gi|115449069|ref|NP_001048314.1|	Os02g0782100 [Oryza sativa Japonica Group] >gi|47497411|dbj|BAD19448.1| nodulin-like [Oryza sativa Japonica Group] >gi|113537845|dbj|BAF10228.1| Os02g0782100 [Oryza sativa Japonica Group]	sp|Q6P5B0|RRP12_MOUSE	RRP12-like protein OS=Mus musculus GN=Rrp12 PE=1 SV=1	NA	NA	NA	NA	NA	NA	Pp1s7_96V6.1	NA
Unigene10309_T_Sca	1864	1.1137	gi|42567996|ref|NP_197560.2|	uncharacterized protein [Arabidopsis thaliana] >gi|19310469|gb|AAL84969.1| AT5g20600/F7C8_190 [Arabidopsis thaliana] >gi|28416463|gb|AAO42762.1| At5g20600/F7C8_190 [Arabidopsis thaliana] >gi|332005482|gb|AED92865.1| uncharacterized protein [Arabidopsis thaliana]	sp|Q91YK2|RRP1B_MOUSE	Ribosomal RNA processing protein 1 homolog B OS=Mus musculus GN=Rrp1b PE=2 SV=2	tolA	COG3064	Membrane protein involved in colicin uptake	NA	NA	NA	Pp1s349_11V6.1	NA
Unigene1031_T_Sca	1335	13.3235	gi|115470959|ref|NP_001059078.1|	Os07g0187900 [Oryza sativa Japonica Group] >gi|113610614|dbj|BAF20992.1| Os07g0187900 [Oryza sativa Japonica Group]	sp|Q9H7T3|CJ095_HUMAN	Uncharacterized protein C10orf95 OS=Homo sapiens GN=C10orf95 PE=2 SV=1	NA	NA	NA	NA	NA	NA	Pp1s140_156V6.1	NA
Unigene10310_T_Sca	1893	0	gi|18406816|ref|NP_566045.1|	RING/U-box domain-containing protein [Arabidopsis thaliana] >gi|2979545|gb|AAC06154.1| expressed protein [Arabidopsis thaliana] >gi|30023706|gb|AAP13386.1| At2g45530 [Arabidopsis thaliana] >gi|330255472|gb|AEC10566.1| RING/U-box domain-containing protein [Arabidopsis thaliana]	NA	NA	NA	NA	NA	K13171	ath:AT2G29210	serine/arginine repetitive matrix protein 1	Pp1s316_46V6.1	NA
Unigene10311_T_Sca	1797	0	gi|195624916|gb|ACG34288.1|	transport protein particle subunit trs31 [Zea mays]	sp|Q54YG5|TPPC5_DICDI	Trafficking protein particle complex subunit 5 OS=Dictyostelium discoideum GN=trappc5 PE=3 SV=1	SPBC1718.05	COG5128	Transport protein particle (TRAPP) complex subunit	NA	NA	NA	Pp1s303_47V6.1	NA
Unigene10312_T_Sca	1798	10.306	gi|156616909|gb|ABU87504.1|	alkylresorcinol synthase [Physcomitrella patens]	sp|O22045|CHSD_IPONI	Chalcone synthase D OS=Ipomoea nil GN=CHSD PE=2 SV=1	Rv1372	COG3424	Predicted naringenin-chalcone synthase	K00660	ppp:PHYPADRAFT_126819	chalcone synthase [EC:2.3.1.74]	Pp1s61_65V6.1	NA
Unigene10313_T_Sca	1760	0	gi|297725981|ref|NP_001175354.1|	Os08g0106501 [Oryza sativa Japonica Group] >gi|255678097|dbj|BAH94082.1| Os08g0106501 [Oryza sativa Japonica Group]	NA	NA	NA	NA	NA	NA	NA	NA	Pp1s5_284V6.1	NA
Unigene10314_T_Sca	1856	0.3314	gi|334184093|ref|NP_178255.5|	P-loop containing nucleoside triphosphate hydrolase-like protein [Arabidopsis thaliana] >gi|330250362|gb|AEC05456.1| P-loop containing nucleoside triphosphate hydrolase-like protein [Arabidopsis thaliana]	sp|Q54R62|UCKC_DICDI	Uridine-cytidine kinase C OS=Dictyostelium discoideum GN=udkC PE=3 SV=1	TM0751_2	COG0572	Uridine kinase	K00876	sbi:SORBI_07g026320	uridine kinase [EC:2.7.1.48]	Pp1s334_21V6.1	NA
Unigene10315_T_Sca	1791	0	gi|226530818|ref|NP_001148776.1|	cysteine-type peptidase [Zea mays] >gi|195622072|gb|ACG32866.1| cysteine-type peptidase [Zea mays]	sp|Q54P70|Y4757_DICDI	OTU domain-containing protein DDB_G0284757 OS=Dictyostelium discoideum GN=DDB_G0284757 PE=4 SV=2	NA	NA	NA	NA	NA	NA	Pp1s431_23V6.1	NA
Unigene10316_T_Sca	2049	20.4261	gi|225463288|ref|XP_002264021.1|	PREDICTED: similar to helicase domain-containing protein [Vitis vinifera]	sp|Q8VHK9|DHX36_MOUSE	Probable ATP-dependent RNA helicase DHX36 OS=Mus musculus GN=Dhx36 PE=2 SV=1	SPBC15C4.05	COG1643	HrpA-like helicases	NA	NA	NA	Pp1s36_206V6.1	NA
Unigene10317_T_Sca	2082	0	gi|15225945|ref|NP_182147.1|	BCL-2-associated athanogene 6 [Arabidopsis thaliana] >gi|330255570|gb|AEC10664.1| BCL-2-associated athanogene 6 [Arabidopsis thaliana]	sp|Q9FPQ6|GP1_CHLRE	Vegetative cell wall protein gp1 OS=Chlamydomonas reinhardtii GN=GP1 PE=2 SV=1	SPBC28F2.12	COG0086	DNA-directed RNA polymerase, beta' subunit/160 kD subunit	NA	NA	NA	Pp1s107_77V6.1	NA
Unigene10318_T_Sca	2673	18.6301	gi|168000907|ref|XP_001753157.1|	predicted protein [Physcomitrella patens subsp. patens] >gi|162695856|gb|EDQ82198.1| predicted protein [Physcomitrella patens subsp. patens]	sp|Q63HN8|RN213_HUMAN	RING finger protein 213 OS=Homo sapiens GN=RNF213 PE=1 SV=2	NA	NA	NA	NA	NA	NA	Pp1s7_347V6.1	NA
Unigene10319_T_Sca	2085	0	gi|226531239|ref|NP_001147603.1|	cysteine-type peptidase [Zea mays] >gi|195612452|gb|ACG28056.1| cysteine-type peptidase [Zea mays]	sp|Q54P70|Y4757_DICDI	OTU domain-containing protein DDB_G0284757 OS=Dictyostelium discoideum GN=DDB_G0284757 PE=4 SV=2	NA	NA	NA	NA	NA	NA	Pp1s431_23V6.1	NA
Unigene1032_T_Sca	1429	0.0717	gi|225468598|ref|XP_002264581.1|	PREDICTED: similar to Os03g0235100 [Vitis vinifera]	sp|Q54X16|U559_DICDI	UPF0559 protein OS=Dictyostelium discoideum GN=DDB_G0279265 PE=3 SV=2	NA	NA	NA	NA	NA	NA	Pp1s379_20V6.1	NA
Unigene10320_T_Sca	1591	40.176	gi|195625556|gb|ACG34608.1|	dolichyl-diphosphooligosaccharideNAprotein glycosyltransferase 48 kDasubunit precursor [Zea mays]	sp|Q6GNR9|OST48_XENLA	Dolichyl-diphosphooligosaccharideNAprotein glycosyltransferase 48 kDa subunit OS=Xenopus laevis GN=ddost PE=2 SV=1	NA	NA	NA	K12670	ppp:PHYPADRAFT_234790	oligosaccharyltransferase complex subunit beta	Pp1s73_47V6.1	NA
Unigene10321_T_Sca	1645	19.9739	gi|308800790|ref|XP_003075176.1|	Histone mRNA stem-loop binding protein (ISS) [Ostreococcus tauri] >gi|116061730|emb|CAL52448.1| Histone mRNA stem-loop binding protein (ISS) [Ostreococcus tauri]	sp|Q9VAN6|SLBP_DROME	Histone RNA hairpin-binding protein OS=Drosophila melanogaster GN=Slbp PE=1 SV=1	NA	NA	NA	NA	NA	NA	Pp1s435_5V6.1	NA
Unigene10322_T_Sca	1592	0	gi|38345211|emb|CAD40788.2|	OSJNBb0012E08.12 [Oryza sativa Japonica Group] >gi|38346141|emb|CAD40683.2| OSJNBb0118P14.1 [Oryza sativa Japonica Group]	sp|Q54P70|Y4757_DICDI	OTU domain-containing protein DDB_G0284757 OS=Dictyostelium discoideum GN=DDB_G0284757 PE=4 SV=2	NA	NA	NA	NA	NA	NA	Pp1s89_227V6.1	NA
Unigene10323_T_Sca	1048	4.7933	gi|116310759|emb|CAH67553.1|	H0311C03.7 [Oryza sativa Indica Group]	sp|Q921G8|GCP2_MOUSE	Gamma-tubulin complex component 2 OS=Mus musculus GN=Tubgcp2 PE=2 SV=1	NA	NA	NA	NA	NA	NA	Pp1s223_20V6.1	NA
Unigene10324_T_Sca	1058	7.1947	gi|115447357|ref|NP_001047458.1|	Os02g0621100 [Oryza sativa Japonica Group] >gi|113536989|dbj|BAF09372.1| Os02g0621100 [Oryza sativa Japonica Group]	sp|Q8W595|SUVR4_ARATH	Histone-lysine N-methyltransferase SUVR4 OS=Arabidopsis thaliana GN=SUVR4 PE=2 SV=2	NA	NA	NA	NA	NA	NA	Pp1s523_9V6.1	NA
Unigene10325_T_Sca	1097	0.3271	gi|42569902|ref|NP_181913.3|	Integrin-linked protein kinase-like protein [Arabidopsis thaliana] >gi|330255240|gb|AEC10334.1| Integrin-linked protein kinase-like protein [Arabidopsis thaliana]	sp|Q2MHE4|HT1_ARATH	Serine/threonine-protein kinase HT1 OS=Arabidopsis thaliana GN=HT1 PE=1 SV=1	ML0016_1	COG0515	Serine/threonine protein kinase	K04424	ath:AT5G11850	sterile alpha motif and leucine zipper containing kinase AZK [EC:2.7.11.25]	Pp1s179_14V6.1	NA
Unigene10326_T_Sca	2012	26.5085	gi|115483248|ref|NP_001065217.1|	Os10g0546600 [Oryza sativa Japonica Group] >gi|78708979|gb|ABB47954.1| Cytochrome P450 family protein, expressed [Oryza sativa Japonica Group] >gi|113639826|dbj|BAF27131.1| Os10g0546600 [Oryza sativa Japonica Group]	sp|O48921|C97B2_SOYBN	Cytochrome P450 97B2, chloroplastic OS=Glycine max GN=CYP97B2 PE=2 SV=1	BH0579	COG2124	Cytochrome P450	K09837	ppp:PHYPADRAFT_197852	carotenoid epsilon-ring hydroxylase	Pp1s307_64V6.1	NA
Unigene10327_T_Sca	1061	8.3097	gi|302828406|ref|XP_002945770.1|	pathogenesis-related protein 1-like protein [Volvox carteri f. nagariensis] >gi|300268585|gb|EFJ52765.1| pathogenesis-related protein 1-like protein [Volvox carteri f. nagariensis]	sp|Q95JC9|PRP_PIG	Basic proline-rich protein OS=Sus scrofa PE=1 SV=2	Rv3876	COG0455	ATPases involved in chromosome partitioning	NA	NA	NA	Pp1s114_139V6.2	NA
Unigene10328_T_Sca	1873	9.8659	gi|12004573|gb|AAG44096.1|AF216755_1	cycloartenol synthase [Abies magnifica]	sp|P38605|CAS1_ARATH	Cycloartenol synthase OS=Arabidopsis thaliana GN=CAS1 PE=1 SV=2	YHR072w	COG1657	Squalene cyclase	K01853	ppp:PHYPADRAFT_206381	cycloartenol synthase [EC:5.4.99.8]	Pp1s33_211V6.1	NA
Unigene10329_T_Sca	1028	10.9449	gi|297722219|ref|NP_001173473.1|	Os03g0417800 [Oryza sativa Japonica Group] >gi|255674591|dbj|BAH92201.1| Os03g0417800 [Oryza sativa Japonica Group]	sp|Q6ZQP7|YV021_HUMAN	Uncharacterized protein LOC284861 OS=Homo sapiens PE=2 SV=1	NA	NA	NA	NA	NA	NA	Pp1s109_263V6.1	NA
Unigene1033_T_Sca	1393	7.1755	gi|30684030|ref|NP_568262.2|	dgd1 suppressor 1 [Arabidopsis thaliana] >gi|30725404|gb|AAP37724.1| At5g12290 [Arabidopsis thaliana] >gi|332004405|gb|AED91788.1| dgd1 suppressor 1 [Arabidopsis thaliana]	NA	NA	NA	NA	NA	NA	NA	NA	Pp1s296_44V6.1	NA
Unigene10330_T_Sca	1041	0	gi|195658519|gb|ACG48727.1|	cysteine-type peptidase [Zea mays]	sp|Q54P70|Y4757_DICDI	OTU domain-containing protein DDB_G0284757 OS=Dictyostelium discoideum GN=DDB_G0284757 PE=4 SV=2	NA	NA	NA	NA	NA	NA	Pp1s89_227V6.1	NA
Unigene10331_T_Sca	1712	0.509	gi|15223891|ref|NP_177853.1|	glutathione S-transferase-like protein [Arabidopsis thaliana] >gi|79321393|ref|NP_001031292.1| glutathione S-transferase-like protein [Arabidopsis thaliana] >gi|50253580|gb|AAT71992.1| At1g77290 [Arabidopsis thaliana] >gi|222423901|dbj|BAH19914.1| AT1G77290 [Arabidopsis thaliana] >gi|332197837|gb|AEE35958.1| glutathione S-transferase-like protein [Arabidopsis thaliana] >gi|332197838|gb|AEE35959.1…	sp|Q03520|PCPC_SPHCR	Tetrachloro-P-hydroquinone reductive dehalogenase OS=Sphingobium chlorophenolicum GN=pcpC PE=1 SV=3	NA	NA	NA	NA	NA	NA	Pp1s84_136V6.2	NA
Unigene10332_T_Sca	1062	9.0258	gi|86212146|gb|ABC87738.1|	lycopene epsilon cyclase [Coffea canephora]	sp|Q38932|LCYE_ARATH	Lycopene epsilon cyclase, chloroplastic OS=Arabidopsis thaliana GN=LUT2 PE=1 SV=2	NA	NA	NA	NA	NA	NA	Pp1s11_269V6.2	NA
Unigene10333_T_Sca	1093	0	gi|168066331|ref|XP_001785093.1|	predicted protein [Physcomitrella patens subsp. patens] >gi|162663322|gb|EDQ50092.1| predicted protein [Physcomitrella patens subsp. patens]	NA	NA	NA	NA	NA	NA	NA	NA	Pp1s442_22V6.1	NA
Unigene10334_T_Sca	1101	2.3278	gi|156970619|gb|ABU98655.1|	SRC2 protein [Taiwania cryptomerioides]	NA	NA	NA	NA	NA	NA	NA	NA	Pp1s75_103V6.1	NA
Unigene10335_T_Sca	1554	21.6548	gi|115529197|dbj|BAF34331.1|	pentatricopeptide repeat protein [Physcomitrella patens]	sp|O65567|PP342_ARATH	Pentatricopeptide repeat-containing protein At4g30825, chloroplastic OS=Arabidopsis thaliana GN=At4g30825 PE=2 SV=2	NA	NA	NA	K03798	rcu:RCOM_0340700	cell division protease FtsH [EC:3.4.24.-]	Pp1s127_120V6.1	NA
Unigene10336_T_Sca	1092	23.5172	gi|226503922|ref|NP_001148838.1|	LOC100282456 [Zea mays] >gi|195622536|gb|ACG33098.1| THAP domain-containing protein 4 [Zea mays]	sp|O64527|Y1926_ARATH	UPF0678 fatty acid-binding protein-like protein At1g79260 OS=Arabidopsis thaliana GN=At1g79260 PE=1 SV=1	NA	NA	NA	NA	NA	NA	Pp1s177_18V6.1	NA
Unigene10337_T_Sca	1059	21.4185	gi|168046390|ref|XP_001775657.1|	polycomb enhancer protein [Physcomitrella patens subsp. patens] >gi|162673075|gb|EDQ59604.1| polycomb enhancer protein [Physcomitrella patens subsp. patens]	NA	NA	NA	NA	NA	K11322	ppp:PHYPADRAFT_202597	enhancer of polycomb-like protein	Pp1s194_183V6.1	NA
Unigene10338_T_Sca	1088	14.3931	gi|168023972|ref|XP_001764511.1|	Qc-SNARE, SYP6/Tlg1p/Syntaxin 6 family [Physcomitrella patens subsp. patens] >gi|162684375|gb|EDQ70778.1| Qc-SNARE, SYP6/Tlg1p/Syntaxin 6 family [Physcomitrella patens subsp. patens]	sp|Q946Y7|SYP61_ARATH	Syntaxin-61 OS=Arabidopsis thaliana GN=SYP61 PE=1 SV=1	NA	NA	NA	K08498	ppp:PHYPADRAFT_163422	syntaxin 6	Pp1s68_206V6.1	NA
Unigene10339_T_Sca	1093	1.2897	gi|15226398|ref|NP_180411.1|	proline-rich protein [Arabidopsis thaliana] >gi|4432833|gb|AAD20682.1| En/Spm-like transposon protein [Arabidopsis thaliana] >gi|67633550|gb|AAY78699.1| proline-rich family protein [Arabidopsis thaliana] >gi|330253029|gb|AEC08123.1| proline-rich protein [Arabidopsis thaliana]	sp|P32583|SRP40_YEAST	Suppressor protein SRP40 OS=Saccharomyces cerevisiae (strain ATCC 204508 / S288c) GN=SRP40 PE=1 SV=2	NA	NA	NA	NA	NA	NA	NA	NA
Unigene1034_T_Sca	1422	23.0161	gi|298710272|emb|CBJ31895.1|	Si:dkey-18f23.10 protein [Ectocarpus siliculosus]	sp|Q5ZMJ9|SRRM1_CHICK	Serine/arginine repetitive matrix protein 1 OS=Gallus gallus GN=SRRM1 PE=2 SV=1	NA	NA	NA	K13171	ath:AT2G29210	serine/arginine repetitive matrix protein 1	Pp1s76_178V6.1	NA
Unigene10341_T_Sca	997	0	gi|168038507|ref|XP_001771742.1|	predicted protein [Physcomitrella patens subsp. patens] >gi|162677049|gb|EDQ63525.1| predicted protein [Physcomitrella patens subsp. patens]	NA	NA	NA	NA	NA	K03006	sbi:SORBI_07g003680	DNA-directed RNA polymerase II subunit A [EC:2.7.7.6]	Pp1s141_147V6.1	NA
Unigene10343_T_Sca	1033	5.8305	gi|18400577|ref|NP_566495.1|	uroporphyrinogen decarboxylase 1 [Arabidopsis thaliana] >gi|30683381|ref|NP_850587.1| uroporphyrinogen decarboxylase 1 [Arabidopsis thaliana] >gi|238064978|sp|Q93ZB6.2|DCUP1_ARATH RecName: Full=Uroporphyrinogen decarboxylase 1, chloroplastic; Short=UPD1; Short=URO-D1; Flags: Precursor >gi|332642068|gb|AEE75589.1| uroporphyrinogen decarboxylase 1 [Arabidopsis thaliana] >gi|332642069|gb|AEE75590.1|…	sp|Q93ZB6|DCUP1_ARATH	Uroporphyrinogen decarboxylase 1, chloroplastic OS=Arabidopsis thaliana GN=At3g14930 PE=2 SV=2	slr0536	COG0407	Uroporphyrinogen-III decarboxylase	K01599	ppp:PHYPADRAFT_112020	uroporphyrinogen decarboxylase [EC:4.1.1.37]	Pp1s3_96V6.2	NA
Unigene10344_T_Sca	1009	10.9478	gi|306408056|dbj|BAJ16529.1|	TMV-associated RING finger protein [Nicotiana tabacum]	NA	NA	NA	NA	NA	NA	NA	NA	Pp1s77_113V6.1	NA
Unigene10345_T_Sca	1018	0	gi|225468598|ref|XP_002264581.1|	PREDICTED: similar to Os03g0235100 [Vitis vinifera]	sp|Q54X16|U559_DICDI	UPF0559 protein OS=Dictyostelium discoideum GN=DDB_G0279265 PE=3 SV=2	NA	NA	NA	NA	NA	NA	Pp1s379_20V6.1	NA
Unigene10346_T_Sca	968	5.8249	gi|226507808|ref|NP_001147506.1|	LOC100281115 [Zea mays] >gi|195611850|gb|ACG27755.1| oxidoreductase [Zea mays]	sp|Q5N800|NYC1_ORYSJ	Probable chlorophyll(ide) b reductase NYC1, chloroplastic OS=Oryza sativa subsp. japonica GN=NYC1 PE=1 SV=1	NA	NA	NA	K13606	ppp:PHYPADRAFT_220713	chlorophyll(ide) b reductase [EC:1.1.1.294]	Pp1s199_2V6.1	NA
Unigene10347_T_Sca	961	1.5735	gi|307136233|gb|ADN34069.1|	protein binding protein [Cucumis melo subsp. melo]	sp|Q9M2S6|SDIR1_ARATH	E3 ubiquitin-protein ligase SDIR1 OS=Arabidopsis thaliana GN=SDIR1 PE=1 SV=1	NA	NA	NA	NA	NA	NA	Pp1s90_225V6.5	NA
Unigene10348_T_Sca	975	0	gi|1707657|emb|CAA96305.1|	DnaJ homologue [Pisum sativum]	sp|Q55505|DNAJ1_SYNY3	Chaperone protein DnaJ 1 OS=Synechocystis sp. (strain ATCC 27184 / PCC 6803 / N-1) GN=dnaJ1 PE=3 SV=1	sll0897	COG0484	DnaJ-class molecular chaperone with C-terminal Zn finger domain	K03686	ppp:PHYPADRAFT_108109	molecular chaperone DnaJ	Pp1s225_24V6.1	NA
Unigene1035_T_Sca	1401	0	gi|195612536|gb|ACG28098.1|	cysteine-type peptidase [Zea mays]	sp|Q54P70|Y4757_DICDI	OTU domain-containing protein DDB_G0284757 OS=Dictyostelium discoideum GN=DDB_G0284757 PE=4 SV=2	NA	NA	NA	NA	NA	NA	Pp1s89_227V6.1	NA
Unigene10350_T_Sca	1045	0	gi|225461933|ref|XP_002268571.1|	PREDICTED: similar to ATNMNAT (A. THALIANA NICOTINATE/NICOTINAMIDE MONONUCLEOTIDE ADENYLTRANSFERASE); nicotinamide-nucleotide adenylyltransferase/ nicotinate-nucleotide adenylyltransferase [Vitis vinifera]	sp|Q06178|NMA1_YEAST	Nicotinamide-nucleotide adenylyltransferase 1 OS=Saccharomyces cerevisiae (strain ATCC 204508 / S288c) GN=NMA1 PE=1 SV=1	YLR328w_2	COG1057	Nicotinic acid mononucleotide adenylyltransferase	K06210	ppp:PHYPADRAFT_156294	nicotinamide mononucleotide adenylyltransferase [EC:2.7.7.1 2.7.7.18]	Pp1s523_22V6.1	NA
Unigene10351_T_Sca	1268	12.2084	gi|32478841|gb|AAP83637.1|	katanin [Gossypium hirsutum]	sp|Q9SEX2|KTNA1_ARATH	Katanin p60 ATPase-containing subunit OS=Arabidopsis thaliana GN=AAA1 PE=1 SV=1	SPAC2G11.06	COG0464	ATPases of the AAA+ class	K07767	ppp:PHYPADRAFT_169601	microtubule-severing ATPase [EC:3.6.4.3]	Pp1s99_113V6.1	NA
Unigene10352_T_Sca	1322	26.5213	gi|4105798|gb|AAD02556.1|	PGPD14 [Petunia x hybrida]	sp|Q96PM5|ZN363_HUMAN	RING finger and CHY zinc finger domain-containing protein 1 OS=Homo sapiens GN=RCHY1 PE=1 SV=1	NA	NA	NA	NA	NA	NA	Pp1s150_58V6.1	NA
Unigene10354_T_Sca	1014	1.9715	gi|159463358|ref|XP_001689909.1|	DNA polymerase delta subunit one [Chlamydomonas reinhardtii] >gi|158283897|gb|EDP09647.1| DNA polymerase delta subunit one [Chlamydomonas reinhardtii]	sp|P97283|DPOD1_MESAU	DNA polymerase delta catalytic subunit OS=Mesocricetus auratus GN=POLD1 PE=2 SV=1	SPBC336.04	COG0417	DNA polymerase elongation subunit (family B)	K02327	cre:CHLREDRAFT_189721	DNA polymerase delta subunit 1 [EC:2.7.7.7]	Pp1s65_111V6.1	NA
Unigene10355_T_Sca	1170	0.0438	gi|302771437|ref|XP_002969137.1|	Hypothetical protein SELMODRAFT_450429 [Selaginella moellendorffii] >gi|300163642|gb|EFJ30253.1| Hypothetical protein SELMODRAFT_450429 [Selaginella moellendorffii]	NA	NA	NA	NA	NA	NA	NA	NA	Pp1s26_82V6.1	NA
Unigene10356_T_Sca	1237	14.4412	gi|115482976|ref|NP_001065081.1|	Os10g0519700 [Oryza sativa Japonica Group] >gi|10122035|gb|AAG13424.1|AC051634_5 putaive mitochondrial inner membrane protein [Oryza sativa Japonica Group] >gi|31433092|gb|AAP54652.1| Mitochondrial import inner membrane translocase subunit Tim17 family protein, expressed [Oryza sativa Japonica Group] >gi|113639690|dbj|BAF26995.1| Os10g0519700 [Oryza sativa Japonica Group]	sp|Q9USM7|TIM23_SCHPO	Mitochondrial import inner membrane translocase subunit tim23 OS=Schizosaccharomyces pombe (strain ATCC 38366 / 972) GN=tim23 PE=2 SV=1	SPCC16A11.09c	COG5596	Mitochondrial import inner membrane translocase, subunit TIM22	NA	NA	NA	Pp1s389_51V6.1	NA
Unigene10357_T_Sca	1044	21.407	gi|168003054|ref|XP_001754228.1|	predicted protein [Physcomitrella patens subsp. patens] >gi|162694782|gb|EDQ81129.1| predicted protein [Physcomitrella patens subsp. patens]	NA	NA	NA	NA	NA	NA	NA	NA	Pp1s12_356V6.1	NA
Unigene10358_T_Sca	1028	35.5523	gi|307104680|gb|EFN52932.1|	expressed protein [Chlorella variabilis]	sp|P98088|MUC5A_HUMAN	Mucin-5AC (Fragments) OS=Homo sapiens GN=MUC5AC PE=1 SV=3	NA	NA	NA	NA	NA	NA	Pp1s10_147V6.1	NA
Unigene10359_T_Sca	999	0	gi|168005349|ref|XP_001755373.1|	predicted protein [Physcomitrella patens subsp. patens] >gi|162693501|gb|EDQ79853.1| predicted protein [Physcomitrella patens subsp. patens]	NA	NA	NA	NA	NA	NA	NA	NA	Pp1s17_90V6.2	NA
Unigene1036_T_Sca	1422	2.0727	gi|225456020|ref|XP_002279587.1|	PREDICTED: similar to inositol polyphosphate multikinase [Vitis vinifera]	sp|Q9FLT2|IPMKB_ARATH	Inositol polyphosphate multikinase beta OS=Arabidopsis thaliana GN=IPK2b PE=1 SV=1	NA	NA	NA	NA	NA	NA	Pp1s29_62V6.2	NA
Unigene10360_T_Sca	1218	0	gi|168008643|ref|XP_001757016.1|	predicted protein [Physcomitrella patens subsp. patens] >gi|162691887|gb|EDQ78247.1| predicted protein [Physcomitrella patens subsp. patens]	NA	NA	NA	NA	NA	NA	NA	NA	Pp1s25_147V6.1	NA
Unigene10361_T_Sca	1266	19.2728	gi|334182633|ref|NP_173124.2|	hydrolase domain-containing protein [Arabidopsis thaliana] >gi|332191377|gb|AEE29498.1| hydrolase domain-containing protein [Arabidopsis thaliana]	sp|Q00416|SEN1_YEAST	Helicase SEN1 OS=Saccharomyces cerevisiae (strain ATCC 204508 / S288c) GN=SEN1 PE=1 SV=2	YLR430w	COG1112	Superfamily I DNA and RNA helicases and helicase subunits	NA	NA	NA	Pp1s326_17V6.2	NA
Unigene10362_T_Sca	1377	1.3401	gi|38325813|gb|AAR17079.1|	heat shock protein 70-2 [Nicotiana tabacum]	sp|Q01877|HSP71_PUCGR	Heat shock protein HSS1 OS=Puccinia graminis GN=HSS1 PE=3 SV=1	SPAC13G7.02c	COG0443	Molecular chaperone	K03283	ath:AT3G12580	heat shock 70kDa protein 1/8	Pp1s351_21V6.1	NA
Unigene10363_T_Sca	1815	56.2014	gi|115449999|ref|NP_001048603.1|	Os02g0828900 [Oryza sativa Japonica Group] >gi|113538134|dbj|BAF10517.1| Os02g0828900 [Oryza sativa Japonica Group]	sp|Q6ZPY7|KDM3B_MOUSE	Lysine-specific demethylase 3B OS=Mus musculus GN=Kdm3b PE=1 SV=2	NA	NA	NA	K11449	vvi:100261347	jumonji domain-containing protein 1 [EC:1.14.11.-]	Pp1s144_17V6.1	NA
Unigene10364_T_Sca	1361	0	gi|226532333|ref|NP_001151602.1|	BAH domain containing protein [Zea mays] >gi|195648046|gb|ACG43491.1| BAH domain containing protein [Zea mays]	NA	NA	NA	NA	NA	NA	NA	NA	Pp1s126_80V6.1	NA
Unigene10365_T_Sca	1257	8.849	gi|334184318|ref|NP_001189557.1|	protein phosphatase 2C and cyclic nucleotide-binding/kinase domain-containing protein [Arabidopsis thaliana] >gi|330251865|gb|AEC06959.1| protein phosphatase 2C and cyclic nucleotide-binding/kinase domain-containing protein [Arabidopsis thaliana]	sp|Q9SL76|P2C19_ARATH	Protein phosphatase 2C and cyclic nucleotide-binding/kinase domain-containing protein OS=Arabidopsis thaliana GN=At2g20050 PE=1 SV=2	YBL105c_2	COG0515	Serine/threonine protein kinase	K04345	ppp:PHYPADRAFT_126373	protein kinase A [EC:2.7.11.11]	Pp1s81_123V6.1	NA
Unigene10366_T_Sca	1290	61.948	gi|168020743|ref|XP_001762902.1|	predicted protein [Physcomitrella patens subsp. patens] >gi|162686011|gb|EDQ72403.1| predicted protein [Physcomitrella patens subsp. patens]	NA	NA	NA	NA	NA	NA	NA	NA	Pp1s57_207V6.1	NA
Unigene10367_T_Sca	1370	6.0426	gi|226497604|ref|NP_001148089.1|	ubiquinone biosynthesis protein ubiB [Zea mays] >gi|195615724|gb|ACG29692.1| ubiquinone biosynthesis protein ubiB [Zea mays]	sp|Q55680|Y005_SYNY3	Uncharacterized protein sll0005 OS=Synechocystis sp. (strain ATCC 27184 / PCC 6803 / N-1) GN=sll0005 PE=3 SV=1	all4960	COG0661	Predicted unusual protein kinase	K08869	ath:AT5G24970	aarF domain-containing kinase	Pp1s167_100V6.1	NA
Unigene10368_T_Sca	1314	4.5642	gi|225456020|ref|XP_002279587.1|	PREDICTED: similar to inositol polyphosphate multikinase [Vitis vinifera]	sp|Q9FLT2|IPMKB_ARATH	Inositol polyphosphate multikinase beta OS=Arabidopsis thaliana GN=IPK2b PE=1 SV=1	NA	NA	NA	NA	NA	NA	Pp1s29_62V6.2	NA
Unigene10369_T_Sca	1387	7.4468	gi|297835816|ref|XP_002885790.1|	transporter [Arabidopsis lyrata subsp. lyrata] >gi|297331630|gb|EFH62049.1| transporter [Arabidopsis lyrata subsp. lyrata]	NA	NA	NA	NA	NA	NA	NA	NA	Pp1s132_172V6.1	NA
Unigene1037_T_Sca	1446	6.6467	gi|302780880|ref|XP_002972214.1|	glycosyltransferase-like protein [Selaginella moellendorffii] >gi|300159681|gb|EFJ26300.1| glycosyltransferase-like protein [Selaginella moellendorffii]	sp|Q94F27|B3GTB_ARATH	Probable beta-1,3-galactosyltransferase 11 OS=Arabidopsis thaliana GN=B3GALT11 PE=2 SV=1	NA	NA	NA	NA	NA	NA	Pp1s152_167V6.1	NA
Unigene10370_T_Sca	1781	24.3776	gi|162461292|ref|NP_001104961.1|	delta-COP [Zea mays] >gi|7677262|gb|AAF67098.1|AF216852_1 delta-COP [Zea mays]	sp|Q0DJA0|COPD1_ORYSJ	Coatomer subunit delta-1 OS=Oryza sativa subsp. japonica GN=Os05g0310800 PE=2 SV=1	NA	NA	NA	NA	NA	NA	Pp1s44_141V6.1	NA
Unigene10371_T_Sca	1461	4.6137	gi|297844112|ref|XP_002889937.1|	T12C24.2 [Arabidopsis lyrata subsp. lyrata] >gi|297335779|gb|EFH66196.1| T12C24.2 [Arabidopsis lyrata subsp. lyrata]	sp|P59015|VPS18_DANRE	Vacuolar protein sorting-associated protein 18 homolog OS=Danio rerio GN=vps18 PE=2 SV=2	NA	NA	NA	NA	NA	NA	Pp1s396_8V6.1	NA
Unigene10372_T_Sca	1419	28.2124	gi|168013052|ref|XP_001759215.1|	predicted protein [Physcomitrella patens subsp. patens] >gi|162689528|gb|EDQ75899.1| predicted protein [Physcomitrella patens subsp. patens]	NA	NA	NA	NA	NA	NA	NA	NA	NA	NA
Unigene10373_T_Sca	1510	34.846	gi|77549578|gb|ABA92375.1|	RNA recognition motif family protein, expressed [Oryza sativa Japonica Group]	sp|O60506|HNRPQ_HUMAN	Heterogeneous nuclear ribonucleoprotein Q OS=Homo sapiens GN=SYNCRIP PE=1 SV=2	SPAC140.02	COG0724	RNA-binding proteins (RRM domain)	NA	NA	NA	Pp1s128_31V6.1	NA
Unigene10374_T_Sca	1358	25.7616	gi|25056007|gb|AAD55980.2|AF159297_1	extensin-like protein [Zea mays]	sp|P08640|MUC1_YEAST	Flocculation protein FLO11 OS=Saccharomyces cerevisiae (strain ATCC 204508 / S288c) GN=MUC1 PE=1 SV=2	NA	NA	NA	NA	NA	NA	Pp1s188_1V6.1	NA
Unigene10375_T_Sca	1346	0	gi|307136482|gb|ADN34283.1|	ATP binding protein [Cucumis melo subsp. melo]	sp|P98088|MUC5A_HUMAN	Mucin-5AC (Fragments) OS=Homo sapiens GN=MUC5AC PE=1 SV=3	DR0625	COG2013	Uncharacterized conserved protein	K13171	vvi:100262120	serine/arginine repetitive matrix protein 1	Pp1s212_57V6.1	NA
Unigene10376_T_Sca	1365	4.2622	gi|15233504|ref|NP_194655.1|	HAD superfamily, subfamily IIIB acid phosphatase [Arabidopsis thaliana] >gi|7269824|emb|CAB79684.1| acid phosphatase-like protein [Arabidopsis thaliana] >gi|332660208|gb|AEE85608.1| HAD superfamily, subfamily IIIB acid phosphatase [Arabidopsis thaliana]	sp|P27061|PPA1_SOLLC	Acid phosphatase 1 OS=Solanum lycopersicum GN=APS1 PE=2 SV=1	NA	NA	NA	K02866	osa:4332737	large subunit ribosomal protein L10e	Pp1s350_27V6.2	NA
Unigene10377_T_Sca	1444	13.9507	gi|115437972|ref|NP_001043426.1|	Os01g0585600 [Oryza sativa Japonica Group] >gi|113532957|dbj|BAF05340.1| Os01g0585600 [Oryza sativa Japonica Group]	sp|Q84ZL0|FH5_ORYSJ	Formin-like protein 5 OS=Oryza sativa subsp. japonica GN=FH5 PE=2 SV=2	NA	NA	NA	NA	NA	NA	Pp1s53_68V6.1	NA
Unigene10378_T_Sca	1268	0.0809	gi|10140763|gb|AAG13594.1|AC051633_10	mucin-like protein [Oryza sativa Japonica Group] >gi|31433339|gb|AAP54868.1| Strictosidine synthase family protein, expressed [Oryza sativa Japonica Group]	sp|Q5ZIF1|APMAP_CHICK	Adipocyte plasma membrane-associated protein OS=Gallus gallus GN=APMAP PE=2 SV=1	PA1293	COG3386	Gluconolactonase	K01757	ath:AT1G74010	strictosidine synthase [EC:4.3.3.2]	Pp1s86_201V6.1	NA
Unigene10379_T_Sca	1200	4.0794	gi|168016171|ref|XP_001760623.1|	predicted protein [Physcomitrella patens subsp. patens] >gi|162688320|gb|EDQ74698.1| predicted protein [Physcomitrella patens subsp. patens]	NA	NA	NA	NA	NA	NA	NA	NA	Pp1s43_240V6.1	NA
Unigene1038_T_Sca	1464	12.6747	gi|15238248|ref|NP_196636.1|	uncharacterized protein [Arabidopsis thaliana] >gi|56550679|gb|AAV97793.1| At5g10750 [Arabidopsis thaliana] >gi|57222152|gb|AAW38983.1| At5g10750 [Arabidopsis thaliana] >gi|332004209|gb|AED91592.1| uncharacterized protein [Arabidopsis thaliana]	sp|Q9FPQ6|GP1_CHLRE	Vegetative cell wall protein gp1 OS=Chlamydomonas reinhardtii GN=GP1 PE=2 SV=1	Rv3876	COG0455	ATPases involved in chromosome partitioning	NA	NA	NA	Pp1s108_117V6.1	NA
Unigene10380_T_Sca	276	2.3215	gi|76880174|dbj|BAE45859.1|	MurF synthetase [Physcomitrella patens subsp. patens]	sp|P96613|MURF_BACSU	UDP-N-acetylmuramoyl-tripeptideNAD-alanyl-D-alanine ligase OS=Bacillus subtilis GN=murF PE=3 SV=1	BS_murF	COG0770	UDP-N-acetylmuramyl pentapeptide synthase	NA	NA	NA	Pp1s92_3V6.1	NA
Unigene10381_T_Sca	1181	13.086	gi|116309878|emb|CAH66915.1|	OSIGBa0126B18.8 [Oryza sativa Indica Group]	sp|Q27991|MYH10_BOVIN	Myosin-10 OS=Bos taurus GN=MYH10 PE=2 SV=2	MK0690	COG0419	ATPase involved in DNA repair	K10400	ath:AT3G19050	kinesin family member 15	Pp1s16_377V6.1	NA
Unigene10382_T_Sca	1113	0	gi|18414504|ref|NP_568136.1|	OTU-like cysteine protease family protein [Arabidopsis thaliana] >gi|186520008|ref|NP_001119168.1| OTU-like cysteine protease family protein [Arabidopsis thaliana] >gi|90093272|gb|ABD85149.1| At5g04250 [Arabidopsis thaliana] >gi|332003335|gb|AED90718.1| OTU-like cysteine protease family protein [Arabidopsis thaliana] >gi|332003336|gb|AED90719.1| OTU-like cysteine protease family protein [Arabidop…	sp|Q9D8C3|ALG13_MOUSE	UDP-N-acetylglucosamine transferase subunit ALG13 homolog OS=Mus musculus GN=Alg13 PE=2 SV=2	NA	NA	NA	NA	NA	NA	Pp1s89_227V6.1	NA
Unigene10383_T_Sca	1164	20.7855	gi|18406414|ref|NP_566004.1|	RNA-binding protein [Arabidopsis thaliana] >gi|14030639|gb|AAK52994.1|AF375410_1 At2g43970/F6E13.10 [Arabidopsis thaliana] >gi|14194143|gb|AAK56266.1|AF367277_1 At2g43970/F6E13.10 [Arabidopsis thaliana] >gi|12744919|gb|AAK06847.1| VirF-interacting protein FIP1 [Arabidopsis thaliana] >gi|20197078|gb|AAC23405.2| expressed protein [Arabidopsis thaliana] >gi|22136548|gb|AAM91060.1| At2g43970/F6E13.10…	sp|Q7ZWE3|LARP7_DANRE	La-related protein 7 OS=Danio rerio GN=larp7 PE=2 SV=1	SPAC57A10.10c	COG5193	La protein, small RNA-binding pol III transcript stabilizing protein and related La-motif-containing proteins involved in translation	NA	NA	NA	Pp1s84_280V6.1	NA
Unigene10384_T_Sca	1124	7.5931	gi|77550830|gb|ABA93627.1|	Gpi16 subunit, GPI transamidase component family protein, expressed [Oryza sativa Japonica Group]	sp|O94380|GPI16_SCHPO	GPI transamidase component PIG-T homolog OS=Schizosaccharomyces pombe (strain ATCC 38366 / 972) GN=SPBC1604.15 PE=2 SV=1	NA	NA	NA	K05292	ppp:PHYPADRAFT_200018	phosphatidylinositol glycan, class T	Pp1s401_17V6.1	NA
Unigene10385_T_Sca	1402	39.0659	gi|283488499|gb|ADB24771.1|	UDP-D-glucuronic acid 4-epimerase [Gossypium hirsutum]	sp|Q9M0B6|GAE1_ARATH	UDP-glucuronate 4-epimerase 1 OS=Arabidopsis thaliana GN=GAE1 PE=1 SV=1	BH3709	COG0451	Nucleoside-diphosphate-sugar epimerases	K08679	ppp:PHYPADRAFT_56808	UDP-glucuronate 4-epimerase [EC:5.1.3.6]	Pp1s52_81V6.1	NA
Unigene10386_T_Sca	1191	31.7841	gi|168033343|ref|XP_001769175.1|	cellulose synthase-like D4, glycosyltransferase family 2 protein [Physcomitrella patens subsp. patens] >gi|162679601|gb|EDQ66047.1| cellulose synthase-like D4, glycosyltransferase family 2 protein [Physcomitrella patens subsp. patens]	sp|A2YU42|CSLD2_ORYSI	Cellulose synthase-like protein D2 OS=Oryza sativa subsp. indica GN=CSLD2 PE=3 SV=1	NA	NA	NA	K00770	pop:POPTR_1099076	1,4-beta-D-xylan synthase [EC:2.4.2.24]	Pp1s111_71V6.2	NA
Unigene10387_T_Sca	1453	7.3378	gi|73808806|gb|AAZ85399.1|	sucrose-phosphate synthase 1 [Physcomitrella patens subsp. patens]	sp|O04933|SPS2_CRAPL	Sucrose-phosphate synthase 2 OS=Craterostigma plantagineum GN=SPS2 PE=2 SV=1	sll0045_1	COG0438	Glycosyltransferase	K00696	ppp:PHYPADRAFT_210965	sucrose-phosphate synthase [EC:2.4.1.14]	Pp1s131_107V6.1	NA
Unigene10388_T_Sca	1280	1.8021	gi|195635763|gb|ACG37350.1|	zinc finger C-x8-C-x5-C-x3-H type family protein [Zea mays]	sp|Q6H7U2|C3H13_ORYSJ	Zinc finger CCCH domain-containing protein 13 OS=Oryza sativa subsp. japonica GN=Os02g0161200 PE=2 SV=1	NA	NA	NA	NA	NA	NA	Pp1s31_349V6.1	C3H
Unigene10389_T_Sca	1483	99.8913	gi|115480805|ref|NP_001063996.1|	Os09g0572200 [Oryza sativa Japonica Group] >gi|113632229|dbj|BAF25910.1| Os09g0572200 [Oryza sativa Japonica Group]	sp|Q8T1P1|Y3453_DICDI	Uncharacterized protein DDB_G0273453/DDB_G0273565 OS=Dictyostelium discoideum GN=DDB_G0273453 PE=4 SV=2	MK0868	COG2074	2-phosphoglycerate kinase	K05715	ath:AT3G45090	2-phosphoglycerate kinase [EC:2.7.2.-]	Pp1s88_103V6.1	NA
Unigene1039_T_Sca	1900	6.4074	gi|156144962|gb|ABU53027.1|	chloroplast acetyl-CoA carboxylase carboxyltransferase alpha subunit [Gossypium hirsutum]	sp|Q9LD43|ACCA_ARATH	Acetyl-coenzyme A carboxylase carboxyl transferase subunit alpha, chloroplastic OS=Arabidopsis thaliana GN=CAC3 PE=1 SV=1	sll0728	COG0825	Acetyl-CoA carboxylase alpha subunit	K01962	ppp:PHYPADRAFT_170161	acetyl-CoA carboxylase carboxyl transferase subunit alpha [EC:6.4.1.2]	Pp1s234_46V6.1	NA
Unigene10390_T_Sca	1417	18.7383	gi|117940084|sp|Q0WVE9.2|PLST1_ARATH	RecName: Full=Probable plastidic glucose transporter 1 >gi|53828535|gb|AAU94377.1| At1g05030 [Arabidopsis thaliana] >gi|55733727|gb|AAV59260.1| At1g05030 [Arabidopsis thaliana]	sp|Q0WVE9|PLST1_ARATH	Probable plastidic glucose transporter 1 OS=Arabidopsis thaliana GN=At1g05030 PE=2 SV=2	Cgl0181	COG0477	Permeases of the major facilitator superfamily	NA	NA	NA	Pp1s199_7V6.1	NA
Unigene10391_T_Sca	1201	26.2697	gi|302775232|ref|XP_002971033.1|	hypothetical protein SELMODRAFT_441374 [Selaginella moellendorffii] >gi|300161015|gb|EFJ27631.1| hypothetical protein SELMODRAFT_441374 [Selaginella moellendorffii]	NA	NA	NA	NA	NA	NA	NA	NA	NA	NA
Unigene10392_T_Sca	1200	0	gi|14149116|dbj|BAB55655.1|	fructose-6-phosphate 2-kinase/fructose-2,6-bisphosphatase [Bruguiera gymnorhiza]	NA	NA	NA	NA	NA	K00900	ppp:PHYPADRAFT_61651	6-phosphofructo-2-kinase [EC:2.7.1.105]	Pp1s235_92V6.1	NA
Unigene10393_T_Sca	622	15.6579	gi|302762707|ref|XP_002964775.1|	medium chain fatty acid hydroxylase [Selaginella moellendorffii] >gi|300167008|gb|EFJ33613.1| medium chain fatty acid hydroxylase [Selaginella moellendorffii]	sp|O81117|C94A1_VICSA	Cytochrome P450 94A1 OS=Vicia sativa GN=CYP94A1 PE=2 SV=2	SPBC28F2.12	COG0086	DNA-directed RNA polymerase, beta' subunit/160 kD subunit	K00517	ath:AT1G01600	[EC:1.14.-.-]	Pp1s59_224V6.1	NA
Unigene10394_T_Sca	602	5.7475	gi|115483602|ref|NP_001065471.1|	Os10g0573700 [Oryza sativa Japonica Group] >gi|113640003|dbj|BAF27308.1| Os10g0573700 [Oryza sativa Japonica Group]	sp|Q93XM7|MCAT_ARATH	Mitochondrial carnitine/acylcarnitine carrier-like protein OS=Arabidopsis thaliana GN=BOU PE=1 SV=1	NA	NA	NA	NA	NA	NA	Pp1s475_26V6.1	NA
Unigene10396_T_Sca	367	2.5839	gi|168051631|ref|XP_001778257.1|	predicted protein [Physcomitrella patens subsp. patens] >gi|162670354|gb|EDQ56924.1| predicted protein [Physcomitrella patens subsp. patens]	NA	NA	NA	NA	NA	NA	NA	NA	Pp1s235_147V6.1	NA
Unigene10397_T_Sca	367	22.0679	gi|226491704|ref|NP_001152220.1|	prenyltransferase/ zinc ion binding protein [Zea mays]	NA	NA	NA	NA	NA	K12501	ppp:PHYPADRAFT_174203	homogentisate solanesyltransferase	Pp1s5_21V6.1	NA
Unigene104_T_Sca	783	4.5825	gi|334186769|ref|NP_001190786.1|	vesicle-associated membrane family protein [Arabidopsis thaliana] >gi|332659055|gb|AEE84455.1| vesicle-associated membrane family protein [Arabidopsis thaliana]	sp|Q8VYN2|VAP42_ARATH	Vesicle-associated protein 4-2 OS=Arabidopsis thaliana GN=PVA42 PE=1 SV=1	NA	NA	NA	NA	NA	NA	Pp1s19_200V6.1	NA
Unigene1040_T_Sca	1383	15.2888	gi|297597542|ref|NP_001044125.2|	Os01g0727900 [Oryza sativa Japonica Group] >gi|255673646|dbj|BAF06039.2| Os01g0727900 [Oryza sativa Japonica Group]	sp|Q82K53|IF2_STRAW	Translation initiation factor IF-2 OS=Streptomyces avermitilis GN=infB PE=3 SV=1	Rv3876	COG0455	ATPases involved in chromosome partitioning	NA	NA	NA	Pp1s5_307V6.1	NA
Unigene10400_T_Sca	433	1.8349	gi|194476506|ref|YP_002048685.1|	cation efflux family protein [Paulinella chromatophora] >gi|171191513|gb|ACB42475.1| cation efflux family protein [Paulinella chromatophora]	sp|Q8MP30|Y7791_DICDI	Uncharacterized histidine-rich protein DDB_G0274557 OS=Dictyostelium discoideum GN=DDB_G0274557 PE=4 SV=1	AGl732	COG0523	Putative GTPases (G3E family)	NA	NA	NA	NA	NA
Unigene10402_T_Sca	650	3.2333	gi|30682222|ref|NP_179964.2|	HNH endonuclease [Arabidopsis thaliana] >gi|38603958|gb|AAR24724.1| At2g23840 [Arabidopsis thaliana] >gi|44681452|gb|AAS47666.1| At2g23840 [Arabidopsis thaliana] >gi|330252404|gb|AEC07498.1| HNH endonuclease [Arabidopsis thaliana]	NA	NA	sll1193	COG1403	Restriction endonuclease	NA	NA	NA	Pp1s143_123V6.1	NA
Unigene10406_T_Sca	674	10.3431	gi|323388777|gb|ADX60193.1|	SRS transcription factor [Zea mays]	sp|O00268|TAF4_HUMAN	Transcription initiation factor TFIID subunit 4 OS=Homo sapiens GN=TAF4 PE=1 SV=2	NA	NA	NA	K08592	osa:4326283	sentrin-specific protease 1 [EC:3.4.22.-]	Pp1s19_109V6.1	SRS
Unigene10408_T_Sca	693	3.6983	gi|301318140|gb|ADK66985.1|	chloride channel ClC7 [Vitis vinifera]	sp|Q8GX93|CLCE_ARATH	Chloride channel protein CLC-e OS=Arabidopsis thaliana GN=CLC-E PE=2 SV=2	alr2079_1	COG0038	Chloride channel protein EriC	NA	NA	NA	Pp1s133_24V6.1	NA
Unigene10409_T_Sca	478	1.126	gi|168018344|ref|XP_001761706.1|	predicted protein [Physcomitrella patens subsp. patens] >gi|162687077|gb|EDQ73462.1| predicted protein [Physcomitrella patens subsp. patens]	NA	NA	NA	NA	NA	NA	NA	NA	Pp1s50_201V6.1	NA
Unigene1041_T_Sca	1371	1.5142	gi|168011843|ref|XP_001758612.1|	predicted protein [Physcomitrella patens subsp. patens] >gi|162690222|gb|EDQ76590.1| predicted protein [Physcomitrella patens subsp. patens]	NA	NA	NA	NA	NA	NA	NA	NA	Pp1s33_23V6.1	NA
Unigene10410_T_Sca	444	1.2699	gi|300175335|emb|CBK20646.2|	unnamed protein product [Blastocystis hominis]	sp|Q58A42|DD3_DICDI	Protein DD3-3 OS=Dictyostelium discoideum GN=DD3-3 PE=2 SV=1	NA	NA	NA	NA	NA	NA	NA	NA
Unigene10412_T_Sca	918	1.1168	gi|115468584|ref|NP_001057891.1|	Os06g0565900 [Oryza sativa Japonica Group] >gi|113595931|dbj|BAF19805.1| Os06g0565900 [Oryza sativa Japonica Group]	sp|Q9SLK6|ALA6_ARATH	Phospholipid-transporting ATPase 6 OS=Arabidopsis thaliana GN=ALA6 PE=1 SV=2	SPAC4F10.16c	COG0474	Cation transport ATPase	K01530	ppp:PHYPADRAFT_189702	phospholipid-translocating ATPase [EC:3.6.3.1]	Pp1s175_49V6.1	NA
Unigene10414_T_Sca	442	1.2757	gi|46396937|sp|Q8L805.1|RL35_WHEAT	RecName: Full=60S ribosomal protein L35 >gi|110590378|pdb|2GO5|5 Chain 5, Structure Of Signal Recognition Particle Receptor (Sr) In Complex With Signal Recognition Particle (Srp) And Ribosome Nascent Chain Complex >gi|119390382|pdb|2J37|5 Chain 5, Model Of Mammalian Srp Bound To 80s Rncs >gi|313103621|pdb|3IZ5|CC Chain c, Localization Of The Large Subunit Ribosomal Proteins Into A 5.5 A Cryo-Em M…	sp|Q8L805|RL35_WHEAT	60S ribosomal protein L35 OS=Triticum aestivum GN=RPL35 PE=1 SV=1	YDL191w	COG0255	Ribosomal protein L29	K02918	ppp:PHYPADRAFT_189477	large subunit ribosomal protein L35e	Pp1s133_93V6.1	NA
Unigene10415_T_Sca	480	12.6546	gi|115529197|dbj|BAF34331.1|	pentatricopeptide repeat protein [Physcomitrella patens]	NA	NA	NA	NA	NA	NA	NA	NA	Pp1s72_181V6.1	NA
Unigene10419_T_Sca	379	1.8259	gi|85822983|gb|ABC85732.1|	elongation factor 1-alpha [Thraustochytriidae sp. HU1]	sp|P18624|EF1A_DICDI	Elongation factor 1-alpha OS=Dictyostelium discoideum GN=eef1a1 PE=1 SV=2	YPR080w	COG5256	Translation elongation factor EF-1alpha (GTPase)	K03231	cme:CMH226C	elongation factor EF-1 alpha subunit [EC:3.6.5.3]	Pp1s59_163V6.2	NA
Unigene1042_T_Sca	1158	0.1771	gi|115461006|ref|NP_001054103.1|	Os04g0653000 [Oryza sativa Japonica Group] >gi|113565674|dbj|BAF16017.1| Os04g0653000 [Oryza sativa Japonica Group]	sp|Q9LVI4|TIF6B_ARATH	Protein TIFY 6B OS=Arabidopsis thaliana GN=TIFY6B PE=1 SV=1	NA	NA	NA	K13464	ppp:PHYPADRAFT_80668	jasmonate-insensitive 3	Pp1s15_168V6.1	NA
Unigene10422_T_Sca	366	27.7303	gi|209572597|sp|Q9LQI7.2|CIA30_ARATH	RecName: Full=Probable complex I intermediate-associated protein 30 >gi|117168231|gb|ABK32198.1| At1g17350 [Arabidopsis thaliana]	sp|Q9LQI7|CIA30_ARATH	Probable complex I intermediate-associated protein 30 OS=Arabidopsis thaliana GN=At1g17350 PE=1 SV=2	NA	NA	NA	NA	NA	NA	Pp1s47_212V6.1	NA
Unigene10423_T_Sca	372	18.4643	gi|117940084|sp|Q0WVE9.2|PLST1_ARATH	RecName: Full=Probable plastidic glucose transporter 1 >gi|53828535|gb|AAU94377.1| At1g05030 [Arabidopsis thaliana] >gi|55733727|gb|AAV59260.1| At1g05030 [Arabidopsis thaliana]	sp|Q0WVE9|PLST1_ARATH	Probable plastidic glucose transporter 1 OS=Arabidopsis thaliana GN=At1g05030 PE=2 SV=2	CAC1345	COG0477	Permeases of the major facilitator superfamily	NA	NA	NA	Pp1s199_7V6.1	NA
Unigene10424_T_Sca	627	24.2397	gi|168067423|ref|XP_001785617.1|	predicted protein [Physcomitrella patens subsp. patens] >gi|162662750|gb|EDQ49564.1| predicted protein [Physcomitrella patens subsp. patens]	NA	NA	NA	NA	NA	NA	NA	NA	Pp1s491_9V6.1	NA
Unigene10425_T_Sca	454	0.4516	gi|8778413|gb|AAF79421.1|AC025808_3	F18O14.6 [Arabidopsis thaliana]	sp|Q3U034|METL4_MOUSE	Methyltransferase-like protein 4 OS=Mus musculus GN=Mettl4 PE=2 SV=1	NA	NA	NA	NA	NA	NA	Pp1s32_350V6.1	NA
Unigene10427_T_Sca	954	0.6179	gi|115451515|ref|NP_001049358.1|	Os03g0212800 [Oryza sativa Japonica Group] >gi|75301142|sp|Q8L7J2.1|BGL06_ORYSJ RecName: Full=Beta-glucosidase 6; Short=Os3bglu6; Flags: Precursor >gi|22658440|gb|AAN01354.1| beta-glucosidase [Oryza sativa Japonica Group] >gi|108706820|gb|ABF94615.1| Glycosyl hydrolase family 1 protein, expressed [Oryza sativa Japonica Group] >gi|113547829|dbj|BAF11272.1| Os03g0212800 [Oryza sativa Japonica Group]	sp|Q8L7J2|BGL06_ORYSJ	Beta-glucosidase 6 OS=Oryza sativa subsp. japonica GN=BGLU6 PE=1 SV=1	CAC0385	COG2723	Beta-glucosidase/6-phospho-beta-glucosidase/beta-galactosidase	K01188	osa:4332041	beta-glucosidase [EC:3.2.1.21]	Pp1s76_8V6.1	NA
Unigene10429_T_Sca	477	11.4984	gi|224105009|ref|XP_002313653.1|	nucleobase ascorbate transporter [Populus trichocarpa] >gi|222850061|gb|EEE87608.1| nucleobase ascorbate transporter [Populus trichocarpa]	sp|Q3E7D0|NAT12_ARATH	Nucleobase-ascorbate transporter 12 OS=Arabidopsis thaliana GN=NAT12 PE=1 SV=3	PAB1838	COG2233	Xanthine/uracil permeases	NA	NA	NA	Pp1s140_50V6.1	NA
Unigene1043_T_Sca	1131	15.7267	gi|334302903|sp|Q9FLQ7.3|FH20_ARATH	RecName: Full=Formin-like protein 20; Short=AtFH20 >gi|332003816|gb|AED91199.1| actin binding protein [Arabidopsis thaliana]	sp|Q95JC9|PRP_PIG	Basic proline-rich protein OS=Sus scrofa PE=1 SV=2	Rv2560	COG5473	Predicted integral membrane protein	K12831	cre:CHLREDRAFT_196073	splicing factor 3B subunit 4	NA	NA
Unigene10431_T_Sca	1507	2.347	gi|334185669|ref|NP_189425.2|	phospholipid-translocating ATPase [Arabidopsis thaliana] >gi|11994492|dbj|BAB02533.1| P-type transporting ATPase-like protein [Arabidopsis thaliana] >gi|332643853|gb|AEE77374.1| phospholipid-translocating ATPase [Arabidopsis thaliana]	sp|Q9LI83|ALA10_ARATH	Phospholipid-transporting ATPase 10 OS=Arabidopsis thaliana GN=ALA10 PE=1 SV=1	YAL026c	COG0474	Cation transport ATPase	K01530	ppp:PHYPADRAFT_189702	phospholipid-translocating ATPase [EC:3.6.3.1]	Pp1s210_54V6.1	NA
Unigene10432_T_Sca	729	11.7073	gi|115447467|ref|NP_001047513.1|	Os02g0634600 [Oryza sativa Japonica Group] >gi|113537044|dbj|BAF09427.1| Os02g0634600 [Oryza sativa Japonica Group]	NA	NA	NA	NA	NA	NA	NA	NA	Pp1s51_16V6.2	NA
Unigene10436_T_Sca	438	4.096	gi|168050315|ref|XP_001777605.1|	predicted protein [Physcomitrella patens subsp. patens] >gi|162671090|gb|EDQ57648.1| predicted protein [Physcomitrella patens subsp. patens]	NA	NA	NA	NA	NA	K03256	ppp:PHYPADRAFT_145080	translation initiation factor eIF-3 subunit P62	Pp1s223_125V6.1	NA
Unigene10437_T_Sca	405	9.8721	gi|40233067|gb|AAR83340.1|	homeodomain protein HB1 [Populus tomentosa] >gi|40233103|gb|AAR83342.1| homeodomain protein HB1 [Populus tomentosa]	sp|Q5QMM3|WOX8_ORYSJ	WUSCHEL-related homeobox 8 OS=Oryza sativa subsp. japonica GN=WOX8 PE=2 SV=1	NA	NA	NA	NA	NA	NA	Pp1s29_82V6.1	WOX
Unigene10439_T_Sca	2166	14.8618	gi|168001627|ref|XP_001753516.1|	histone methyltransferase Su3-9 group [Physcomitrella patens subsp. patens] >gi|162695395|gb|EDQ81739.1| histone methyltransferase Su3-9 group [Physcomitrella patens subsp. patens]	sp|Q8GZB6|SUVH4_ARATH	Histone-lysine N-methyltransferase, H3 lysine-9 specific SUVH4 OS=Arabidopsis thaliana GN=SUVH4 PE=1 SV=2	SPBC428.08c	COG2940	Proteins containing SET domain	K11422	cme:CMG025C	histone-lysine N-methyltransferase SETD1 [EC:2.1.1.43]	Pp1s9_150V6.1	NA
Unigene1044_T_Sca	1150	123.557	gi|168066043|ref|XP_001784953.1|	predicted protein [Physcomitrella patens subsp. patens] >gi|162663456|gb|EDQ50218.1| predicted protein [Physcomitrella patens subsp. patens]	NA	NA	NA	NA	NA	NA	NA	NA	Pp1s432_7V6.1	NA
Unigene10440_T_Sca	561	11.7412	gi|297606277|ref|NP_001058218.2|	Os06g0649700 [Oryza sativa Japonica Group] >gi|255677279|dbj|BAF20132.2| Os06g0649700 [Oryza sativa Japonica Group]	NA	NA	NA	NA	NA	NA	NA	NA	Pp1s128_51V6.1	NA
Unigene10441_T_Sca	419	0.2447	NA	NA	NA	NA	NA	NA	NA	NA	NA	NA	Pp1s281_120V6.1	NA
Unigene10443_T_Sca	458	2.0705	gi|168008769|ref|XP_001757079.1|	predicted protein [Physcomitrella patens subsp. patens] >gi|162691950|gb|EDQ78310.1| predicted protein [Physcomitrella patens subsp. patens]	NA	NA	NA	NA	NA	NA	NA	NA	Pp1s25_370V6.1	NA
Unigene10444_T_Sca	418	95.2217	gi|15218527|ref|NP_177399.1|	phenylalanyl-tRNA synthetase beta chain [Arabidopsis thaliana] >gi|12644590|sp|Q9SGE9.1|SYFB_ARATH RecName: Full=Probable phenylalanyl-tRNA synthetase beta chain; AltName: Full=PhenylalanineNAtRNA ligase beta chain; Short=PheRS >gi|332197217|gb|AEE35338.1| phenylalanyl-tRNA synthetase beta chain [Arabidopsis thaliana]	sp|Q9SGE9|SYFB_ARATH	Probable phenylalanyl-tRNA synthetase beta chain OS=Arabidopsis thaliana GN=At1g72550 PE=2 SV=1	SPAC23A1.12c	COG0072	Phenylalanyl-tRNA synthetase beta subunit	K01890	ppp:PHYPADRAFT_234760	phenylalanyl-tRNA synthetase beta chain [EC:6.1.1.20]	Pp1s71_174V6.2	NA
Unigene10445_T_Sca	475	1.6727	gi|167999510|ref|XP_001752460.1|	inner dynein arm I1 intermediate chain IC138 [Physcomitrella patens subsp. patens] >gi|162696360|gb|EDQ82699.1| inner dynein arm I1 intermediate chain IC138 [Physcomitrella patens subsp. patens]	NA	NA	NA	NA	NA	NA	NA	NA	Pp1s4_436V6.1	NA
Unigene10448_T_Sca	1253	1.4932	gi|225446283|ref|XP_002269268.1|	PREDICTED: similar to methyltransferase WBSCR22 [Vitis vinifera]	sp|Q9CY21|WBS22_MOUSE	Uncharacterized methyltransferase WBSCR22 OS=Mus musculus GN=Wbscr22 PE=2 SV=1	SPAC26A3.06	COG0500	SAM-dependent methyltransferases	K13171	rcu:RCOM_0733150	serine/arginine repetitive matrix protein 1	Pp1s56_227V6.2	NA
Unigene10449_T_Sca	564	10.9971	gi|87241061|gb|ABD32919.1|	Mlo-related protein [Medicago truncatula]	sp|Q94KB2|MLO13_ARATH	MLO-like protein 13 OS=Arabidopsis thaliana GN=MLO13 PE=2 SV=1	NA	NA	NA	K08472	ath:AT4G24250	mlo protein	Pp1s60_203V6.1	NA
Unigene1045_T_Sca	1250	4.7158	gi|4587572|gb|AAD25803.1|AC006550_11	Similar to gb|U70015 lysosomal trafficking regulator from Mus musculus and contains 2 PF|00400 WD40, G-beta repeats. ESTs gb|T43386 and gb|AA395236 come from this gene [Arabidopsis thaliana]	sp|Q55DM1|LVSA_DICDI	BEACH domain-containing protein lvsA OS=Dictyostelium discoideum GN=lvsA PE=4 SV=2	NA	NA	NA	NA	NA	NA	Pp1s180_76V6.1	NA
Unigene10450_T_Sca	536	6.0249	gi|194466157|gb|ACF74309.1|	heat shock protein 2 [Arachis hypogaea]	sp|P27397|HSP12_DAUCA	18.0 kDa class I heat shock protein OS=Daucus carota PE=3 SV=1	NA	NA	NA	K13993	zma:100286044	HSP20 family protein	NA	NA
Unigene10451_T_Sca	528	14.3681	gi|168035668|ref|XP_001770331.1|	Rb -related protein [Physcomitrella patens subsp. patens] >gi|254789788|sp|A9SVH7.1|RBR_PHYPA RecName: Full=Retinoblastoma-related protein >gi|162678362|gb|EDQ64821.1| Rb -related protein [Physcomitrella patens subsp. patens]	sp|A9SVH7|RBR_PHYPA	Retinoblastoma-related protein OS=Physcomitrella patens subsp. patens GN=RBR PE=3 SV=1	NA	NA	NA	NA	NA	NA	Pp1s174_126V6.1	NA
Unigene10454_T_Sca	292	0.7022	gi|168035285|ref|XP_001770141.1|	ATP-binding cassette transporter, subfamily C, member 1, group MRP protein PpABCC1 [Physcomitrella patens subsp. patens] >gi|162678667|gb|EDQ65123.1| ATP-binding cassette transporter, subfamily C, member 1, group MRP protein PpABCC1 [Physcomitrella patens subsp. patens]	sp|Q9SKX0|AB13C_ARATH	ABC transporter C family member 13 OS=Arabidopsis thaliana GN=ABCC13 PE=2 SV=3	YGR281w	COG1132	ABC-type multidrug transport system, ATPase and permease components	K05666	olu:OSTLU_35503	ATP-binding cassette, subfamily C (CFTR/MRP), member 2	Pp1s121_149V6.1	NA
Unigene10457_T_Sca	400	23.0666	gi|168014148|ref|XP_001759616.1|	predicted protein [Physcomitrella patens subsp. patens] >gi|162689155|gb|EDQ75528.1| predicted protein [Physcomitrella patens subsp. patens]	NA	NA	NA	NA	NA	NA	NA	NA	Pp1s38_295V6.1	NA
Unigene10459_T_Sca	695	16.5947	gi|30695202|ref|NP_851147.1|	uncharacterized protein [Arabidopsis thaliana] >gi|145362674|ref|NP_974897.2| uncharacterized protein [Arabidopsis thaliana] >gi|332008132|gb|AED95515.1| uncharacterized protein [Arabidopsis thaliana] >gi|332008137|gb|AED95520.1| uncharacterized protein [Arabidopsis thaliana]	NA	NA	NA	NA	NA	K03514	cre:CHLREDRAFT_17066	DNA polymerase sigma subunit [EC:2.7.7.7]	Pp1s49_268V6.2	NA
Unigene1046_T_Sca	1283	65.5621	gi|222423016|dbj|BAH19491.1|	AT2G47510 [Arabidopsis thaliana]	sp|P93033|FUM1_ARATH	Fumarate hydratase 1, mitochondrial OS=Arabidopsis thaliana GN=FUM1 PE=1 SV=2	YPL262w	COG0114	Fumarase	K01679	ppp:PHYPADRAFT_181428	fumarate hydratase, class II [EC:4.2.1.2]	Pp1s49_154V6.1	NA
Unigene10460_T_Sca	416	12.2603	gi|297596203|ref|NP_001042183.2|	Os01g0176700 [Oryza sativa Japonica Group] >gi|255672928|dbj|BAF04097.2| Os01g0176700 [Oryza sativa Japonica Group]	sp|Q5Z5I4|GLK1_ORYSJ	Probable transcription factor GLK1 OS=Oryza sativa subsp. japonica GN=GLK1 PE=2 SV=1	NA	NA	NA	NA	NA	NA	Pp1s166_107V6.1	G2-like
Unigene10462_T_Sca	521	0	gi|18405351|ref|NP_565928.1|	abscisic acid receptor PYL6 [Arabidopsis thaliana] >gi|75160425|sp|Q8S8E3.1|PYL6_ARATH RecName: Full=Abscisic acid receptor PYL6; AltName: Full=ABI1-binding protein 5; AltName: Full=PYR1-like protein 6; AltName: Full=Regulatory components of ABA receptor 9 >gi|20198019|gb|AAD25668.2| expressed protein [Arabidopsis thaliana] >gi|330254721|gb|AEC09815.1| abscisic acid receptor PYL6 [Arabidopsis tha…	sp|Q8S8E3|PYL6_ARATH	Abscisic acid receptor PYL6 OS=Arabidopsis thaliana GN=PYL6 PE=1 SV=1	NA	NA	NA	NA	NA	NA	Pp1s52_236V6.1	NA
Unigene10463_T_Sca	394	0	gi|317106671|dbj|BAJ53174.1|	JHL18I08.8 [Jatropha curcas]	sp|Q9FNL8|PTR4_ARATH	Peptide transporter PTR3-B OS=Arabidopsis thaliana GN=PTR3-B PE=2 SV=1	NA	NA	NA	K03305	ppp:PHYPADRAFT_189464	proton-dependent oligopeptide transporter, POT family	Pp1s434_30V6.1	NA
Unigene10465_T_Sca	280	0.2746	gi|297790540|ref|XP_002863155.1|	short-chain dehydrogenase/reductase family protein [Arabidopsis lyrata subsp. lyrata] >gi|297308989|gb|EFH39414.1| short-chain dehydrogenase/reductase family protein [Arabidopsis lyrata subsp. lyrata]	sp|Q93ZA0|NYC1_ARATH	Probable chlorophyll(ide) b reductase NYC1, chloroplastic OS=Arabidopsis thaliana GN=NYC1 PE=1 SV=1	NA	NA	NA	K13606	ppp:PHYPADRAFT_220713	chlorophyll(ide) b reductase [EC:1.1.1.294]	Pp1s199_2V6.1	NA
Unigene10467_T_Sca	347	11.3745	gi|297841455|ref|XP_002888609.1|	kinase family protein [Arabidopsis lyrata subsp. lyrata] >gi|297334450|gb|EFH64868.1| kinase family protein [Arabidopsis lyrata subsp. lyrata]	sp|Q7XUF4|CDKG2_ORYSJ	Cyclin-dependent kinase G-2 OS=Oryza sativa subsp. japonica GN=CDKG-2 PE=2 SV=2	NA	NA	NA	K08818	ppp:PHYPADRAFT_21272	cell division cycle 2-like [EC:2.7.11.22]	Pp1s11_44V6.1	NA
Unigene10469_T_Sca	1107	25.3054	gi|225455479|ref|XP_002275092.1|	PREDICTED: similar to T5E21.11 [Vitis vinifera]	sp|P49696|SYVC_TAKRU	Valyl-tRNA synthetase OS=Takifugu rubripes GN=vars PE=3 SV=1	YGR094w	COG0525	Valyl-tRNA synthetase	K01873	ppp:PHYPADRAFT_185556	valyl-tRNA synthetase [EC:6.1.1.9]	Pp1s84_125V6.1	NA
Unigene1047_T_Sca	1125	22.1895	gi|168005648|ref|XP_001755522.1|	PINB AtPIN5/6-like auxin efflux carrier protein [Physcomitrella patens subsp. patens] >gi|162693229|gb|EDQ79582.1| PINB AtPIN5/6-like auxin efflux carrier protein [Physcomitrella patens subsp. patens]	sp|Q8RWZ6|PIN4_ARATH	Auxin efflux carrier component 4 OS=Arabidopsis thaliana GN=PIN4 PE=1 SV=1	DR2133	COG4372	Uncharacterized protein conserved in bacteria with the myosin-like domain	K13947	pop:POPTR_803601	auxin efflux carrier family	Pp1s10_17V6.1	NA
Unigene10472_T_Sca	330	96.9263	gi|116309456|emb|CAH66528.1|	H0502B11.8 [Oryza sativa Indica Group]	sp|Q6ZQP7|YV021_HUMAN	Uncharacterized protein LOC284861 OS=Homo sapiens PE=2 SV=1	NA	NA	NA	NA	NA	NA	Pp1s88_187V6.1	NA
Unigene10473_T_Sca	315	7.7295	gi|297844608|ref|XP_002890185.1|	oxidoreductase/ transcriptional repressor [Arabidopsis lyrata subsp. lyrata] >gi|297336027|gb|EFH66444.1| oxidoreductase/ transcriptional repressor [Arabidopsis lyrata subsp. lyrata]	NA	NA	NA	NA	NA	NA	NA	NA	Pp1s326_65V6.2	NA
Unigene10474_T_Sca	431	1.6056	gi|115442121|ref|NP_001045340.1|	Os01g0938200 [Oryza sativa Japonica Group] >gi|113534871|dbj|BAF07254.1| Os01g0938200 [Oryza sativa Japonica Group]	sp|Q6P0B1|CELF2_DANRE	CUGBP Elav-like family member 2 OS=Danio rerio GN=celf2 PE=2 SV=1	NA	NA	NA	K13207	ppp:PHYPADRAFT_107590	CUG-BP- and ETR3-like factor	Pp1s35_75V6.1	NA
Unigene1048_T_Sca	1228	3.3811	gi|115475730|ref|NP_001061461.1|	Os08g0290100 [Oryza sativa Japonica Group] >gi|113623430|dbj|BAF23375.1| Os08g0290100 [Oryza sativa Japonica Group]	sp|Q84VX3|ALF4_ARATH	Aberrant root formation protein 4 OS=Arabidopsis thaliana GN=ALF4 PE=2 SV=2	NA	NA	NA	NA	NA	NA	Pp1s114_32V6.3	NA
Unigene10480_T_Sca	384	17.8205	gi|195647902|gb|ACG43419.1|	glutamyl-tRNA [Zea mays]	sp|P58527|GATC_NOSS1	Glutamyl-tRNA(Gln) amidotransferase subunit C OS=Nostoc sp. (strain PCC 7120 / UTEX 2576) GN=gatC PE=3 SV=1	asl3192	COG0721	Asp-tRNAAsn/Glu-tRNAGln amidotransferase C subunit	K02435	sbi:SORBI_01g013180	aspartyl-tRNA(Asn)/glutamyl-tRNA (Gln) amidotransferase subunit C [EC:6.3.5.6 6.3.5.7]	Pp1s265_32V6.2	NA
Unigene10482_T_Sca	397	117.173	gi|302831558|ref|XP_002947344.1|	RegA-like protein RlsI [Volvox carteri f. nagariensis] >gi|300267208|gb|EFJ51392.1| RegA-like protein RlsI [Volvox carteri f. nagariensis]	sp|Q12215|WSC3_YEAST	Cell wall integrity and stress response component 3 OS=Saccharomyces cerevisiae (strain ATCC 204508 / S288c) GN=WSC3 PE=1 SV=1	NA	NA	NA	NA	NA	NA	NA	NA
Unigene10484_T_Sca	1541	11.0601	gi|15240902|ref|NP_195736.1|	e-cadherin binding protein-like protein [Arabidopsis thaliana] >gi|89000985|gb|ABD59082.1| At5g01160 [Arabidopsis thaliana] >gi|332002922|gb|AED90305.1| e-cadherin binding protein-like protein [Arabidopsis thaliana]	sp|Q5ZHZ4|HAKAI_CHICK	E3 ubiquitin-protein ligase Hakai OS=Gallus gallus GN=CBLL1 PE=2 SV=1	mlr6506	COG3206	Uncharacterized protein involved in exopolysaccharide biosynthesis	NA	NA	NA	Pp1s192_80V6.1	NA
Unigene10485_T_Sca	1589	17.9842	gi|18420278|ref|NP_568045.1|	Plasma-membrane choline transporter family protein [Arabidopsis thaliana] >gi|332661557|gb|AEE86957.1| Plasma-membrane choline transporter family protein [Arabidopsis thaliana]	sp|Q9UQ35|SRRM2_HUMAN	Serine/arginine repetitive matrix protein 2 OS=Homo sapiens GN=SRRM2 PE=1 SV=2	NA	NA	NA	K01802	ath:AT4G32420	peptidylprolyl isomerase [EC:5.2.1.8]	Pp1s18_259V6.1	NA
Unigene10487_T_Sca	344	14.6029	gi|226506158|ref|NP_001150517.1|	protein SFT2 [Zea mays] >gi|195639824|gb|ACG39380.1| protein SFT2 [Zea mays]	sp|P38166|SFT2_YEAST	Protein transport protein SFT2 OS=Saccharomyces cerevisiae (strain ATCC 204508 / S288c) GN=SFT2 PE=1 SV=1	YBL102w	COG5102	Membrane protein involved in ER to Golgi transport	NA	NA	NA	Pp1s9_382V6.1	NA
Unigene10488_T_Sca	381	60.6095	NA	NA	NA	NA	NA	NA	NA	NA	NA	NA	Pp1s105_55V6.1	NA
Unigene1049_T_Sca	1196	5.6788	gi|115472651|ref|NP_001059924.1|	Os07g0546600 [Oryza sativa Japonica Group] >gi|113611460|dbj|BAF21838.1| Os07g0546600 [Oryza sativa Japonica Group]	sp|B7K0A6|RF2_CYAP8	Peptide chain release factor 2 OS=Cyanothece sp. (strain PCC 8801) GN=prfB PE=3 SV=1	sll1865	COG1186	Protein chain release factor B	K02836	ppp:PHYPADRAFT_184553	peptide chain release factor RF-2	Pp1s74_222V6.2	NA
Unigene10490_T_Sca	351	23.9501	gi|15242033|ref|NP_200518.1|	uncharacterized protein [Arabidopsis thaliana] >gi|332009461|gb|AED96844.1| uncharacterized protein [Arabidopsis thaliana]	NA	NA	NA	NA	NA	NA	NA	NA	Pp1s25_157V6.1	NA
Unigene10491_T_Sca	424	8.4626	gi|168008902|ref|XP_001757145.1|	predicted protein [Physcomitrella patens subsp. patens] >gi|162691643|gb|EDQ78004.1| predicted protein [Physcomitrella patens subsp. patens]	NA	NA	NA	NA	NA	NA	NA	NA	Pp1s26_173V6.2	NA
Unigene10492_T_Sca	282	11.5424	gi|159474026|ref|XP_001695130.1|	cell wall protein pherophorin-C10 [Chlamydomonas reinhardtii] >gi|158276064|gb|EDP01838.1| cell wall protein pherophorin-C10 [Chlamydomonas reinhardtii]	sp|Q9FPQ6|GP1_CHLRE	Vegetative cell wall protein gp1 OS=Chlamydomonas reinhardtii GN=GP1 PE=2 SV=1	NA	NA	NA	NA	NA	NA	Pp1s379_37V6.1	NA
Unigene10496_T_Sca	313	13.6745	gi|56784185|dbj|BAD81570.1|	clathrin-associated protein unc-101-like [Oryza sativa Japonica Group] >gi|56785137|dbj|BAD81792.1| clathrin-associated protein unc-101-like [Oryza sativa Japonica Group]	sp|Q9BXS5|AP1M1_HUMAN	AP-1 complex subunit mu-1 OS=Homo sapiens GN=AP1M1 PE=1 SV=3	NA	NA	NA	K12393	ppp:PHYPADRAFT_172080	AP-1 complex subunit mu	Pp1s328_56V6.1	NA
Unigene10498_T_Sca	990	5.8508	gi|30694589|ref|NP_199284.2|	uncharacterized protein [Arabidopsis thaliana] >gi|332007766|gb|AED95149.1| uncharacterized protein [Arabidopsis thaliana]	NA	NA	NA	NA	NA	NA	NA	NA	Pp1s83_73V6.1	NA
Unigene105_T_Sca	1851	16.1725	gi|15238524|ref|NP_200787.1|	uncharacterized protein [Arabidopsis thaliana] >gi|30725706|gb|AAP37875.1| At5g59790 [Arabidopsis thaliana] >gi|332009851|gb|AED97234.1| uncharacterized protein [Arabidopsis thaliana]	sp|Q9JM99|PRG4_MOUSE	Proteoglycan 4 OS=Mus musculus GN=Prg4 PE=1 SV=2	YPO2725	COG3501	Uncharacterized protein conserved in bacteria	K13171	ath:AT2G29210	serine/arginine repetitive matrix protein 1	Pp1s68_283V6.1	NA
Unigene1050_T_Sca	1326	0	gi|30685321|ref|NP_180809.2|	Stress responsive alpha-beta barrel domain protein [Arabidopsis thaliana] >gi|87116636|gb|ABD19682.1| At2g32500 [Arabidopsis thaliana] >gi|330253600|gb|AEC08694.1| Stress responsive alpha-beta barrel domain protein [Arabidopsis thaliana]	NA	NA	NA	NA	NA	NA	NA	NA	Pp1s9_350V6.1	NA
Unigene10500_T_Sca	494	4.5656	gi|115480809|ref|NP_001063998.1|	Os09g0572500 [Oryza sativa Japonica Group] >gi|113632231|dbj|BAF25912.1| Os09g0572500 [Oryza sativa Japonica Group]	sp|Q75JC9|Y8484_DICDI	Uncharacterized protein DDB_G0271670 OS=Dictyostelium discoideum GN=DDB_G0271670 PE=4 SV=1	XF1267	COG5297	Cellobiohydrolase A (1,4-beta-cellobiosidase A)	NA	NA	NA	NA	NA
Unigene10501_T_Sca	292	14.658	gi|168037449|ref|XP_001771216.1|	predicted protein [Physcomitrella patens subsp. patens] >gi|162677457|gb|EDQ63927.1| predicted protein [Physcomitrella patens subsp. patens]	NA	NA	NA	NA	NA	NA	NA	NA	Pp1s153_98V6.1	NA
Unigene10502_T_Sca	498	20.9977	gi|115473217|ref|NP_001060207.1|	Os07g0602700 [Oryza sativa Japonica Group] >gi|113611743|dbj|BAF22121.1| Os07g0602700 [Oryza sativa Japonica Group]	sp|Q9S7I6|RPK2_ARATH	LRR receptor-like serine/threonine-protein kinase RPK2 OS=Arabidopsis thaliana GN=RPK2 PE=1 SV=1	RSp0842	COG4886	Leucine-rich repeat (LRR) protein	K13420	sbi:SORBI_06g028760	LRR receptor-like serine/threonine-protein kinase FLS2 [EC:2.7.11.1]	Pp1s311_57V6.1	NA
Unigene10505_T_Sca	344	20.7867	gi|115443699|ref|NP_001045629.1|	Os02g0106700 [Oryza sativa Japonica Group] >gi|113535160|dbj|BAF07543.1| Os02g0106700 [Oryza sativa Japonica Group]	sp|Q9QJ16|IE2_HHV6Z	Immediate-early protein 2 OS=Human herpesvirus 6B (strain Z29) GN=U90/U86 PE=3 SV=1	NA	NA	NA	NA	NA	NA	Pp1s192_69V6.1	NA
Unigene10506_T_Sca	347	2.0681	gi|168045326|ref|XP_001775129.1|	predicted protein [Physcomitrella patens subsp. patens] >gi|162673580|gb|EDQ60101.1| predicted protein [Physcomitrella patens subsp. patens]	NA	NA	NA	NA	NA	NA	NA	NA	Pp1s103_62V6.1	NA
Unigene10507_T_Sca	660	6.4074	gi|297844300|ref|XP_002890031.1|	eukaryotic translation initiation factor 5A-1 [Arabidopsis lyrata subsp. lyrata] >gi|297335873|gb|EFH66290.1| eukaryotic translation initiation factor 5A-1 [Arabidopsis lyrata subsp. lyrata]	sp|P23301|IF5A1_YEAST	Eukaryotic translation initiation factor 5A-1 OS=Saccharomyces cerevisiae (strain ATCC 204508 / S288c) GN=HYP2 PE=1 SV=3	YEL034w	COG0231	Translation elongation factor P (EF-P)/translation initiation factor 5A (eIF-5A)	K03263	zma:100192991	translation initiation factor eIF-5A	Pp1s462_12V6.1	NA
Unigene10508_T_Sca	583	3.5169	gi|115452785|ref|NP_001049993.1|	Os03g0326600 [Oryza sativa Japonica Group] >gi|108707928|gb|ABF95723.1| RNA recognition motif family protein, expressed [Oryza sativa Japonica Group] >gi|113548464|dbj|BAF11907.1| Os03g0326600 [Oryza sativa Japonica Group]	sp|Q3UZ01|RBM40_MOUSE	RNA-binding protein 40 OS=Mus musculus GN=Rnpc3 PE=2 SV=2	NA	NA	NA	K13157	ppp:PHYPADRAFT_135013	U11/U12 small nuclear ribonucleoprotein 65 kDa protein	Pp1s116_80V6.1	NA
Unigene10509_T_Sca	561	0.1827	gi|168001896|ref|XP_001753650.1|	predicted protein [Physcomitrella patens subsp. patens] >gi|162695057|gb|EDQ81402.1| predicted protein [Physcomitrella patens subsp. patens]	NA	NA	NA	NA	NA	NA	NA	NA	Pp1s10_164V6.1	NA
Unigene1051_T_Sca	1287	12.8446	gi|224074241|ref|XP_002304316.1|	GRAS family transcription factor [Populus trichocarpa] >gi|222841748|gb|EEE79295.1| GRAS family transcription factor [Populus trichocarpa]	sp|Q9SN22|SCL32_ARATH	Scarecrow-like protein 32 OS=Arabidopsis thaliana GN=SCL32 PE=2 SV=1	DR2042	COG2308	Uncharacterized conserved protein	NA	NA	NA	Pp1s144_114V6.1	GRAS
Unigene10511_T_Sca	663	30.7323	gi|297793215|ref|XP_002864492.1|	N-myristoyltransferase 1 [Arabidopsis lyrata subsp. lyrata] >gi|297310327|gb|EFH40751.1| N-myristoyltransferase 1 [Arabidopsis lyrata subsp. lyrata]	sp|Q9LTR9|NMT1_ARATH	Glycylpeptide N-tetradecanoyltransferase 1 OS=Arabidopsis thaliana GN=NMT1 PE=1 SV=2	SPBC2G2.11	COG5092	N-myristoyl transferase	K00671	ppp:PHYPADRAFT_59568	glycylpeptide N-tetradecanoyltransferase [EC:2.3.1.97]	Pp1s176_110V6.1	NA
Unigene10513_T_Sca	336	5.3395	NA	NA	NA	NA	NA	NA	NA	NA	NA	NA	Pp1s407_46V6.1	NA
Unigene10514_T_Sca	863	4.9893	NA	NA	NA	NA	NA	NA	NA	NA	NA	NA	Pp1s398_12V6.1	NA
Unigene10515_T_Sca	351	1.8255	gi|115469078|ref|NP_001058138.1|	Os06g0634600 [Oryza sativa Japonica Group] >gi|51535897|dbj|BAD37980.1| phosphatase-like [Oryza sativa Japonica Group] >gi|113596178|dbj|BAF20052.1| Os06g0634600 [Oryza sativa Japonica Group]	NA	NA	NA	NA	NA	K14012	osa:4341597	UBX domain-containing protein 1	Pp1s124_153V6.1	NA
Unigene10517_T_Sca	363	6.1426	gi|297836810|ref|XP_002886287.1|	DNAJ heat shock family protein [Arabidopsis lyrata subsp. lyrata] >gi|297332127|gb|EFH62546.1| DNAJ heat shock family protein [Arabidopsis lyrata subsp. lyrata]	sp|Q9ESV6|G3PT_RAT	Glyceraldehyde-3-phosphate dehydrogenase, testis-specific OS=Rattus norvegicus GN=Gapdhs PE=1 SV=1	NA	NA	NA	K09510	ppp:PHYPADRAFT_185346	DnaJ homolog subfamily B member 4	Pp1s193_84V6.1	NA
Unigene10518_T_Sca	359	1.3564	NA	NA	NA	NA	NA	NA	NA	NA	NA	NA	Pp1s60_203V6.1	NA
Unigene10519_T_Sca	498	35.6137	gi|30684163|ref|NP_180484.2|	serine/arginine repetitive matrix protein 1 [Arabidopsis thaliana] >gi|21928131|gb|AAM78093.1| At2g29210/F16P2.41 [Arabidopsis thaliana] >gi|23308459|gb|AAN18199.1| At2g29210/F16P2.41 [Arabidopsis thaliana] >gi|330253129|gb|AEC08223.1| serine/arginine repetitive matrix protein 1 [Arabidopsis thaliana]	sp|Q9UQ35|SRRM2_HUMAN	Serine/arginine repetitive matrix protein 2 OS=Homo sapiens GN=SRRM2 PE=1 SV=2	NA	NA	NA	K13171	ath:AT2G29210	serine/arginine repetitive matrix protein 1	Pp1s45_245V6.1	NA
Unigene1052_T_Sca	1488	16.8624	gi|18405389|ref|NP_564690.1|	DNA/RNA-binding protein Kin17 conserved region-containing protein [Arabidopsis thaliana] >gi|4204268|gb|AAD10649.1| Similar to Kin17 protein [Arabidopsis thaliana] >gi|332195127|gb|AEE33248.1| DNA/RNA-binding protein Kin17 conserved region-containing protein [Arabidopsis thaliana]	sp|O60870|KIN17_HUMAN	DNA/RNA-binding protein KIN17 OS=Homo sapiens GN=KIN PE=1 SV=2	Cgl1939	COG0532	Translation initiation factor 2 (IF-2; GTPase)	K13102	ppp:PHYPADRAFT_176664	DNA/RNA-binding protein KIN17	Pp1s18_299V6.1	NA
Unigene10520_T_Sca	357	398.873	gi|7670832|gb|AAF66242.1|AF243180_1	dicyanin [Solanum lycopersicum]	NA	NA	NA	NA	NA	NA	NA	NA	Pp1s77_277V6.1	NA
Unigene10522_T_Sca	454	3.8952	gi|108864319|gb|ABA93105.2|	Mitochondrial carrier protein, expressed [Oryza sativa Japonica Group]	sp|Q54FE6|MCFS_DICDI	Mitochondrial substrate carrier family protein S OS=Dictyostelium discoideum GN=mcfS PE=3 SV=1	NA	NA	NA	NA	NA	NA	Pp1s295_40V6.1	NA
Unigene10524_T_Sca	1122	15.6016	gi|168059050|ref|XP_001781518.1|	predicted protein [Physcomitrella patens subsp. patens] >gi|162667059|gb|EDQ53698.1| predicted protein [Physcomitrella patens subsp. patens]	NA	NA	NA	NA	NA	NA	NA	NA	Pp1s304_56V6.3	NA
Unigene10527_T_Sca	574	10.9841	gi|115440035|ref|NP_001044297.1|	Os01g0757800 [Oryza sativa Japonica Group] >gi|113533828|dbj|BAF06211.1| Os01g0757800 [Oryza sativa Japonica Group]	sp|Q9FKE9|RD3H2_ARATH	Protein ROOT HAIR DEFECTIVE 3 homolog 2 OS=Arabidopsis thaliana GN=At5g45160 PE=2 SV=1	SPBC16A3.11_1	COG0389	Nucleotidyltransferase/DNA polymerase involved in DNA repair	K03509	ppp:PHYPADRAFT_134789	DNA polymerase eta subunit [EC:2.7.7.7]	Pp1s114_188V6.1	NA
Unigene10528_T_Sca	319	27.7988	gi|297804024|ref|XP_002869896.1|	PSBQ/PSBQ-1 [Arabidopsis lyrata subsp. lyrata] >gi|297315732|gb|EFH46155.1| PSBQ/PSBQ-1 [Arabidopsis lyrata subsp. lyrata]	sp|Q9XFT3|PSBQ1_ARATH	Oxygen-evolving enhancer protein 3-1, chloroplastic OS=Arabidopsis thaliana GN=PSBQ1 PE=1 SV=3	NA	NA	NA	K08901	ppp:PHYPADRAFT_192554	photosystem II oxygen-evolving enhancer protein 3	Pp1s182_26V6.1	NA
Unigene1053_T_Sca	1285	16.375	gi|168066938|ref|XP_001785386.1|	iron permease, FTR1-like protein [Physcomitrella patens subsp. patens] >gi|162663008|gb|EDQ49799.1| iron permease, FTR1-like protein [Physcomitrella patens subsp. patens]	sp|P40088|FTR1_YEAST	Plasma membrane iron permease OS=Saccharomyces cerevisiae (strain ATCC 204508 / S288c) GN=FTR1 PE=1 SV=1	YER145c	COG0672	High-affinity Fe2+/Pb2+ permease	K07243	ppp:PHYPADRAFT_214288	high-affinity iron transporter	Pp1s465_25V6.2	NA
Unigene10530_T_Sca	608	4.384	gi|168046024|ref|XP_001775475.1|	predicted protein [Physcomitrella patens subsp. patens] >gi|162673145|gb|EDQ59672.1| predicted protein [Physcomitrella patens subsp. patens]	NA	NA	NA	NA	NA	NA	NA	NA	Pp1s62_165V6.1	NA
Unigene10531_T_Sca	776	770.571	gi|240256188|ref|NP_195378.5|	Late embryogenesis abundant (LEA) protein [Arabidopsis thaliana] >gi|332661276|gb|AEE86676.1| Late embryogenesis abundant (LEA) protein [Arabidopsis thaliana]	sp|Q8SVY9|Y3G1_ENCCU	Uncharacterized protein ECU03_1610 OS=Encephalitozoon cuniculi GN=ECU03_1610 PE=1 SV=1	NA	NA	NA	NA	NA	NA	Pp1s379_42V6.2	NA
Unigene10532_T_Sca	594	16.7412	gi|308194329|gb|ADO16596.1|	EF-hand calcium-binding protein [Vitis vinifera]	sp|Q9FYE4|CML50_ARATH	Probable calcium-binding protein CML50 OS=Arabidopsis thaliana GN=CML50 PE=2 SV=1	NA	NA	NA	K13448	vvi:100248601	calcium-binding protein CML	Pp1s87_114V6.1	NA
Unigene10533_T_Sca	747	6.3817	gi|4139170|gb|AAD03711.1|	elongation translation factor 1 alpha [Cyanophora paradoxa]	sp|O42820|EF1A_SCHCO	Elongation factor 1-alpha OS=Schizophyllum commune GN=TEF1 PE=3 SV=1	YPR080w	COG5256	Translation elongation factor EF-1alpha (GTPase)	K03231	vvi:100244821	elongation factor EF-1 alpha subunit [EC:3.6.5.3]	Pp1s7_451V6.4	NA
Unigene10534_T_Sca	457	13.3475	gi|298712549|emb|CBJ26817.1|	Catalase is an enzyme, present in all aerobic cells, that decomposes hydrogen peroxide to molecular [Ectocarpus siliculosus]	sp|P04040|CATA_HUMAN	Catalase OS=Homo sapiens GN=CAT PE=1 SV=3	BS_katA	COG0753	Catalase	K03781	ppp:PHYPADRAFT_197372	catalase [EC:1.11.1.6]	Pp1s292_18V6.1	NA
Unigene10535_T_Sca	326	107.864	gi|1169238|sp|Q07346.1|DCE_PETHY	RecName: Full=Glutamate decarboxylase; Short=GAD >gi|294112|gb|AAA33709.1| glutamate decarboxylase [Petunia x hybrida] >gi|309680|gb|AAA33710.1| glutamate decarboxylase [Petunia x hybrida]	sp|Q07346|DCE_PETHY	Glutamate decarboxylase OS=Petunia hybrida GN=GAD PE=1 SV=1	NA	NA	NA	K01580	ppp:PHYPADRAFT_50856	glutamate decarboxylase [EC:4.1.1.15]	Pp1s10_153V6.1	NA
Unigene10536_T_Sca	495	25.6813	gi|115453823|ref|NP_001050512.1|	Os03g0568800 [Oryza sativa Japonica Group] >gi|113548983|dbj|BAF12426.1| Os03g0568800 [Oryza sativa Japonica Group]	sp|Q9FFW5|PERK8_ARATH	Proline-rich receptor-like protein kinase PERK8 OS=Arabidopsis thaliana GN=PERK8 PE=1 SV=1	NA	NA	NA	NA	NA	NA	Pp1s199_24V6.1	NA
Unigene10537_T_Sca	328	159.481	gi|168048002|ref|XP_001776457.1|	predicted protein [Physcomitrella patens subsp. patens] >gi|162672183|gb|EDQ58724.1| predicted protein [Physcomitrella patens subsp. patens]	NA	NA	NA	NA	NA	NA	NA	NA	NA	NA
Unigene10539_T_Sca	322	0.2388	gi|321150022|gb|ADW66158.1|	mitochondrial import inner membrane translocase subunit [Solanum nigrum]	sp|Q9XGY4|TIM8_ARATH	Mitochondrial import inner membrane translocase subunit Tim8 OS=Arabidopsis thaliana GN=TIM8 PE=2 SV=1	NA	NA	NA	NA	NA	NA	Pp1s12_60V6.1	NA
Unigene1054_T_Sca	1160	0	gi|226530818|ref|NP_001148776.1|	cysteine-type peptidase [Zea mays] >gi|195622072|gb|ACG32866.1| cysteine-type peptidase [Zea mays]	sp|Q54P70|Y4757_DICDI	OTU domain-containing protein DDB_G0284757 OS=Dictyostelium discoideum GN=DDB_G0284757 PE=4 SV=2	NA	NA	NA	NA	NA	NA	Pp1s89_227V6.1	NA
Unigene10540_T_Sca	632	35.8895	gi|226498028|ref|NP_001152029.1|	cytokinin-O-glucosyltransferase 2 [Zea mays] >gi|195651961|gb|ACG45448.1| cytokinin-O-glucosyltransferase 2 [Zea mays]	NA	NA	NA	NA	NA	K13691	rcu:RCOM_0100870	pathogen-inducible salicylic acid glucosyltransferase [EC:2.4.1.-]	Pp1s232_57V6.1	NA
Unigene10542_T_Sca	338	45.3446	gi|18425101|ref|NP_569038.1|	oligosaccharyltransferase complex subunit beta [Arabidopsis thaliana] >gi|16226812|gb|AAL16268.1|AF428338_1 AT5g66680/MSN2_7 [Arabidopsis thaliana] >gi|332010868|gb|AED98251.1| oligosaccharyltransferase complex subunit beta [Arabidopsis thaliana]	sp|Q24319|OST48_DROME	Dolichyl-diphosphooligosaccharideNAprotein glycosyltransferase 48 kDa subunit OS=Drosophila melanogaster GN=Ost48 PE=2 SV=2	NA	NA	NA	K12670	ppp:PHYPADRAFT_234790	oligosaccharyltransferase complex subunit beta	Pp1s73_47V6.1	NA
Unigene10544_T_Sca	560	10.9383	gi|42564078|ref|NP_187817.2|	metal tolerance protein C2 [Arabidopsis thaliana] >gi|71151964|sp|Q6ICY4.1|MTPC2_ARATH RecName: Full=Metal tolerance protein C2; Short=AtMTPc2; AltName: Full=AtMTP5 >gi|48475046|gb|AAT44130.1| At3g12100 [Arabidopsis thaliana] >gi|52627119|gb|AAU84686.1| At3g12100 [Arabidopsis thaliana] >gi|332641628|gb|AEE75149.1| metal tolerance protein C2 [Arabidopsis thaliana]	sp|Q6ICY4|MTPC2_ARATH	Metal tolerance protein C2 OS=Arabidopsis thaliana GN=MTPC2 PE=1 SV=1	SPAC17D4.03c	COG1230	Co/Zn/Cd efflux system component	K03295	osa:4345598	cation efflux system protein, CDF family	Pp1s20_68V6.1	NA
Unigene10546_T_Sca	582	3.567	gi|297832456|ref|XP_002884110.1|	predicted protein [Arabidopsis lyrata subsp. lyrata] >gi|297329950|gb|EFH60369.1| predicted protein [Arabidopsis lyrata subsp. lyrata]	NA	NA	NA	NA	NA	NA	NA	NA	NA	NA
Unigene10548_T_Sca	262	22.1079	gi|115477126|ref|NP_001062159.1|	Os08g0500700 [Oryza sativa Japonica Group] >gi|113624128|dbj|BAF24073.1| Os08g0500700 [Oryza sativa Japonica Group]	sp|P36181|HSP80_SOLLC	Heat shock cognate protein 80 OS=Solanum lycopersicum GN=HSC80 PE=2 SV=1	NA	NA	NA	K04079	osa:4345951	molecular chaperone HtpG	Pp1s291_62V6.1	NA
Unigene10549_T_Sca	1535	30.7888	gi|168059644|ref|XP_001781811.1|	class II RPD3 type histone deacetylase protein [Physcomitrella patens subsp. patens] >gi|162666718|gb|EDQ53365.1| class II RPD3 type histone deacetylase protein [Physcomitrella patens subsp. patens]	sp|Q8GXJ1|HDA15_ARATH	Histone deacetylase 15 OS=Arabidopsis thaliana GN=HDA15 PE=2 SV=1	SPBC800.03	COG0123	Deacetylases, including yeast histone deacetylase and acetoin utilization protein	K11407	ppp:PHYPADRAFT_138277	histone deacetylase 6/10 [EC:3.5.1.98]	Pp1s145_70V6.1	NA
Unigene1055_T_Sca	1159	8.9781	gi|168063246|ref|XP_001783584.1|	predicted protein [Physcomitrella patens subsp. patens] >gi|162664913|gb|EDQ51616.1| predicted protein [Physcomitrella patens subsp. patens]	sp|P50809|VE2_HPV36	Regulatory protein E2 OS=Human papillomavirus type 36 GN=E2 PE=3 SV=1	NA	NA	NA	NA	NA	NA	Pp1s217_21V6.1	NA
Unigene10551_T_Sca	538	192.126	gi|297592053|gb|ADI46838.1|	SAD1f [Volvox carteri f. nagariensis]	sp|Q5R5Q2|SRRM1_PONAB	Serine/arginine repetitive matrix protein 1 OS=Pongo abelii GN=SRRM1 PE=2 SV=1	DR2133	COG4372	Uncharacterized protein conserved in bacteria with the myosin-like domain	NA	NA	NA	Pp1s4_174V6.1	NA
Unigene10552_T_Sca	538	25.6772	gi|15234564|ref|NP_195409.1|	cystathionine beta-synthase domain-containing protein [Arabidopsis thaliana] >gi|75219197|sp|O23193.2|CBSX1_ARATH RecName: Full=CBS domain-containing protein CBSX1, chloroplastic; AltName: Full=CBS domain-containing protein 2; Short=AtCDCP2; AltName: Full=Protein LOSS OF THE TIMING OF ET AND JA BIOSYNTHESIS 2; Short=AtLEJ2; Flags: Precursor >gi|332661316|gb|AEE86716.1| cystathionine beta-synthase…	sp|O23193|CBSX1_ARATH	CBS domain-containing protein CBSX1, chloroplastic OS=Arabidopsis thaliana GN=CBSX1 PE=1 SV=2	VNG0651G_1	COG0517	FOG: CBS domain	NA	NA	NA	Pp1s84_6V6.1	NA
Unigene10554_T_Sca	546	22.0621	gi|238480901|ref|NP_001154263.1|	bifunctional inhibitor/lipid-transfer protein/seed storage 2S albumin-like protein [Arabidopsis thaliana] >gi|332659213|gb|AEE84613.1| bifunctional inhibitor/lipid-transfer protein/seed storage 2S albumin-like protein [Arabidopsis thaliana]	sp|O81765|PLRX4_ARATH	Pollen-specific leucine-rich repeat extensin-like protein 4 OS=Arabidopsis thaliana GN=PEX4 PE=2 SV=1	NA	NA	NA	NA	NA	NA	Pp1s205_43V6.1	NA
Unigene10556_T_Sca	888	8.9761	gi|168037887|ref|XP_001771434.1|	predicted protein [Physcomitrella patens subsp. patens] >gi|162677352|gb|EDQ63824.1| predicted protein [Physcomitrella patens subsp. patens]	NA	NA	NA	NA	NA	NA	NA	NA	Pp1s166_50V6.1	NA
Unigene10557_T_Sca	646	30.3904	gi|163644182|dbj|BAF95741.1|	ethylene receptor homolog [Physcomitrella patens]	sp|Q41342|ETR1_SOLLC	Ethylene receptor 1 OS=Solanum lycopersicum GN=ETR1 PE=2 SV=1	NA	NA	NA	NA	NA	NA	Pp1s115_107V6.1	NA
Unigene10558_T_Sca	567	36.478	gi|297850466|ref|XP_002893114.1|	opc-8:0 CoA ligase1 [Arabidopsis lyrata subsp. lyrata] >gi|297338956|gb|EFH69373.1| opc-8:0 CoA ligase1 [Arabidopsis lyrata subsp. lyrata]	sp|Q84P21|4CLL5_ARATH	4-coumarateNACoA ligase-like 5 OS=Arabidopsis thaliana GN=4CLL5 PE=1 SV=2	AF0089	COG0318	Acyl-CoA synthetases (AMP-forming)/AMP-acid ligases II	K10526	ath:AT1G20510	OPC-8:0 CoA ligase 1 [EC:6.2.1.-]	Pp1s6_265V6.1	NA
Unigene10559_T_Sca	1509	9.4943	gi|168061841|ref|XP_001782894.1|	predicted protein [Physcomitrella patens subsp. patens] >gi|162665616|gb|EDQ52294.1| predicted protein [Physcomitrella patens subsp. patens]	NA	NA	NA	NA	NA	NA	NA	NA	NA	NA
Unigene1056_T_Sca	1177	18.2042	gi|115470959|ref|NP_001059078.1|	Os07g0187900 [Oryza sativa Japonica Group] >gi|113610614|dbj|BAF20992.1| Os07g0187900 [Oryza sativa Japonica Group]	sp|Q75JC9|Y8484_DICDI	Uncharacterized protein DDB_G0271670 OS=Dictyostelium discoideum GN=DDB_G0271670 PE=4 SV=1	SPBC28F2.12	COG0086	DNA-directed RNA polymerase, beta' subunit/160 kD subunit	K03006	sbi:SORBI_07g003680	DNA-directed RNA polymerase II subunit A [EC:2.7.7.6]	Pp1s159_75V6.1	NA
Unigene10560_T_Sca	573	7.3802	gi|15230886|ref|NP_188589.1|	Amino acid permease family protein [Arabidopsis thaliana] >gi|332642736|gb|AEE76257.1| Amino acid permease family protein [Arabidopsis thaliana]	NA	NA	NA	NA	NA	NA	NA	NA	Pp1s297_16V6.3	NA
Unigene10561_T_Sca	793	7.078	gi|226496777|ref|NP_001142130.1|	hypothetical protein LOC100274294 [Zea mays] >gi|194707268|gb|ACF87718.1| unknown [Zea mays]	NA	NA	DR2418	COG0745	Response regulators consisting of a CheY-like receiver domain and a winged-helix DNA-binding domain	NA	NA	NA	Pp1s213_23V6.2	NA
Unigene10563_T_Sca	393	6.3259	gi|255070611|ref|XP_002507387.1|	glutathione s-transferase [Micromonas sp. RCC299] >gi|226522662|gb|ACO68645.1| glutathione s-transferase [Micromonas sp. RCC299]	NA	NA	NA	NA	NA	K00799	olu:OSTLU_40218	glutathione S-transferase [EC:2.5.1.18]	Pp1s115_12V6.1	NA
Unigene10564_T_Sca	528	2.8639	gi|223635648|sp|A3CCP9.2|P2C76_ORYSJ	RecName: Full=Putative protein phosphatase 2C 76; Short=OsPP2C76; Flags: Precursor	sp|Q93YS2|P2C51_ARATH	Probable protein phosphatase 2C 51 OS=Arabidopsis thaliana GN=At3g63340 PE=2 SV=2	NA	NA	NA	NA	NA	NA	Pp1s81_69V6.1	NA
Unigene10565_T_Sca	529	2.6162	gi|168037853|ref|XP_001771417.1|	predicted protein [Physcomitrella patens subsp. patens] >gi|162677335|gb|EDQ63807.1| predicted protein [Physcomitrella patens subsp. patens]	NA	NA	NA	NA	NA	K12842	ppp:PHYPADRAFT_234486	U2-associated protein SR140	Pp1s137_118V6.1	NA
Unigene10566_T_Sca	523	13.3783	gi|115450163|ref|NP_001048682.1|	Os03g0106000 [Oryza sativa Japonica Group] >gi|108705736|gb|ABF93531.1| Uncharacterised protein family containing protein, expressed [Oryza sativa Japonica Group] >gi|113547153|dbj|BAF10596.1| Os03g0106000 [Oryza sativa Japonica Group]	sp|Q9M2D2|YU88_ARATH	UPF0187 protein At3g61320, chloroplastic OS=Arabidopsis thaliana GN=At3g61320 PE=2 SV=2	sll1024	COG3781	Predicted membrane protein	NA	NA	NA	Pp1s13_344V6.1	NA
Unigene10567_T_Sca	735	5.0562	gi|115447025|ref|NP_001047292.1|	Os02g0592300 [Oryza sativa Japonica Group] >gi|113536823|dbj|BAF09206.1| Os02g0592300 [Oryza sativa Japonica Group]	sp|P54278|PMS2_HUMAN	Mismatch repair endonuclease PMS2 OS=Homo sapiens GN=PMS2 PE=1 SV=2	SPAC19G12.02c	COG0323	DNA mismatch repair enzyme (predicted ATPase)	K10858	ppp:PHYPADRAFT_155569	DNA mismatch repair protein PMS2	Pp1s474_7V6.1	NA
Unigene10568_T_Sca	399	13.2323	gi|168060592|ref|XP_001782279.1|	predicted protein [Physcomitrella patens subsp. patens] >gi|162666292|gb|EDQ52951.1| predicted protein [Physcomitrella patens subsp. patens]	NA	NA	NA	NA	NA	NA	NA	NA	Pp1s325_74V6.1	NA
Unigene1057_T_Sca	1489	0.8434	gi|30690149|ref|NP_851079.1|	NOL1/NOP2/sun family protein [Arabidopsis thaliana] >gi|30690152|ref|NP_197990.2| NOL1/NOP2/sun family protein [Arabidopsis thaliana] >gi|332006150|gb|AED93533.1| NOL1/NOP2/sun family protein [Arabidopsis thaliana] >gi|332006151|gb|AED93534.1| NOL1/NOP2/sun family protein [Arabidopsis thaliana]	sp|P53972|YNC2_YEAST	Uncharacterized protein YNL022C OS=Saccharomyces cerevisiae (strain ATCC 204508 / S288c) GN=YNL022C PE=1 SV=1	SPAC2C4.06c	COG0144	tRNA and rRNA cytosine-C5-methylases	NA	NA	NA	Pp1s86_217V6.1	NA
Unigene10570_T_Sca	541	4.8322	gi|297811695|ref|XP_002873731.1|	sister chromatid cohesion 2 [Arabidopsis lyrata subsp. lyrata] >gi|297319568|gb|EFH49990.1| sister chromatid cohesion 2 [Arabidopsis lyrata subsp. lyrata]	sp|Q6KCD5|NIPBL_MOUSE	Nipped-B-like protein OS=Mus musculus GN=Nipbl PE=1 SV=1	NA	NA	NA	K06672	pop:POPTR_577738	cohesin loading factor subunit SCC2	Pp1s104_102V6.1	NA
Unigene10571_T_Sca	552	12.4433	gi|189503705|gb|ACE06982.1|	obtusifoliol-14alpha-demethylase [Gossypium hirsutum]	sp|P93596|CP51_WHEAT	Obtusifoliol 14-alpha demethylase (Fragment) OS=Triticum aestivum GN=CYP51 PE=2 SV=1	SPAC13A11.02c	COG2124	Cytochrome P450	K05917	ppp:PHYPADRAFT_134753	cytochrome P450, family 51 (sterol 14-demethylase) [EC:1.14.13.70]	Pp1s114_14V6.1	NA
Unigene10572_T_Sca	990	8.9833	gi|168023479|ref|XP_001764265.1|	predicted protein [Physcomitrella patens subsp. patens] >gi|162684417|gb|EDQ70819.1| predicted protein [Physcomitrella patens subsp. patens]	NA	NA	NA	NA	NA	NA	NA	NA	Pp1s67_32V6.1	NA
Unigene10573_T_Sca	533	23.658	gi|168042087|ref|XP_001773521.1|	Arf6/ArfB-family small GTPase-like protein [Physcomitrella patens subsp. patens] >gi|162675223|gb|EDQ61721.1| Arf6/ArfB-family small GTPase-like protein [Physcomitrella patens subsp. patens]	sp|P51646|ARL5A_RAT	ADP-ribosylation factor-like protein 5A OS=Rattus norvegicus GN=Arl5a PE=2 SV=1	YDL192w	COG1100	GTPase SAR1 and related small G proteins	K07942	olu:OSTLU_8244	ADP-ribosylation factor-like 1	Pp1s163_86V6.1	NA
Unigene10574_T_Sca	1653	11.179	gi|297844642|ref|XP_002890202.1|	D111/G-patch domain-containing protein [Arabidopsis lyrata subsp. lyrata] >gi|297336044|gb|EFH66461.1| D111/G-patch domain-containing protein [Arabidopsis lyrata subsp. lyrata]	sp|Q9ERA6|TFP11_MOUSE	Tuftelin-interacting protein 11 OS=Mus musculus GN=Tfip11 PE=1 SV=1	mlr2363	COG0515	Serine/threonine protein kinase	K13103	ppp:PHYPADRAFT_197363	tuftelin-interacting protein 11	Pp1s162_98V6.1	NA
Unigene10575_T_Sca	1191	12.5458	gi|75159637|sp|Q8S4R4.1|CRTSO_SOLLC	RecName: Full=Carotenoid isomerase, chloroplastic; Short=CrtISO; AltName: Full=Protein tangerine; Flags: Precursor >gi|19550437|gb|AAL91366.1|AF416727_1 carotenoid isomerase [Solanum lycopersicum]	sp|Q8S4R4|CRTSO_SOLLC	Carotenoid isomerase, chloroplastic OS=Solanum lycopersicum GN=CRTISO PE=2 SV=1	sll0033	COG1233	Phytoene dehydrogenase and related proteins	K09835	ppp:PHYPADRAFT_194048	carotenoid isomerase [EC:5.-.-.-]	Pp1s210_98V6.1	NA
Unigene10576_T_Sca	532	5.1548	gi|297803912|ref|XP_002869840.1|	kinase [Arabidopsis lyrata subsp. lyrata] >gi|297315676|gb|EFH46099.1| kinase [Arabidopsis lyrata subsp. lyrata]	sp|Q6R2J8|SRF8_ARATH	Protein STRUBBELIG-RECEPTOR FAMILY 8 OS=Arabidopsis thaliana GN=SRF8 PE=2 SV=1	NA	NA	NA	NA	NA	NA	Pp1s204_22V6.1	NA
Unigene10579_T_Sca	981	47.9411	gi|226504518|ref|NP_001149763.1|	Grx_S17 - glutaredoxin subgroup II [Zea mays] >gi|195632550|gb|ACG36711.1| Grx_S17 - glutaredoxin subgroup II [Zea mays]	sp|Q0IWL9|GRS11_ORYSJ	Monothiol glutaredoxin-S11 OS=Oryza sativa subsp. japonica GN=GRXS11 PE=2 SV=2	SPBC26H8.06_2	COG0278	Glutaredoxin-related protein	K07390	ppp:PHYPADRAFT_153882	monothiol glutaredoxin	Pp1s79_131V6.1	NA
Unigene1058_T_Sca	385	6.5239	NA	NA	NA	NA	NA	NA	NA	NA	NA	NA	Pp1s20_106V6.1	NA
Unigene10580_T_Sca	729	12.2347	gi|306755999|sp|B8B4D0.1|SPX1_ORYSI	RecName: Full=SPX domain-containing protein 1; AltName: Full=Protein SPX DOMAIN GENE 1; Short=OsSPX1	sp|Q69XJ0|SPX1_ORYSJ	SPX domain-containing protein 1 OS=Oryza sativa subsp. japonica GN=SPX1 PE=2 SV=1	Rv3876	COG0455	ATPases involved in chromosome partitioning	NA	NA	NA	Pp1s28_178V6.1	NA
Unigene10581_T_Sca	677	7.5336	gi|115459094|ref|NP_001053147.1|	Os04g0488000 [Oryza sativa Japonica Group] >gi|75233131|sp|Q7XUF4.2|CDKG2_ORYSJ RecName: Full=Cyclin-dependent kinase G-2; Short=CDKG;2 >gi|158512881|sp|A2XUW1.1|CDKG2_ORYSI RecName: Full=Cyclin-dependent kinase G-2; Short=CDKG;2 >gi|38344237|emb|CAD41330.2| OJ991113_30.14 [Oryza sativa Japonica Group] >gi|113564718|dbj|BAF15061.1| Os04g0488000 [Oryza sativa Japonica Group]	sp|Q7XUF4|CDKG2_ORYSJ	Cyclin-dependent kinase G-2 OS=Oryza sativa subsp. japonica GN=CDKG-2 PE=2 SV=2	ECU02g1450	COG0515	Serine/threonine protein kinase	K08818	ppp:PHYPADRAFT_21272	cell division cycle 2-like [EC:2.7.11.22]	Pp1s11_44V6.1	NA
Unigene10582_T_Sca	589	12.0533	gi|115470639|ref|NP_001058918.1|	Os07g0155100 [Oryza sativa Japonica Group] >gi|113610454|dbj|BAF20832.1| Os07g0155100 [Oryza sativa Japonica Group]	sp|P38758|YHG9_YEAST	UPF0673 membrane protein YHR009C OS=Saccharomyces cerevisiae (strain ATCC 204508 / S288c) GN=YHR009C PE=1 SV=2	YHR009c	COG0665	Glycine/D-amino acid oxidases (deaminating)	NA	NA	NA	Pp1s36_219V6.1	NA
Unigene10583_T_Sca	799	12.5742	gi|115483618|ref|NP_001065479.1|	Os10g0575200 [Oryza sativa Japonica Group] >gi|113640011|dbj|BAF27316.1| Os10g0575200 [Oryza sativa Japonica Group]	sp|O75165|DJC13_HUMAN	DnaJ homolog subfamily C member 13 OS=Homo sapiens GN=DNAJC13 PE=1 SV=5	NA	NA	NA	K09533	osa:4349486	DnaJ homolog subfamily C member 13	Pp1s107_71V6.1	NA
Unigene10584_T_Sca	597	14.1242	gi|334185708|ref|NP_001190004.1|	transducin/WD40 domain-containing protein [Arabidopsis thaliana] >gi|332644194|gb|AEE77715.1| transducin/WD40 domain-containing protein [Arabidopsis thaliana]	NA	NA	NA	NA	NA	NA	NA	NA	Pp1s31_72V6.1	NA
Unigene10585_T_Sca	647	0.5546	gi|145358858|ref|NP_199273.2|	S-adenosyl-L-methionine-dependent methyltransferase domain-containing protein [Arabidopsis thaliana] >gi|332007754|gb|AED95137.1| S-adenosyl-L-methionine-dependent methyltransferase domain-containing protein [Arabidopsis thaliana]	NA	NA	NA	NA	NA	NA	NA	NA	Pp1s200_113V6.1	NA
Unigene10586_T_Sca	639	6.257	gi|15239202|ref|NP_196187.1|	nuclear pore complex protein-like protein [Arabidopsis thaliana] >gi|332003525|gb|AED90908.1| nuclear pore complex protein-like protein [Arabidopsis thaliana]	NA	NA	NA	NA	NA	NA	NA	NA	Pp1s53_228V6.1	NA
Unigene10587_T_Sca	653	0	gi|308193628|gb|ADO16343.1|	leafy cotyledon 2 [Brassica napus]	sp|Q01593|ABI3_ARATH	B3 domain-containing transcription factor ABI3 OS=Arabidopsis thaliana GN=ABI3 PE=1 SV=1	NA	NA	NA	NA	NA	NA	Pp1s314_2V6.1	NA
Unigene10588_T_Sca	1324	40.7866	gi|18411133|ref|NP_567078.1|	Protein Transporter, Pam16 [Arabidopsis thaliana] >gi|14190487|gb|AAK55724.1|AF380643_1 AT3g59280/F25L23_140 [Arabidopsis thaliana] >gi|15809738|gb|AAL06797.1| AT3g59280/F25L23_140 [Arabidopsis thaliana] >gi|32306447|gb|AAM63549.1| thaxtomin resistance protein TXR1 [Arabidopsis thaliana] >gi|332646378|gb|AEE79899.1| Protein Transporter, Pam16 [Arabidopsis thaliana]	sp|Q6PBL0|TIM16_DANRE	Mitochondrial import inner membrane translocase subunit tim16 OS=Danio rerio GN=pam16 PE=2 SV=1	NA	NA	NA	NA	NA	NA	Pp1s46_211V6.1	NA
Unigene1059_T_Sca	921	47.558	gi|21388662|dbj|BAC00787.1|	glycine-rich RNA-binding protein [Physcomitrella patens]	sp|Q9SVM8|GRP2_ARATH	Glycine-rich RNA-binding protein 2, mitochondrial OS=Arabidopsis thaliana GN=GRP2 PE=1 SV=1	SPAC140.02	COG0724	RNA-binding proteins (RRM domain)	K13195	pop:POPTR_712972	cold-inducible RNA-binding protein	Pp1s143_11V6.1	NA
Unigene10590_T_Sca	606	56.588	gi|297802428|ref|XP_002869098.1|	cyclase family protein [Arabidopsis lyrata subsp. lyrata] >gi|297314934|gb|EFH45357.1| cyclase family protein [Arabidopsis lyrata subsp. lyrata]	NA	NA	NA	NA	NA	NA	NA	NA	Pp1s98_45V6.1	NA
Unigene10591_T_Sca	638	7.6728	NA	NA	NA	NA	NA	NA	NA	NA	NA	NA	Pp1s234_16V6.2	NA
Unigene10592_T_Sca	717	5.1831	NA	NA	NA	NA	NA	NA	NA	NA	NA	NA	Pp1s50_25V6.1	NA
Unigene10594_T_Sca	631	0.9342	gi|302799770|ref|XP_002981643.1|	hypothetical protein SELMODRAFT_179038 [Selaginella moellendorffii] >gi|300150475|gb|EFJ17125.1| hypothetical protein SELMODRAFT_179038 [Selaginella moellendorffii]	NA	NA	NA	NA	NA	NA	NA	NA	Pp1s89_237V6.1	NA
Unigene10595_T_Sca	630	10.3739	gi|2497541|sp|Q40545.1|KPYA_TOBAC	RecName: Full=Pyruvate kinase isozyme A, chloroplastic; Flags: Precursor >gi|482936|emb|CAA82222.1| pyruvate kinase; plastid isozyme [Nicotiana tabacum]	sp|Q40545|KPYA_TOBAC	Pyruvate kinase isozyme A, chloroplastic OS=Nicotiana tabacum PE=2 SV=1	SA1520_1	COG0469	Pyruvate kinase	NA	NA	NA	Pp1s70_15V6.1	NA
Unigene10596_T_Sca	915	0.8963	gi|14091471|gb|AAK53759.1|AF367865_1	potassium transporter HAK2p [Mesembryanthemum crystallinum]	sp|Q7XIV8|HAK9_ORYSJ	Probable potassium transporter 9 OS=Oryza sativa subsp. japonica GN=HAK9 PE=2 SV=1	SMc00873	COG3158	K+ transporter	K03549	ppp:PHYPADRAFT_71682	KUP system potassium uptake protein	Pp1s16_292V6.1	NA
Unigene10597_T_Sca	1089	7.0134	gi|297795447|ref|XP_002865608.1|	binding protein [Arabidopsis lyrata subsp. lyrata] >gi|297311443|gb|EFH41867.1| binding protein [Arabidopsis lyrata subsp. lyrata]	NA	NA	NA	NA	NA	NA	NA	NA	Pp1s199_89V6.1	NA
Unigene10598_T_Sca	605	100.951	gi|111379068|gb|ABH09321.1|	leucine rich protein [Arachis hypogaea]	NA	NA	NA	NA	NA	NA	NA	NA	NA	NA
Unigene10599_T_Sca	988	2.1271	gi|168062316|ref|XP_001783127.1|	ERL1a AtERECTA-like receptor S/T protein kinase protein [Physcomitrella patens subsp. patens] >gi|162665377|gb|EDQ52064.1| ERL1a AtERECTA-like receptor S/T protein kinase protein [Physcomitrella patens subsp. patens]	sp|C0LGW6|ERL1_ARATH	LRR receptor-like serine/threonine-protein kinase ERL1 OS=Arabidopsis thaliana GN=ERL1 PE=2 SV=1	lin1934_1	COG0515	Serine/threonine protein kinase	K13418	ath:AT1G71830	somatic embryogenesis receptor kinase 1 [EC:2.7.10.1 2.7.11.1]	Pp1s20_166V6.1	NA
Unigene106_T_Sca	324	1.9776	gi|168030490|ref|XP_001767756.1|	predicted protein [Physcomitrella patens subsp. patens] >gi|162681076|gb|EDQ67507.1| predicted protein [Physcomitrella patens subsp. patens]	NA	NA	NA	NA	NA	K11550	ppp:PHYPADRAFT_81575	kinetochore protein Spc25, animal type	Pp1s96_144V6.1	NA
Unigene1060_T_Sca	367	143.93	NA	NA	NA	NA	NA	NA	NA	K00600	ppp:PHYPADRAFT_168438	glycine hydroxymethyltransferase [EC:2.1.2.1]	NA	NA
Unigene10600_T_Sca	1178	85.7436	gi|4914343|gb|AAD32891.1|AC005489_29	F14N23.29 [Arabidopsis thaliana]	sp|Q555D2|Y6503_DICDI	Uncharacterized protein DDB_G0274915 OS=Dictyostelium discoideum GN=DDB_G0274915 PE=4 SV=2	Cgl1939	COG0532	Translation initiation factor 2 (IF-2; GTPase)	NA	NA	NA	Pp1s35_278V6.1	NA
Unigene10601_T_Sca	1058	18.556	gi|42568105|ref|NP_198138.2|	uncharacterized protein [Arabidopsis thaliana] >gi|238481400|ref|NP_001154743.1| uncharacterized protein [Arabidopsis thaliana] >gi|332006354|gb|AED93737.1| uncharacterized protein [Arabidopsis thaliana] >gi|332006355|gb|AED93738.1| uncharacterized protein [Arabidopsis thaliana]	sp|P30189|TOP1_DROME	DNA topoisomerase 1 OS=Drosophila melanogaster GN=Top1 PE=1 SV=1	SPAC140.02	COG0724	RNA-binding proteins (RRM domain)	K12811	sbi:SORBI_07g004090	ATP-dependent RNA helicase DDX46/PRP5 [EC:3.6.4.13]	Pp1s31_143V6.1	NA
Unigene10602_T_Sca	1337	0.1725	gi|115456796|ref|NP_001051998.1|	Os04g0103200 [Oryza sativa Japonica Group] >gi|113563569|dbj|BAF13912.1| Os04g0103200 [Oryza sativa Japonica Group]	sp|Q54KZ8|EIF3M_DICDI	Eukaryotic translation initiation factor 3 subunit M OS=Dictyostelium discoideum GN=eif3m PE=1 SV=1	NA	NA	NA	NA	NA	NA	Pp1s34_11V6.1	NA
Unigene10603_T_Sca	733	13.3567	gi|295982762|gb|ADG63228.1|	myosin XIa [Physcomitrella patens]	sp|P54697|MYOJ_DICDI	Myosin-J heavy chain OS=Dictyostelium discoideum GN=myoJ PE=4 SV=2	YAL029c	COG5022	Myosin heavy chain	NA	NA	NA	Pp1s131_123V6.1	NA
Unigene10604_T_Sca	668	9.3617	gi|307111808|gb|EFN60042.1|	expressed protein [Chlorella variabilis]	NA	NA	NA	NA	NA	NA	NA	NA	Pp1s72_312V6.1	NA
Unigene10605_T_Sca	1577	39.6551	gi|334184571|ref|NP_180571.3|	pentatricopeptide repeat-containing protein [Arabidopsis thaliana] >gi|218546771|sp|Q0WNN7.2|PP176_ARATH RecName: Full=Pentatricopeptide repeat-containing protein At2g30100, chloroplastic; Flags: Precursor >gi|330253250|gb|AEC08344.1| pentatricopeptide repeat-containing protein [Arabidopsis thaliana]	sp|Q0WNN7|PP176_ARATH	Pentatricopeptide repeat-containing protein At2g30100, chloroplastic OS=Arabidopsis thaliana GN=At2g30100 PE=2 SV=2	NA	NA	NA	NA	NA	NA	Pp1s91_219V6.2	NA
Unigene10606_T_Sca	942	3.7819	gi|115434700|ref|NP_001042108.1|	Os01g0165100 [Oryza sativa Japonica Group] >gi|113531639|dbj|BAF04022.1| Os01g0165100 [Oryza sativa Japonica Group]	sp|Q9UQ35|SRRM2_HUMAN	Serine/arginine repetitive matrix protein 2 OS=Homo sapiens GN=SRRM2 PE=1 SV=2	NA	NA	NA	NA	NA	NA	Pp1s99_32V6.1	NA
Unigene10608_T_Sca	649	16.2307	gi|240254462|ref|NP_179241.4|	DNA binding / nucleic acid binding / protein binding / zinc ion binding protein [Arabidopsis thaliana] >gi|330251407|gb|AEC06501.1| DNA binding / nucleic acid binding / protein binding / zinc ion binding protein [Arabidopsis thaliana]	sp|Q9SD34|C3H44_ARATH	Zinc finger CCCH domain-containing protein 44 OS=Arabidopsis thaliana GN=At3g51120 PE=2 SV=3	Rv3876	COG0455	ATPases involved in chromosome partitioning	NA	NA	NA	Pp1s258_72V6.1	NA
Unigene10609_T_Sca	729	6.8908	gi|51969458|dbj|BAD43421.1|	ABC transporter like protein [Arabidopsis thaliana] >gi|51970216|dbj|BAD43800.1| ABC transporter like protein [Arabidopsis thaliana]	sp|Q5M7P6|ADCK1_XENTR	Uncharacterized aarF domain-containing protein kinase 1 OS=Xenopus tropicalis GN=adck1 PE=2 SV=1	YLR253w	COG0661	Predicted unusual protein kinase	K08869	ath:AT2G40090	aarF domain-containing kinase	Pp1s182_61V6.1	NA
Unigene1061_T_Sca	972	31.8787	gi|302846100|ref|XP_002954587.1|	RWP-RK domain-containing transcription factor [Volvox carteri f. nagariensis] >gi|300260006|gb|EFJ44228.1| RWP-RK domain-containing transcription factor [Volvox carteri f. nagariensis]	sp|Q9BQ66|KR412_HUMAN	Keratin-associated protein 4-12 OS=Homo sapiens GN=KRTAP4-12 PE=2 SV=1	NA	NA	NA	NA	NA	NA	Pp1s327_24V6.2	NA
Unigene10610_T_Sca	617	0.7892	gi|171921108|gb|ACB59206.1|	transducin family protein [Brassica oleracea]	sp|P87053|POF1_SCHPO	F-box/WD repeat-containing protein pof1 OS=Schizosaccharomyces pombe (strain ATCC 38366 / 972) GN=pof1 PE=1 SV=1	all0438_2	COG2319	FOG: WD40 repeat	K05236	ath:AT1G62020	coatomer protein complex, subunit alpha (xenin)	Pp1s200_26V6.1	NA
Unigene10611_T_Sca	641	44.8617	gi|116310802|emb|CAH67592.1|	OSIGBa0092M08.4 [Oryza sativa Indica Group]	NA	NA	NA	NA	NA	NA	NA	NA	Pp1s34_49V6.1	NA
Unigene10612_T_Sca	586	18.9379	gi|108708566|gb|ABF96361.1|	Transthyretin precursor family protein, expressed [Oryza sativa Japonica Group]	sp|Q9LVM5|TTHL_ARATH	Uric acid degradation bifunctional protein TTL OS=Arabidopsis thaliana GN=TTL PE=1 SV=1	DR1161	COG2351	Transthyretin-like protein	K13484	ppp:PHYPADRAFT_192955	5-hydroxyisourate hydrolase / 2-oxo-4-hydroxy-4-carboxy-5-ureidoimidazoline decarboxylase [EC:3.5.2.17 4.1.1.-]	Pp1s190_92V6.1	NA
Unigene10613_T_Sca	849	6.1583	gi|168063950|ref|XP_001783930.1|	predicted protein [Physcomitrella patens subsp. patens] >gi|162664560|gb|EDQ51275.1| predicted protein [Physcomitrella patens subsp. patens]	sp|Q54HH8|SMDL_DICDI	Small nuclear ribonucleoprotein Sm D-like protein OS=Dictyostelium discoideum GN=DDB_G0289453 PE=3 SV=1	NA	NA	NA	NA	NA	NA	Pp1s382_18V6.1	NA
Unigene10614_T_Sca	656	23.7933	NA	NA	sp|P14297|ARYB_MANSE	Arylphorin subunit beta OS=Manduca sexta PE=2 SV=2	NA	NA	NA	NA	NA	NA	NA	NA
Unigene10615_T_Sca	1492	133.164	gi|323454966|gb|EGB10835.1|	expressed protein [Aureococcus anophagefferens]	sp|Q6ZQP7|YV021_HUMAN	Uncharacterized protein LOC284861 OS=Homo sapiens PE=2 SV=1	DR2417m	COG0595	Predicted hydrolase of the metallo-beta-lactamase superfamily	K03514	cre:CHLREDRAFT_17066	DNA polymerase sigma subunit [EC:2.7.7.7]	Pp1s185_44V6.3	NA
Unigene10616_T_Sca	1124	5.9969	gi|323453635|gb|EGB09506.1|	expressed protein [Aureococcus anophagefferens]	NA	NA	NA	NA	NA	K13171	vvi:100262120	serine/arginine repetitive matrix protein 1	Pp1s152_184V6.1	NA
Unigene10617_T_Sca	445	8.0632	gi|302794278|ref|XP_002978903.1|	PACRG-like flagellar protein [Selaginella moellendorffii] >gi|300153221|gb|EFJ19860.1| PACRG-like flagellar protein [Selaginella moellendorffii]	sp|Q9DAK2|PACRG_MOUSE	Parkin coregulated gene protein homolog OS=Mus musculus GN=Pacrg PE=2 SV=1	NA	NA	NA	NA	NA	NA	Pp1s238_10V6.1	NA
Unigene10618_T_Sca	1023	150.62	gi|302815799|ref|XP_002989580.1|	2-oxoglutarate-iron(II)-dependent oxygenase [Selaginella moellendorffii] >gi|300142758|gb|EFJ09456.1| 2-oxoglutarate-iron(II)-dependent oxygenase [Selaginella moellendorffii]	sp|Q9ZWQ9|FLS_CITUN	Flavonol synthase/flavanone 3-hydroxylase OS=Citrus unshiu GN=FLS PE=1 SV=1	SPCC965.15	COG3491	Isopenicillin N synthase and related dioxygenases	K05278	ath:AT5G08640	flavonol synthase [EC:1.14.11.23]	Pp1s283_72V6.1	NA
Unigene10619_T_Sca	673	9.9395	gi|763097|emb|CAA88829.1|	phosphoenolpyruvate carboxylase [Flaveria pringlei]	sp|P30694|CAPPA_FLATR	C4 phosphoenolpyruvate carboxylase OS=Flaveria trinervia GN=PPCA PE=1 SV=2	NA	NA	NA	K01595	ppp:PHYPADRAFT_226018	phosphoenolpyruvate carboxylase [EC:4.1.1.31]	Pp1s341_58V6.2	NA
Unigene1062_T_Sca	456	15.1754	gi|168058200|ref|XP_001781098.1|	predicted protein [Physcomitrella patens subsp. patens] >gi|162667495|gb|EDQ54124.1| predicted protein [Physcomitrella patens subsp. patens]	NA	NA	NA	NA	NA	NA	NA	NA	Pp1s294_72V6.1	NA
Unigene10620_T_Sca	1078	16.0006	gi|30688695|ref|NP_173815.2|	acyl-CoA N-acyltransferases-like protein [Arabidopsis thaliana] >gi|30688704|ref|NP_849703.1| acyl-CoA N-acyltransferases-like protein [Arabidopsis thaliana] >gi|9369403|gb|AAF87151.1|AC002423_16 T23E23.19 [Arabidopsis thaliana] >gi|38603846|gb|AAR24668.1| At1g24040 [Arabidopsis thaliana] >gi|332192349|gb|AEE30470.1| acyl-CoA N-acyltransferases-like protein [Arabidopsis thaliana] >gi|332192350|gb…	sp|Q75JC9|Y8484_DICDI	Uncharacterized protein DDB_G0271670 OS=Dictyostelium discoideum GN=DDB_G0271670 PE=4 SV=1	Cgl1939	COG0532	Translation initiation factor 2 (IF-2; GTPase)	NA	NA	NA	Pp1s7_393V6.1	NA
Unigene10621_T_Sca	452	1.8712	gi|21388660|dbj|BAC00786.1|	glycine-rich RNA-binding protein [Physcomitrella patens]	sp|Q99070|GRP2_SORBI	Glycine-rich RNA-binding protein 2 OS=Sorghum bicolor GN=GRP2 PE=2 SV=1	XF0818	COG2730	Endoglucanase	K13195	pop:POPTR_712972	cold-inducible RNA-binding protein	NA	NA
Unigene10622_T_Sca	596	6.2354	gi|2851597|sp|P25848.3|PHY1_CERPU	RecName: Full=Light-sensor Protein kinase; Includes: RecName: Full=Phytochrome; Includes: RecName: Full=Protein kinase >gi|1839248|gb|AAB47762.1| phytochrome [Ceratodon purpureus]	sp|P25848|PHY1_CERPU	Light-sensor Protein kinase OS=Ceratodon purpureus GN=PHY1 PE=3 SV=3	BH2504_1	COG0515	Serine/threonine protein kinase	K08818	cre:CHLREDRAFT_153970	cell division cycle 2-like [EC:2.7.11.22]	Pp1s224_25V6.1	NA
Unigene10623_T_Sca	442	10.4954	gi|195614100|gb|ACG28880.1|	hemolysin [Zea mays]	sp|Q9USJ3|YJ23_SCHPO	Uncharacterized protein C4B3.03c OS=Schizosaccharomyces pombe (strain ATCC 38366 / 972) GN=SPCC4B3.03c PE=1 SV=1	SPCC4B3.03c	COG1253	Hemolysins and related proteins containing CBS domains	NA	NA	NA	Pp1s440_18V6.1	NA
Unigene10625_T_Sca	513	12.3401	gi|38345233|emb|CAE01662.2|	OSJNBa0084K20.11 [Oryza sativa Japonica Group] >gi|38347445|emb|CAE02487.2| OSJNBa0076N16.9 [Oryza sativa Japonica Group]	sp|Q54TH6|Y9863_DICDI	Probable serine/threonine-protein kinase DDB_G0281745 OS=Dictyostelium discoideum GN=DDB_G0281745 PE=3 SV=1	NA	NA	NA	K00870	cme:CMD015C	protein kinase [EC:2.7.1.37]	Pp1s31_26V6.1	NA
Unigene10626_T_Sca	600	146.686	gi|15231359|ref|NP_187991.1|	protein transmembrane nine 7 [Arabidopsis thaliana] >gi|9294023|dbj|BAB01926.1| multispanning membrane protein-like [Arabidopsis thaliana] >gi|332641889|gb|AEE75410.1| protein transmembrane nine 7 [Arabidopsis thaliana]	sp|Q5RDY2|TM9S4_PONAB	Transmembrane 9 superfamily member 4 OS=Pongo abelii GN=TM9SF4 PE=2 SV=1	NA	NA	NA	NA	NA	NA	Pp1s73_94V6.1	NA
Unigene10627_T_Sca	463	20.7029	gi|317106732|dbj|BAJ53228.1|	JHL06P13.8 [Jatropha curcas]	sp|Q9SSR1|Y1259_ARATH	DCC family protein At1g52590, chloroplastic OS=Arabidopsis thaliana GN=At1g52590 PE=1 SV=1	BH0852	COG3011	Uncharacterized protein conserved in bacteria	NA	NA	NA	Pp1s63_179V6.1	NA
Unigene10629_T_Sca	458	20.2574	gi|51969604|dbj|BAD43494.1|	ribosomal S29 subunit [Arabidopsis thaliana] >gi|51969780|dbj|BAD43582.1| ribosomal S29 subunit [Arabidopsis thaliana] >gi|51970282|dbj|BAD43833.1| ribosomal S29 subunit [Arabidopsis thaliana]	sp|Q680P8|RS29_ARATH	40S ribosomal protein S29 OS=Arabidopsis thaliana GN=RPS29A PE=3 SV=2	YLR388w	COG0199	Ribosomal protein S14	K02980	ppp:PHYPADRAFT_202119	small subunit ribosomal protein S29e	Pp1s79_7V6.1	NA
Unigene10630_T_Sca	881	6.0219	gi|115478236|ref|NP_001062713.1|	Os09g0264400 [Oryza sativa Japonica Group] >gi|113630946|dbj|BAF24627.1| Os09g0264400 [Oryza sativa Japonica Group]	sp|O48922|C98A2_SOYBN	Cytochrome P450 98A2 OS=Glycine max GN=CYP98A2 PE=2 SV=1	alr1450	COG2124	Cytochrome P450	K05280	pop:POPTR_823742	flavonoid 3'-monooxygenase [EC:1.14.13.21]	Pp1s14_162V6.3	NA
Unigene10631_T_Sca	459	46.5687	gi|27368033|gb|AAN87356.1|	plastidic aldolase [Solanum palustre]	sp|Q9ZU52|ALFC3_ARATH	Probable fructose-bisphosphate aldolase 3, chloroplastic OS=Arabidopsis thaliana GN=FBA3 PE=1 SV=1	mlr3754	COG3588	Fructose-1,6-bisphosphate aldolase	K01623	ppp:PHYPADRAFT_140886	fructose-bisphosphate aldolase, class I [EC:4.1.2.13]	Pp1s171_153V6.1	NA
Unigene10633_T_Sca	610	30.0832	gi|115480373|ref|NP_001063780.1|	Os09g0535300 [Oryza sativa Japonica Group] >gi|75117666|sp|Q69JZ7.1|XCT_ORYSJ RecName: Full=Protein XAP5 CIRCADIAN TIMEKEEPER >gi|263545861|sp|B8BDW1.1|XCT_ORYSI RecName: Full=Protein XAP5 CIRCADIAN TIMEKEEPER >gi|113632013|dbj|BAF25694.1| Os09g0535300 [Oryza sativa Japonica Group]	sp|Q69JZ7|XCT_ORYSJ	Protein XAP5 CIRCADIAN TIMEKEEPER OS=Oryza sativa subsp. japonica GN=XCT PE=2 SV=1	NA	NA	NA	K13119	ppp:PHYPADRAFT_132717	protein FAM50	Pp1s183_113V6.1	NA
Unigene10634_T_Sca	518	11.5283	gi|168016236|ref|XP_001760655.1|	predicted protein [Physcomitrella patens subsp. patens] >gi|162688015|gb|EDQ74394.1| predicted protein [Physcomitrella patens subsp. patens]	NA	NA	NA	NA	NA	NA	NA	NA	Pp1s44_61V6.1	NA
Unigene10635_T_Sca	458	6.939	gi|299470896|emb|CBN79880.1|	conserved unknown protein [Ectocarpus siliculosus]	NA	NA	NA	NA	NA	NA	NA	NA	NA	NA
Unigene10636_T_Sca	1045	0.2453	gi|115475401|ref|NP_001061297.1|	Os08g0230200 [Oryza sativa Japonica Group] >gi|113623266|dbj|BAF23211.1| Os08g0230200 [Oryza sativa Japonica Group]	sp|Q9FZ45|Y1686_ARATH	Uncharacterized membrane protein At1g16860 OS=Arabidopsis thaliana GN=At1g16860 PE=1 SV=1	NA	NA	NA	NA	NA	NA	Pp1s13_356V6.2	NA
Unigene10637_T_Sca	825	78.6594	gi|18765764|dbj|BAB85218.1|	matrix metalloproteinase [Volvox carteri f. nagariensis]	sp|P16053|NFM_CHICK	Neurofilament medium polypeptide OS=Gallus gallus GN=NEFM PE=2 SV=2	NA	NA	NA	NA	NA	NA	NA	NA
Unigene10638_T_Sca	478	25.0397	gi|168048385|ref|XP_001776647.1|	predicted protein [Physcomitrella patens subsp. patens] >gi|162671939|gb|EDQ58483.1| predicted protein [Physcomitrella patens subsp. patens]	NA	NA	NA	NA	NA	NA	NA	NA	Pp1s209_38V6.1	NA
Unigene1064_T_Sca	617	12.9186	gi|39545724|emb|CAE03401.3|	OSJNBa0071I13.2 [Oryza sativa Japonica Group]	sp|Q8LAZ7|CSN5B_ARATH	COP9 signalosome complex subunit 5b OS=Arabidopsis thaliana GN=CSN5B PE=1 SV=2	NA	NA	NA	K09613	ppp:PHYPADRAFT_192990	COP9 signalosome complex subunit 5 [EC:3.4.-.-]	Pp1s191_77V6.1	NA
Unigene10640_T_Sca	429	13.7408	gi|27808626|gb|AAO24593.1|	At5g49570 [Arabidopsis thaliana]	sp|Q9FGY9|PNG1_ARATH	Peptide-N(4)-(N-acetyl-beta-glucosaminyl)asparagine amidase OS=Arabidopsis thaliana GN=PNG1 PE=2 SV=1	NA	NA	NA	K01456	ath:AT5G49570	peptide-N4-(N-acetyl-beta-glucosaminyl)asparagine amidase [EC:3.5.1.52]	Pp1s337_39V6.2	NA
Unigene10641_T_Sca	2260	12.2818	gi|115438550|ref|NP_001043567.1|	Os01g0614500 [Oryza sativa Japonica Group] >gi|54290288|dbj|BAD61233.1| heterogeneous nuclear ribonucleoprotein A2/B1-like [Oryza sativa Japonica Group] >gi|113533098|dbj|BAF05481.1| Os01g0614500 [Oryza sativa Japonica Group]	sp|P48809|RB27C_DROME	Heterogeneous nuclear ribonucleoprotein 27C OS=Drosophila melanogaster GN=Hrb27C PE=1 SV=2	SPAC140.02	COG0724	RNA-binding proteins (RRM domain)	K12741	pop:POPTR_1089460	heterogeneous nuclear ribonucleoprotein A1/A3	Pp1s70_228V6.3	NA
Unigene10643_T_Sca	622	0.4945	gi|145360717|ref|NP_181289.2|	uncharacterized protein [Arabidopsis thaliana] >gi|330254318|gb|AEC09412.1| uncharacterized protein [Arabidopsis thaliana]	NA	NA	NA	NA	NA	NA	NA	NA	Pp1s149_177V6.3	NA
Unigene10644_T_Sca	593	4.1059	gi|159482665|ref|XP_001699388.1|	DnaJ-like protein [Chlamydomonas reinhardtii] >gi|158272839|gb|EDO98634.1| DnaJ-like protein [Chlamydomonas reinhardtii]	NA	NA	NA	NA	NA	NA	NA	NA	Pp1s96_42V6.1	NA
Unigene10645_T_Sca	435	108.881	NA	NA	NA	NA	NA	NA	NA	NA	NA	NA	Pp1s77_290V6.1	NA
Unigene10647_T_Sca	437	13.3719	gi|115475147|ref|NP_001061170.1|	Os08g0191200 [Oryza sativa Japonica Group] >gi|113623139|dbj|BAF23084.1| Os08g0191200 [Oryza sativa Japonica Group]	sp|P52420|PUR2_ARATH	PhosphoribosylamineNAglycine ligase, chloroplastic OS=Arabidopsis thaliana GN=PUR2 PE=2 SV=2	BMEI1519	COG0151	Phosphoribosylamine-glycine ligase	K01945	ppp:PHYPADRAFT_141208	phosphoribosylamineNAglycine ligase [EC:6.3.4.13]	Pp1s175_128V6.1	NA
Unigene1065_T_Sca	465	12.6219	gi|71609008|emb|CAH58719.1|	germin-like protein precursor [Physcomitrella patens]	sp|Q652P9|GL93_ORYSJ	Germin-like protein 9-3 OS=Oryza sativa subsp. japonica GN=Os09g0568700 PE=2 SV=1	NA	NA	NA	NA	NA	NA	Pp1s97_59V6.1	NA
Unigene10651_T_Sca	438	1.1118	gi|297794281|ref|XP_002865025.1|	F-box family protein [Arabidopsis lyrata subsp. lyrata] >gi|297310860|gb|EFH41284.1| F-box family protein [Arabidopsis lyrata subsp. lyrata]	sp|Q9FH99|FB302_ARATH	F-box protein At5g67140 OS=Arabidopsis thaliana GN=At5g67140 PE=2 SV=1	NA	NA	NA	K03875	ath:AT1G77000	F-box and leucine-rich repeat protein 1 (S-phase kinase-associated protein 2)	Pp1s153_79V6.5	NA
Unigene10652_T_Sca	446	2.4135	gi|168012845|ref|XP_001759112.1|	gibberellin 20-oxidase [Physcomitrella patens subsp. patens] >gi|159902529|gb|ABX10771.1| gibberellin 20-oxidase-like protein [Physcomitrella patens] >gi|162689811|gb|EDQ76181.1| gibberellin 20-oxidase [Physcomitrella patens subsp. patens]	NA	NA	NA	NA	NA	NA	NA	NA	Pp1s35_187V6.1	NA
Unigene10653_T_Sca	720	14.381	gi|229002017|dbj|BAH57855.1|	tracheary element differentiation-related 7B [Zinnia violacea]	sp|Q9SX31|PERK9_ARATH	Proline-rich receptor-like protein kinase PERK9 OS=Arabidopsis thaliana GN=PERK9 PE=2 SV=1	NA	NA	NA	K01115	osa:4349161	phospholipase D [EC:3.1.4.4]	NA	NA
Unigene10654_T_Sca	498	243.223	gi|115458464|ref|NP_001052832.1|	Os04g0432600 [Oryza sativa Japonica Group] >gi|113564403|dbj|BAF14746.1| Os04g0432600 [Oryza sativa Japonica Group] >gi|116310105|emb|CAH67124.1| H0315E07.2 [Oryza sativa Indica Group]	NA	NA	NA	NA	NA	NA	NA	NA	Pp1s545_12V6.1	NA
Unigene10655_T_Sca	1952	5.8034	gi|41400384|gb|AAS07044.1|	plus agglutinin [Chlamydomonas reinhardtii]	sp|Q9UQ35|SRRM2_HUMAN	Serine/arginine repetitive matrix protein 2 OS=Homo sapiens GN=SRRM2 PE=1 SV=2	DR2133	COG4372	Uncharacterized protein conserved in bacteria with the myosin-like domain	K13459	rcu:RCOM_1047690	disease resistance protein RPS2	Pp1s523_18V6.1	NA
Unigene10657_T_Sca	1121	68.5664	gi|226503291|ref|NP_001150091.1|	LOC100283720 [Zea mays] >gi|195636636|gb|ACG37786.1| glucan endo-1,3-beta-glucosidase 4 precursor [Zea mays]	sp|Q9ZU91|E133_ARATH	Glucan endo-1,3-beta-glucosidase 3 OS=Arabidopsis thaliana GN=At2g01630 PE=1 SV=2	NA	NA	NA	NA	NA	NA	Pp1s301_24V6.1	NA
Unigene10658_T_Sca	499	24.3455	gi|22325463|ref|NP_178511.2|	Magnesium transporter CorA-like-like protein [Arabidopsis thaliana] >gi|19310534|gb|AAL85000.1| At2g04305/T23O15.7 [Arabidopsis thaliana] >gi|27363404|gb|AAO11621.1| At2g04305/T23O15.7 [Arabidopsis thaliana] >gi|330250726|gb|AEC05820.1| Magnesium transporter CorA-like-like protein [Arabidopsis thaliana]	NA	NA	NA	NA	NA	NA	NA	NA	Pp1s83_227V6.2	NA
Unigene10661_T_Sca	532	2.746	gi|306012707|gb|ADM75407.1|	late embryogenesis abundant-like protein [Picea sitchensis] >gi|306012709|gb|ADM75408.1| late embryogenesis abundant-like protein [Picea sitchensis]	sp|Q9FPQ6|GP1_CHLRE	Vegetative cell wall protein gp1 OS=Chlamydomonas reinhardtii GN=GP1 PE=2 SV=1	Rv3876	COG0455	ATPases involved in chromosome partitioning	NA	NA	NA	Pp1s82_88V6.1	NA
Unigene10663_T_Sca	520	90.1963	gi|74483947|gb|ABA10744.1|	cytosolic ascorbate peroxidase isoform 4 [Solanum lycopersicum]	sp|Q42564|APX3_ARATH	L-ascorbate peroxidase 3, peroxisomal OS=Arabidopsis thaliana GN=APX3 PE=1 SV=1	YKR066c	COG0376	Catalase (peroxidase I)	K00434	ath:AT4G35000	L-ascorbate peroxidase [EC:1.11.1.11]	Pp1s21_105V6.7	NA
Unigene10664_T_Sca	739	5.445	gi|297598200|ref|NP_001045219.2|	Os01g0920300 [Oryza sativa Japonica Group] >gi|255674005|dbj|BAF07133.2| Os01g0920300 [Oryza sativa Japonica Group]	sp|Q6M9M7|Y1998_PARUW	Uncharacterized RNA methyltransferase pc1998 OS=Protochlamydia amoebophila (strain UWE25) GN=pc1998 PE=3 SV=1	NA	NA	NA	K00599	ppp:PHYPADRAFT_12476	[EC:2.1.1.-]	Pp1s67_86V6.1	NA
Unigene10667_T_Sca	521	1.3774	gi|306009445|gb|ADM73776.1|	glycosyl hydrolase-like protein [Picea sitchensis]	sp|Q23892|GLUA_DICDI	Lysosomal beta glucosidase OS=Dictyostelium discoideum GN=gluA PE=1 SV=2	CC0797	COG1472	Beta-glucosidase-related glycosidases	K01188	ath:AT3G47000	beta-glucosidase [EC:3.2.1.21]	Pp1s309_65V6.1	NA
Unigene10668_T_Sca	958	1.8192	gi|115447851|ref|NP_001047705.1|	Os02g0672400 [Oryza sativa Japonica Group] >gi|113537236|dbj|BAF09619.1| Os02g0672400 [Oryza sativa Japonica Group]	NA	NA	NA	NA	NA	NA	NA	NA	Pp1s95_30V6.1	NA
Unigene1067_T_Sca	380	13.0171	gi|168013298|ref|XP_001759338.1|	ATP-binding cassette transporter, subfamily D, member 3, group PMP protein PpABCD3 [Physcomitrella patens subsp. patens] >gi|162689651|gb|EDQ76022.1| ATP-binding cassette transporter, subfamily D, member 3, group PMP protein PpABCD3 [Physcomitrella patens subsp. patens]	sp|Q55774|Y182_SYNY3	Uncharacterized ABC transporter ATP-binding protein sll0182 OS=Synechocystis sp. (strain ATCC 27184 / PCC 6803 / N-1) GN=sll0182 PE=3 SV=1	sll0182	COG4178	ABC-type uncharacterized transport system, permease and ATPase components	NA	NA	NA	Pp1s36_329V6.1	NA
Unigene10670_T_Sca	802	4.9853	gi|195629816|gb|ACG36549.1|	dopamine beta-monooxygenase [Zea mays]	sp|A2VE04|FRRS1_BOVIN	Ferric-chelate reductase 1 OS=Bos taurus GN=FRRS1 PE=2 SV=1	NA	NA	NA	NA	NA	NA	Pp1s112_142V6.1	NA
Unigene10671_T_Sca	474	0.1622	gi|51536574|gb|AAU05525.1|	At4g14240 [Arabidopsis thaliana]	NA	NA	NA	NA	NA	NA	NA	NA	Pp1s18_210V6.1	NA
Unigene10673_T_Sca	674	1.1028	gi|226498760|ref|NP_001150142.1|	antigenic determinant of rec-A protein [Zea mays] >gi|195637094|gb|ACG38015.1| antigenic determinant of rec-A protein [Zea mays]	sp|O60870|KIN17_HUMAN	DNA/RNA-binding protein KIN17 OS=Homo sapiens GN=KIN PE=1 SV=2	NA	NA	NA	K13102	ppp:PHYPADRAFT_176664	DNA/RNA-binding protein KIN17	Pp1s18_299V6.1	NA
Unigene10674_T_Sca	692	80.0738	gi|115435450|ref|NP_001042483.1|	Os01g0229100 [Oryza sativa Japonica Group] >gi|113532014|dbj|BAF04397.1| Os01g0229100 [Oryza sativa Japonica Group]	sp|Q7T2A5|EIF3L_DANRE	Eukaryotic translation initiation factor 3 subunit L OS=Danio rerio GN=eif3l PE=2 SV=1	NA	NA	NA	NA	NA	NA	Pp1s367_2V6.1	NA
Unigene10676_T_Sca	729	14.9066	gi|18410771|ref|NP_565102.1|	Nucleotide-diphospho-sugar transferase family protein [Arabidopsis thaliana] >gi|14517393|gb|AAK62587.1| At1g75110/F9E10_4 [Arabidopsis thaliana] >gi|20857366|gb|AAM26715.1| At1g75110/F9E10_4 [Arabidopsis thaliana] >gi|332197552|gb|AEE35673.1| Nucleotide-diphospho-sugar transferase family protein [Arabidopsis thaliana]	NA	NA	NA	NA	NA	NA	NA	NA	Pp1s246_43V6.1	NA
Unigene10679_T_Sca	470	1.3633	gi|228938|prf||1814452C	Hyp-rich glycoprotein	sp|Q3KQU3|MA7D1_HUMAN	MAP7 domain-containing protein 1 OS=Homo sapiens GN=MAP7D1 PE=1 SV=1	NA	NA	NA	NA	NA	NA	NA	NA
Unigene1068_T_Sca	378	63.1246	gi|90856236|gb|ABE01245.1|	cyclin-dependent kinases regulatory subunit [Camellia sinensis]	sp|Q6PS57|CKS1_ORYSJ	Cyclin-dependent kinases regulatory subunit 1 OS=Oryza sativa subsp. japonica GN=CKS1 PE=2 SV=1	NA	NA	NA	K02219	ppp:PHYPADRAFT_161852	cyclin-dependent kinase regulatory subunit CKS1	Pp1s7_399V6.1	NA
Unigene10680_T_Sca	465	3.4724	gi|47824985|gb|AAT38758.1|	Putative gag-pol polyprotein, identical [Solanum demissum]	NA	NA	NA	NA	NA	NA	NA	NA	Pp1s185_79V6.1	NA
Unigene10682_T_Sca	506	26.8452	gi|145332907|ref|NP_001078319.1|	translation initiation factor eIF-4F [Arabidopsis thaliana] >gi|322510036|sp|Q76E23.2|IF4G1_ARATH RecName: Full=Eukaryotic translation initiation factor 4G; AltName: Full=Cucumovirus multiplication 2 protein; AltName: Full=Protein synthesis initiation factor 4G >gi|332646507|gb|AEE80028.1| translation initiation factor eIF-4F [Arabidopsis thaliana]	sp|Q76E23|IF4G1_ARATH	Eukaryotic translation initiation factor 4G OS=Arabidopsis thaliana GN=EIF4G PE=1 SV=2	NA	NA	NA	K03260	ppp:PHYPADRAFT_186620	translation initiation factor eIF-4F	Pp1s96_61V6.1	NA
Unigene10683_T_Sca	525	2.0504	gi|168036604|ref|XP_001770796.1|	ctr family copper transporter [Physcomitrella patens subsp. patens] >gi|162677855|gb|EDQ64320.1| ctr family copper transporter [Physcomitrella patens subsp. patens]	sp|Q93VM8|COPT5_ARATH	Copper transporter 5 OS=Arabidopsis thaliana GN=COPT5 PE=2 SV=1	NA	NA	NA	NA	NA	NA	Pp1s130_87V6.1	NA
Unigene10685_T_Sca	629	2.73	gi|168039663|ref|XP_001772316.1|	predicted protein [Physcomitrella patens subsp. patens] >gi|162676303|gb|EDQ62787.1| predicted protein [Physcomitrella patens subsp. patens]	NA	NA	NA	NA	NA	K11592	ppp:PHYPADRAFT_205895	endoribonuclease Dicer [EC:3.1.26.-]	Pp1s149_37V6.1	NA
Unigene10686_T_Sca	1384	22.2777	gi|18411740|ref|NP_567217.1|	sec23/sec24-like transport protein [Arabidopsis thaliana] >gi|332656680|gb|AEE82080.1| sec23/sec24-like transport protein [Arabidopsis thaliana]	sp|A2VDL8|SC23A_BOVIN	Protein transport protein Sec23A OS=Bos taurus GN=SEC23A PE=2 SV=1	SPCC31H12.07	COG5047	Vesicle coat complex COPII, subunit SEC23	K14006	pop:POPTR_743100	protein transport protein SEC23	Pp1s196_14V6.2	NA
Unigene10687_T_Sca	640	25.99	gi|297610528|ref|NP_001064665.2|	Os10g0431000 [Oryza sativa Japonica Group] >gi|255679428|dbj|BAF26579.2| Os10g0431000 [Oryza sativa Japonica Group]	sp|Q7Z6E9|RBBP6_HUMAN	E3 ubiquitin-protein ligase RBBP6 OS=Homo sapiens GN=RBBP6 PE=1 SV=1	SPBP8B7.15c	COG5222	Uncharacterized conserved protein, contains RING Zn-finger	NA	NA	NA	Pp1s84_45V6.1	NA
Unigene10688_T_Sca	481	51.5788	gi|23392897|emb|CAD48753.1|	allene oxide cyclase [Physcomitrella patens]	sp|Q9LS03|AOC1_ARATH	Allene oxide cyclase 1, chloroplastic OS=Arabidopsis thaliana GN=AOC1 PE=1 SV=1	NA	NA	NA	K10525	osa:4333201	allene oxide cyclase [EC:5.3.99.6]	Pp1s1_207V6.1	NA
Unigene10689_T_Sca	1474	0	gi|9650828|emb|CAC00658.1|	common plant regulatory factor 7 [Petroselinum crispum]	sp|O94317|YH5D_SCHPO	Uncharacterized serine-rich protein C215.13 OS=Schizosaccharomyces pombe (strain ATCC 38366 / 972) GN=SPBC215.13 PE=1 SV=1	NA	NA	NA	NA	NA	NA	Pp1s48_101V6.2	bZIP
Unigene10690_T_Sca	1429	0	gi|168039349|ref|XP_001772160.1|	predicted protein [Physcomitrella patens subsp. patens] >gi|162676491|gb|EDQ62973.1| predicted protein [Physcomitrella patens subsp. patens]	sp|Q75JC9|Y8484_DICDI	Uncharacterized protein DDB_G0271670 OS=Dictyostelium discoideum GN=DDB_G0271670 PE=4 SV=1	NA	NA	NA	NA	NA	NA	Pp1s147_89V6.3	bZIP
Unigene10691_T_Sca	1550	0	gi|9650828|emb|CAC00658.1|	common plant regulatory factor 7 [Petroselinum crispum]	NA	NA	NA	NA	NA	NA	NA	NA	Pp1s48_101V6.2	bZIP
Unigene10692_T_Sca	1628	0	gi|168017788|ref|XP_001761429.1|	predicted protein [Physcomitrella patens subsp. patens] >gi|162687435|gb|EDQ73818.1| predicted protein [Physcomitrella patens subsp. patens]	sp|O94317|YH5D_SCHPO	Uncharacterized serine-rich protein C215.13 OS=Schizosaccharomyces pombe (strain ATCC 38366 / 972) GN=SPBC215.13 PE=1 SV=1	NA	NA	NA	NA	NA	NA	Pp1s147_89V6.3	bZIP
Unigene10693_T_Sca	1427	0	gi|9650828|emb|CAC00658.1|	common plant regulatory factor 7 [Petroselinum crispum]	sp|Q75JC9|Y8484_DICDI	Uncharacterized protein DDB_G0271670 OS=Dictyostelium discoideum GN=DDB_G0271670 PE=4 SV=1	NA	NA	NA	NA	NA	NA	Pp1s48_101V6.2	bZIP
Unigene10694_T_Sca	1351	0	gi|9650828|emb|CAC00658.1|	common plant regulatory factor 7 [Petroselinum crispum]	sp|Q99090|CPRF2_PETCR	Light-inducible protein CPRF2 OS=Petroselinum crispum GN=CPRF2 PE=2 SV=2	NA	NA	NA	NA	NA	NA	Pp1s147_89V6.3	bZIP
Unigene10695_T_Sca	1552	0	gi|168017788|ref|XP_001761429.1|	predicted protein [Physcomitrella patens subsp. patens] >gi|162687435|gb|EDQ73818.1| predicted protein [Physcomitrella patens subsp. patens]	NA	NA	NA	NA	NA	NA	NA	NA	Pp1s147_89V6.3	bZIP
Unigene10696_T_Sca	1505	0	gi|168017788|ref|XP_001761429.1|	predicted protein [Physcomitrella patens subsp. patens] >gi|162687435|gb|EDQ73818.1| predicted protein [Physcomitrella patens subsp. patens]	sp|Q75JC9|Y8484_DICDI	Uncharacterized protein DDB_G0271670 OS=Dictyostelium discoideum GN=DDB_G0271670 PE=4 SV=1	NA	NA	NA	NA	NA	NA	Pp1s48_101V6.2	bZIP
Unigene10697_T_Sca	1619	0	gi|9650828|emb|CAC00658.1|	common plant regulatory factor 7 [Petroselinum crispum]	NA	NA	NA	NA	NA	NA	NA	NA	Pp1s48_101V6.2	bZIP
Unigene10698_T_Sca	1420	0	gi|9650828|emb|CAC00658.1|	common plant regulatory factor 7 [Petroselinum crispum]	sp|Q75JC9|Y8484_DICDI	Uncharacterized protein DDB_G0271670 OS=Dictyostelium discoideum GN=DDB_G0271670 PE=4 SV=1	NA	NA	NA	NA	NA	NA	Pp1s147_89V6.3	bZIP
Unigene10699_T_Sca	1574	0	gi|168017788|ref|XP_001761429.1|	predicted protein [Physcomitrella patens subsp. patens] >gi|162687435|gb|EDQ73818.1| predicted protein [Physcomitrella patens subsp. patens]	sp|Q75JC9|Y8484_DICDI	Uncharacterized protein DDB_G0271670 OS=Dictyostelium discoideum GN=DDB_G0271670 PE=4 SV=1	NA	NA	NA	NA	NA	NA	Pp1s48_101V6.2	bZIP
Unigene10700_T_Sca	1496	0	gi|9650828|emb|CAC00658.1|	common plant regulatory factor 7 [Petroselinum crispum]	sp|Q75JC9|Y8484_DICDI	Uncharacterized protein DDB_G0271670 OS=Dictyostelium discoideum GN=DDB_G0271670 PE=4 SV=1	NA	NA	NA	NA	NA	NA	Pp1s48_101V6.2	bZIP
Unigene10701_T_Sca	1697	0	gi|168017788|ref|XP_001761429.1|	predicted protein [Physcomitrella patens subsp. patens] >gi|162687435|gb|EDQ73818.1| predicted protein [Physcomitrella patens subsp. patens]	sp|O94317|YH5D_SCHPO	Uncharacterized serine-rich protein C215.13 OS=Schizosaccharomyces pombe (strain ATCC 38366 / 972) GN=SPBC215.13 PE=1 SV=1	NA	NA	NA	NA	NA	NA	Pp1s48_101V6.2	bZIP
Unigene10702_T_Sca	1498	0	gi|168039349|ref|XP_001772160.1|	predicted protein [Physcomitrella patens subsp. patens] >gi|162676491|gb|EDQ62973.1| predicted protein [Physcomitrella patens subsp. patens]	sp|O94317|YH5D_SCHPO	Uncharacterized serine-rich protein C215.13 OS=Schizosaccharomyces pombe (strain ATCC 38366 / 972) GN=SPBC215.13 PE=1 SV=1	NA	NA	NA	NA	NA	NA	Pp1s147_89V6.3	bZIP
Unigene10703_T_Sca	1621	0	gi|168017788|ref|XP_001761429.1|	predicted protein [Physcomitrella patens subsp. patens] >gi|162687435|gb|EDQ73818.1| predicted protein [Physcomitrella patens subsp. patens]	NA	NA	NA	NA	NA	NA	NA	NA	Pp1s48_101V6.2	bZIP
Unigene10704_T_Sca	1543	0	gi|9650828|emb|CAC00658.1|	common plant regulatory factor 7 [Petroselinum crispum]	sp|Q99090|CPRF2_PETCR	Light-inducible protein CPRF2 OS=Petroselinum crispum GN=CPRF2 PE=2 SV=2	NA	NA	NA	NA	NA	NA	Pp1s48_101V6.2	bZIP
Unigene10705_T_Sca	1007	18.325	NA	NA	NA	NA	NA	NA	NA	NA	NA	NA	Pp1s339_69V6.1	NA
Unigene10706_T_Sca	589	1.0008	gi|168067829|ref|XP_001785807.1|	predicted protein [Physcomitrella patens subsp. patens] >gi|162662531|gb|EDQ49371.1| predicted protein [Physcomitrella patens subsp. patens]	NA	NA	NA	NA	NA	NA	NA	NA	Pp1s315_56V6.1	NA
Unigene10707_T_Sca	604	6.5347	gi|168067829|ref|XP_001785807.1|	predicted protein [Physcomitrella patens subsp. patens] >gi|162662531|gb|EDQ49371.1| predicted protein [Physcomitrella patens subsp. patens]	NA	NA	NA	NA	NA	NA	NA	NA	Pp1s315_56V6.1	NA
Unigene10708_T_Sca	775	1.7858	gi|168067829|ref|XP_001785807.1|	predicted protein [Physcomitrella patens subsp. patens] >gi|162662531|gb|EDQ49371.1| predicted protein [Physcomitrella patens subsp. patens]	NA	NA	NA	NA	NA	NA	NA	NA	Pp1s315_56V6.1	NA
Unigene10709_T_Sca	1042	0.1722	gi|168067829|ref|XP_001785807.1|	predicted protein [Physcomitrella patens subsp. patens] >gi|162662531|gb|EDQ49371.1| predicted protein [Physcomitrella patens subsp. patens]	NA	NA	NA	NA	NA	NA	NA	NA	Pp1s61_257V6.1	NA
Unigene1071_T_Sca	377	2.0395	gi|225463468|ref|XP_002276545.1|	PREDICTED: similar to RPL18AA (60S RIBOSOMAL PROTEIN L18A-1); structural constituent of ribosome isoform 2 [Vitis vinifera]	NA	NA	NA	NA	NA	NA	NA	NA	Pp1s33_128V6.1	NA
Unigene10710_T_Sca	897	8.1717	gi|168067829|ref|XP_001785807.1|	predicted protein [Physcomitrella patens subsp. patens] >gi|162662531|gb|EDQ49371.1| predicted protein [Physcomitrella patens subsp. patens]	NA	NA	NA	NA	NA	NA	NA	NA	Pp1s315_56V6.1	NA
Unigene10711_T_Sca	707	34.1848	gi|167999658|ref|XP_001752534.1|	predicted protein [Physcomitrella patens subsp. patens] >gi|162696434|gb|EDQ82773.1| predicted protein [Physcomitrella patens subsp. patens]	sp|Q86TG7|PEG10_HUMAN	Retrotransposon-derived protein PEG10 OS=Homo sapiens GN=PEG10 PE=1 SV=2	NA	NA	NA	NA	NA	NA	NA	NA
Unigene10712_T_Sca	700	76.6689	gi|310753569|gb|ADP20181.1|	mutant gag-pol polyprotein [Pisum sativum]	sp|Q86TG7|PEG10_HUMAN	Retrotransposon-derived protein PEG10 OS=Homo sapiens GN=PEG10 PE=1 SV=2	NA	NA	NA	NA	NA	NA	NA	NA
Unigene10716_T_Sca	825	31.501	gi|193848579|gb|ACF22764.1|	phosphoglycerate mutase family protein [Brachypodium distachyon]	NA	NA	NA	NA	NA	NA	NA	NA	Pp1s109_271V6.1	NA
Unigene10717_T_Sca	1330	45.7863	gi|193848579|gb|ACF22764.1|	phosphoglycerate mutase family protein [Brachypodium distachyon]	NA	NA	NA	NA	NA	NA	NA	NA	Pp1s109_271V6.1	NA
Unigene10718_T_Sca	1252	134.432	gi|15238284|ref|NP_196647.1|	CBS domain-containing protein [Arabidopsis thaliana] >gi|20455364|sp|Q9LEV3.1|CBSX3_ARATH RecName: Full=CBS domain-containing protein CBSX3, mitochondrial; Flags: Precursor >gi|13605728|gb|AAK32857.1|AF361845_1 AT5g10860/T30N20_130 [Arabidopsis thaliana] >gi|17978887|gb|AAL47413.1| AT5g10860/T30N20_130 [Arabidopsis thaliana] >gi|332004220|gb|AED91603.1| CBS domain-containing protein [Arabidopsis …	sp|Q9LEV3|CBSX3_ARATH	CBS domain-containing protein CBSX3, mitochondrial OS=Arabidopsis thaliana GN=CBSX3 PE=1 SV=1	PA0250	COG0517	FOG: CBS domain	NA	NA	NA	Pp1s4_235V6.1	NA
Unigene10721_T_Sca	726	0	gi|168012555|ref|XP_001758967.1|	predicted protein [Physcomitrella patens subsp. patens] >gi|162689666|gb|EDQ76036.1| predicted protein [Physcomitrella patens subsp. patens]	NA	NA	NA	NA	NA	K11550	ppp:PHYPADRAFT_81575	kinetochore protein Spc25, animal type	Pp1s96_144V6.1	NA
Unigene10722_T_Sca	630	2.0341	gi|168030490|ref|XP_001767756.1|	predicted protein [Physcomitrella patens subsp. patens] >gi|162681076|gb|EDQ67507.1| predicted protein [Physcomitrella patens subsp. patens]	NA	NA	NA	NA	NA	K11550	ppp:PHYPADRAFT_81575	kinetochore protein Spc25, animal type	Pp1s35_11V6.1	NA
Unigene10723_T_Sca	869	1.4747	gi|168012555|ref|XP_001758967.1|	predicted protein [Physcomitrella patens subsp. patens] >gi|162689666|gb|EDQ76036.1| predicted protein [Physcomitrella patens subsp. patens]	NA	NA	NA	NA	NA	K11550	ppp:PHYPADRAFT_81575	kinetochore protein Spc25, animal type	Pp1s35_11V6.1	NA
Unigene10724_T_Sca	684	0.0749	gi|15234970|ref|NP_195631.1|	40S ribosomal protein S25-4 [Arabidopsis thaliana] >gi|30580493|sp|Q9T029.1|RS254_ARATH RecName: Full=40S ribosomal protein S25-4 >gi|4914432|emb|CAB43635.1| ribosomal protein S25 [Arabidopsis thaliana] >gi|7270903|emb|CAB80583.1| ribosomal protein S25 [Arabidopsis thaliana] >gi|14335026|gb|AAK59777.1| AT4g39200/T22F8_100 [Arabidopsis thaliana] >gi|16323232|gb|AAL15350.1| AT4g39200/T22F8_100 [Ara…	sp|Q9T029|RS254_ARATH	40S ribosomal protein S25-4 OS=Arabidopsis thaliana GN=RPS25E PE=2 SV=1	YGR027c	COG4901	Ribosomal protein S25	K02975	ppp:PHYPADRAFT_56445	small subunit ribosomal protein S25e	Pp1s36_84V6.1	NA
Unigene10725_T_Sca	684	429.407	gi|15234970|ref|NP_195631.1|	40S ribosomal protein S25-4 [Arabidopsis thaliana] >gi|30580493|sp|Q9T029.1|RS254_ARATH RecName: Full=40S ribosomal protein S25-4 >gi|4914432|emb|CAB43635.1| ribosomal protein S25 [Arabidopsis thaliana] >gi|7270903|emb|CAB80583.1| ribosomal protein S25 [Arabidopsis thaliana] >gi|14335026|gb|AAK59777.1| AT4g39200/T22F8_100 [Arabidopsis thaliana] >gi|16323232|gb|AAL15350.1| AT4g39200/T22F8_100 [Ara…	sp|Q9T029|RS254_ARATH	40S ribosomal protein S25-4 OS=Arabidopsis thaliana GN=RPS25E PE=2 SV=1	YGR027c	COG4901	Ribosomal protein S25	K02975	ppp:PHYPADRAFT_56445	small subunit ribosomal protein S25e	Pp1s36_84V6.1	NA
Unigene10726_T_Sca	1063	11.9588	gi|195624138|gb|ACG33899.1|	charged multivesicular body protein 1b [Zea mays]	sp|Q5R605|CHM1A_PONAB	Charged multivesicular body protein 1a OS=Pongo abelii GN=CHMP1A PE=2 SV=1	SPBC13G1.12	COG5491	Conserved protein implicated in secretion	K12197	ppp:PHYPADRAFT_227297	charged multivesicular body protein 1	Pp1s406_15V6.1	NA
Unigene10727_T_Sca	1028	49.1399	gi|149392350|gb|ABR25999.1|	charged multivesicular body protein 1b [Oryza sativa Indica Group]	sp|Q5R605|CHM1A_PONAB	Charged multivesicular body protein 1a OS=Pongo abelii GN=CHMP1A PE=2 SV=1	NA	NA	NA	K12197	ppp:PHYPADRAFT_227297	charged multivesicular body protein 1	Pp1s406_15V6.1	NA
Unigene10728_T_Sca	681	0.2258	gi|1813953|emb|CAA71838.1|	photoreceptor [Ceratodon purpureus]	sp|P25848|PHY1_CERPU	Light-sensor Protein kinase OS=Ceratodon purpureus GN=PHY1 PE=3 SV=3	NA	NA	NA	K00870	cme:CMD015C	protein kinase [EC:2.7.1.37]	Pp1s330_35V6.2	NA
Unigene10729_T_Sca	737	1.0085	gi|1813953|emb|CAA71838.1|	photoreceptor [Ceratodon purpureus]	sp|P25848|PHY1_CERPU	Light-sensor Protein kinase OS=Ceratodon purpureus GN=PHY1 PE=3 SV=3	DR1213	COG0515	Serine/threonine protein kinase	K00870	cme:CMD015C	protein kinase [EC:2.7.1.37]	Pp1s330_35V6.2	NA
Unigene1073_T_Sca	460	0.5572	gi|302818667|ref|XP_002991006.1|	hypothetical protein SELMODRAFT_429367 [Selaginella moellendorffii] >gi|300141100|gb|EFJ07814.1| hypothetical protein SELMODRAFT_429367 [Selaginella moellendorffii]	NA	NA	NA	NA	NA	NA	NA	NA	NA	NA
Unigene10730_T_Sca	750	1.8453	gi|17369634|sp|Q9SXW9.1|PLAS_PHYPA	RecName: Full=Plastocyanin, chloroplastic; Flags: Precursor >gi|4757375|dbj|BAA77274.1| plastocyanin precursor [Physcomitrella patens]	sp|Q9SXW9|PLAS_PHYPA	Plastocyanin, chloroplastic OS=Physcomitrella patens subsp. patens GN=PETE PE=2 SV=1	sll0199	COG3794	Plastocyanin	K02638	ppp:PHYPADRAFT_170637	plastocyanin	Pp1s3_520V6.1	NA
Unigene10731_T_Sca	1029	0.6725	gi|115435872|ref|NP_001042694.1|	Os01g0268800 [Oryza sativa Japonica Group] >gi|113532225|dbj|BAF04608.1| Os01g0268800 [Oryza sativa Japonica Group]	sp|Q8NBM4|UBAC2_HUMAN	Ubiquitin-associated domain-containing protein 2 OS=Homo sapiens GN=UBAC2 PE=2 SV=1	NA	NA	NA	NA	NA	NA	Pp1s6_214V6.2	NA
Unigene10732_T_Sca	1185	363.658	gi|260408197|gb|ACX37413.1|	cytosolic heat shock protein 90.1 [Dactylis glomerata]	sp|Q0J4P2|HSP81_ORYSJ	Heat shock protein 81-1 OS=Oryza sativa subsp. japonica GN=HSP81-1 PE=2 SV=2	SPAC926.04c	COG0326	Molecular chaperone, HSP90 family	K04079	ppp:PHYPADRAFT_221851	molecular chaperone HtpG	Pp1s220_79V6.1	NA
Unigene10733_T_Sca	1255	62.5524	gi|260408197|gb|ACX37413.1|	cytosolic heat shock protein 90.1 [Dactylis glomerata]	sp|Q0J4P2|HSP81_ORYSJ	Heat shock protein 81-1 OS=Oryza sativa subsp. japonica GN=HSP81-1 PE=2 SV=2	SPAC926.04c	COG0326	Molecular chaperone, HSP90 family	K04079	ppp:PHYPADRAFT_108065	molecular chaperone HtpG	Pp1s220_83V6.1	NA
Unigene10734_T_Sca	1010	1.624	gi|168042563|ref|XP_001773757.1|	predicted protein [Physcomitrella patens subsp. patens] >gi|162674872|gb|EDQ61374.1| predicted protein [Physcomitrella patens subsp. patens]	NA	NA	NA	NA	NA	K03128	ppp:PHYPADRAFT_88236	transcription initiation factor TFIID subunit D2	Pp1s185_43V6.1	NA
Unigene10735_T_Sca	1009	0.2794	gi|168042563|ref|XP_001773757.1|	predicted protein [Physcomitrella patens subsp. patens] >gi|162674872|gb|EDQ61374.1| predicted protein [Physcomitrella patens subsp. patens]	NA	NA	NA	NA	NA	K03128	ppp:PHYPADRAFT_88236	transcription initiation factor TFIID subunit D2	Pp1s185_43V6.1	NA
Unigene10736_T_Sca	594	5.7386	gi|224434566|dbj|BAH23787.1|	MraY transferase [Physcomitrella patens] >gi|224434570|dbj|BAH23789.1| MraY transferase [Physcomitrella patens]	NA	NA	NA	NA	NA	NA	NA	NA	NA	NA
Unigene10738_T_Sca	1956	0	gi|115477188|ref|NP_001062190.1|	Os08g0506700 [Oryza sativa Japonica Group] >gi|113624159|dbj|BAF24104.1| Os08g0506700 [Oryza sativa Japonica Group]	sp|Q9C690|BH122_ARATH	Transcription factor bHLH122 OS=Arabidopsis thaliana GN=BHLH122 PE=1 SV=1	NA	NA	NA	K12126	ath:AT1G09530	phytochrome-interacting factor 3	Pp1s185_120V6.1	bHLH
Unigene10739_T_Sca	1986	0	gi|115477188|ref|NP_001062190.1|	Os08g0506700 [Oryza sativa Japonica Group] >gi|113624159|dbj|BAF24104.1| Os08g0506700 [Oryza sativa Japonica Group]	sp|Q9C690|BH122_ARATH	Transcription factor bHLH122 OS=Arabidopsis thaliana GN=BHLH122 PE=1 SV=1	NA	NA	NA	K12126	ath:AT1G09530	phytochrome-interacting factor 3	Pp1s185_120V6.1	bHLH
Unigene1074_T_Sca	690	15.3034	gi|325184858|emb|CCA19350.1|	AlNc14C69G4791 [Albugo laibachii Nc14]	sp|P35072|TCB1_CAEBR	Transposable element Tcb1 transposase OS=Caenorhabditis briggsae PE=3 SV=1	AF2139	COG3335	Transposase and inactivated derivatives	NA	NA	NA	Pp1s55_216V6.1	NA
Unigene10741_T_Sca	395	5.3854	gi|301016726|dbj|BAJ11784.1|	dehydration responsive protein [Corchorus olitorius]	NA	NA	NA	NA	NA	NA	NA	NA	NA	NA
Unigene10742_T_Sca	809	3.4215	gi|302848253|ref|XP_002955659.1|	molecular chaperone [Volvox carteri f. nagariensis] >gi|300259068|gb|EFJ43299.1| molecular chaperone [Volvox carteri f. nagariensis]	sp|Q75JC9|Y8484_DICDI	Uncharacterized protein DDB_G0271670 OS=Dictyostelium discoideum GN=DDB_G0271670 PE=4 SV=1	YJL115w	COG5137	Histone chaperone involved in gene silencing	K11804	cre:CHLREDRAFT_10159	WD repeat-containing protein 42A	Pp1s24_95V6.1	NA
Unigene10743_T_Sca	1062	2.9443	gi|115445765|ref|NP_001046662.1|	Os02g0314600 [Oryza sativa Japonica Group] >gi|113536193|dbj|BAF08576.1| Os02g0314600 [Oryza sativa Japonica Group]	sp|Q75JC9|Y8484_DICDI	Uncharacterized protein DDB_G0271670 OS=Dictyostelium discoideum GN=DDB_G0271670 PE=4 SV=1	YJL115w	COG5137	Histone chaperone involved in gene silencing	K13181	cre:CHLREDRAFT_96655	ATP-dependent RNA helicase DDX27 [EC:3.6.4.13]	Pp1s24_95V6.1	NA
Unigene10744_T_Sca	693	20.5628	gi|168018555|ref|XP_001761811.1|	predicted protein [Physcomitrella patens subsp. patens] >gi|162686866|gb|EDQ73252.1| predicted protein [Physcomitrella patens subsp. patens]	NA	NA	NA	NA	NA	NA	NA	NA	Pp1s51_76V6.1	NA
Unigene10745_T_Sca	676	0.417	gi|87241169|gb|ABD33027.1|	Dual specificity protein phosphatase [Medicago truncatula]	sp|Q9JIM4|DUS12_RAT	Dual specificity protein phosphatase 12 OS=Rattus norvegicus GN=Dusp12 PE=2 SV=1	YIR026c	COG2453	Predicted protein-tyrosine phosphatase	NA	NA	NA	Pp1s192_66V6.4	NA
Unigene10746_T_Sca	1557	50.5677	gi|87241169|gb|ABD33027.1|	Dual specificity protein phosphatase [Medicago truncatula]	sp|Q9UNI6|DUS12_HUMAN	Dual specificity protein phosphatase 12 OS=Homo sapiens GN=DUSP12 PE=1 SV=1	SPBC17A3.06	COG2453	Predicted protein-tyrosine phosphatase	NA	NA	NA	Pp1s192_66V6.4	NA
Unigene10747_T_Sca	2268	8.4415	gi|195655097|gb|ACG47016.1|	senescence-associated protein 12 [Zea mays]	NA	NA	NA	NA	NA	NA	NA	NA	Pp1s169_45V6.1	NA
Unigene10748_T_Sca	2348	3.613	gi|195655097|gb|ACG47016.1|	senescence-associated protein 12 [Zea mays]	NA	NA	NA	NA	NA	NA	NA	NA	Pp1s169_45V6.1	NA
Unigene10749_T_Sca	469	27.7608	gi|1165322|gb|AAB53156.1|	extensin [Glycine max]	sp|P06599|EXTN_DAUCA	Extensin OS=Daucus carota PE=2 SV=1	NA	NA	NA	NA	NA	NA	NA	NA
Unigene10750_T_Sca	2125	2.1589	gi|168062316|ref|XP_001783127.1|	ERL1a AtERECTA-like receptor S/T protein kinase protein [Physcomitrella patens subsp. patens] >gi|162665377|gb|EDQ52064.1| ERL1a AtERECTA-like receptor S/T protein kinase protein [Physcomitrella patens subsp. patens]	sp|C0LGW6|ERL1_ARATH	LRR receptor-like serine/threonine-protein kinase ERL1 OS=Arabidopsis thaliana GN=ERL1 PE=2 SV=1	alr0124_1	COG4886	Leucine-rich repeat (LRR) protein	K13420	ath:AT5G46330	LRR receptor-like serine/threonine-protein kinase FLS2 [EC:2.7.11.1]	Pp1s121_69V6.1	NA
Unigene10751_T_Sca	1397	1.2108	gi|168062316|ref|XP_001783127.1|	ERL1a AtERECTA-like receptor S/T protein kinase protein [Physcomitrella patens subsp. patens] >gi|162665377|gb|EDQ52064.1| ERL1a AtERECTA-like receptor S/T protein kinase protein [Physcomitrella patens subsp. patens]	sp|C0LGW6|ERL1_ARATH	LRR receptor-like serine/threonine-protein kinase ERL1 OS=Arabidopsis thaliana GN=ERL1 PE=2 SV=1	MA2301_1	COG4886	Leucine-rich repeat (LRR) protein	K13420	sbi:SORBI_06g028760	LRR receptor-like serine/threonine-protein kinase FLS2 [EC:2.7.11.1]	Pp1s121_69V6.1	NA
Unigene10752_T_Sca	1467	13.2079	gi|317415954|emb|CAR94519.1|	nematode resistance-like protein [Prunus cerasifera]	NA	NA	NA	NA	NA	NA	NA	NA	Pp1s103_135V6.1	NA
Unigene10754_T_Sca	1104	74.8225	gi|194466221|gb|ACF74341.1|	little protein 1 [Arachis hypogaea]	sp|A6QP05|DHR12_BOVIN	Dehydrogenase/reductase SDR family member 12 OS=Bos taurus GN=DHRS12 PE=2 SV=1	NA	NA	NA	NA	NA	NA	Pp1s284_27V6.1	NA
Unigene10755_T_Sca	384	8.3429	NA	NA	NA	NA	NA	NA	NA	NA	NA	NA	Pp1s199_153V6.1	NA
Unigene10756_T_Sca	1258	5.3582	gi|116310856|emb|CAH67798.1|	OSIGBa0132E09-OSIGBa0108L24.12 [Oryza sativa Indica Group]	sp|B4GUZ2|NO66_DROPE	Lysine-specific demethylase NO66 OS=Drosophila persimilis GN=GL12933 PE=3 SV=1	NA	NA	NA	NA	NA	NA	Pp1s199_153V6.1	NA
Unigene10757_T_Sca	2891	0	gi|82408817|gb|ABB73202.1|	heat shock protein 101 [Funaria hygrometrica]	sp|Q6F2Y7|HS101_ORYSJ	Heat shock protein 101 OS=Oryza sativa subsp. japonica GN=HSP101 PE=2 SV=1	alr5084	COG0542	ATPases with chaperone activity, ATP-binding subunit	K03695	vvi:100252611	ATP-dependent Clp protease ATP-binding subunit ClpB	Pp1s300_55V6.1	NA
Unigene10758_T_Sca	3281	0	gi|82408817|gb|ABB73202.1|	heat shock protein 101 [Funaria hygrometrica]	sp|Q6F2Y7|HS101_ORYSJ	Heat shock protein 101 OS=Oryza sativa subsp. japonica GN=HSP101 PE=2 SV=1	alr5084	COG0542	ATPases with chaperone activity, ATP-binding subunit	K03695	vvi:100252611	ATP-dependent Clp protease ATP-binding subunit ClpB	Pp1s300_55V6.1	NA
Unigene10759_T_Sca	204	2.6383	NA	NA	NA	NA	NA	NA	NA	NA	NA	NA	Pp1s72_198V6.1	NA
Unigene1076_T_Sca	376	5.1804	gi|168040397|ref|XP_001772681.1|	predicted protein [Physcomitrella patens subsp. patens] >gi|162676057|gb|EDQ62545.1| predicted protein [Physcomitrella patens subsp. patens]	NA	NA	NA	NA	NA	NA	NA	NA	Pp1s153_79V6.5	NA
Unigene10760_T_Sca	1660	6.6853	gi|115466676|ref|NP_001056937.1|	Os06g0171800 [Oryza sativa Japonica Group] >gi|75108875|sp|Q5SNL7.1|FAN1_ORYSJ RecName: Full=Fanconi-associated nuclease 1 homolog >gi|113594977|dbj|BAF18851.1| Os06g0171800 [Oryza sativa Japonica Group]	sp|Q5SNL7|FAN1_ORYSJ	Fanconi-associated nuclease 1 homolog OS=Oryza sativa subsp. japonica GN=Os06g0171800 PE=3 SV=1	NA	NA	NA	NA	NA	NA	Pp1s72_198V6.1	NA
Unigene10761_T_Sca	577	2.5763	gi|168014633|ref|XP_001759856.1|	predicted protein [Physcomitrella patens subsp. patens] >gi|162688986|gb|EDQ75360.1| predicted protein [Physcomitrella patens subsp. patens]	NA	NA	NA	NA	NA	NA	NA	NA	NA	NA
Unigene10762_T_Sca	1390	14.5849	gi|15237017|ref|NP_194449.1|	NB-ARC domain-containing disease resistance protein [Arabidopsis thaliana] >gi|46396029|sp|Q9T048.1|DRL27_ARATH RecName: Full=Disease resistance protein At4g27190 >gi|91806730|gb|ABE66092.1| disease resistance protein [Arabidopsis thaliana] >gi|332659911|gb|AEE85311.1| NB-ARC domain-containing disease resistance protein [Arabidopsis thaliana]	sp|Q9T048|DRL27_ARATH	Disease resistance protein At4g27190 OS=Arabidopsis thaliana GN=At4g27190 PE=2 SV=1	NA	NA	NA	K13460	ath:AT1G12220	disease resistance protein RPS5	Pp1s95_7V6.1	NA
Unigene10763_T_Sca	1011	17.6187	gi|219718185|gb|ACL35341.1|	receptor kinase [Gossypium barbadense]	sp|Q9XIC7|SERK2_ARATH	Somatic embryogenesis receptor kinase 2 OS=Arabidopsis thaliana GN=SERK2 PE=1 SV=1	NA	NA	NA	K13415	pop:POPTR_650846	protein brassinosteroid insensitive 1 [EC:2.7.10.1 2.7.11.1]	Pp1s185_8V6.1	NA
Unigene10764_T_Sca	1108	41.567	gi|116311953|emb|CAJ86313.1|	H0525G02.10 [Oryza sativa Indica Group]	sp|C0LGG7|Y1534_ARATH	Probable LRR receptor-like serine/threonine-protein kinase At1g53420 OS=Arabidopsis thaliana GN=At1g53420 PE=2 SV=2	lin0627	COG0515	Serine/threonine protein kinase	K13418	vvi:100247683	somatic embryogenesis receptor kinase 1 [EC:2.7.10.1 2.7.11.1]	Pp1s22_36V6.1	NA
Unigene10765_T_Sca	1214	0.9078	gi|18461174|dbj|BAB84371.1|	1,3-beta-glucan synthase component-like [Oryza sativa Japonica Group] >gi|21644609|dbj|BAC01168.1| 1,3-beta-glucan synthase component-like [Oryza sativa Japonica Group]	sp|Q9ZT82|CALSC_ARATH	Callose synthase 12 OS=Arabidopsis thaliana GN=CALS12 PE=1 SV=1	NA	NA	NA	K11000	ppp:PHYPADRAFT_175718	callose synthase [EC:2.4.1.-]	Pp1s13_432V6.1	NA
Unigene10766_T_Sca	1231	0.812	gi|239948910|gb|ACS36253.1|	glucan synthase-like 7 [Hordeum vulgare]	sp|Q9LXT9|CALS3_ARATH	Callose synthase 3 OS=Arabidopsis thaliana GN=CALS3 PE=2 SV=2	NA	NA	NA	K11000	osa:4325131	callose synthase [EC:2.4.1.-]	Pp1s379_24V6.1	NA
Unigene10767_T_Sca	2400	13.2206	gi|168045413|ref|XP_001775172.1|	TLP3B TIR1-like auxin receptor protein [Physcomitrella patens subsp. patens] >gi|162673511|gb|EDQ60033.1| TLP3B TIR1-like auxin receptor protein [Physcomitrella patens subsp. patens]	sp|O04197|COI1_ARATH	Coronatine-insensitive protein 1 OS=Arabidopsis thaliana GN=COI1 PE=1 SV=1	NA	NA	NA	K13463	ppp:PHYPADRAFT_194100	coronatine-insensitive protein 1	Pp1s187_72V6.1	NA
Unigene10768_T_Sca	1464	10.854	gi|168001908|ref|XP_001753656.1|	predicted protein [Physcomitrella patens subsp. patens] >gi|162695063|gb|EDQ81408.1| predicted protein [Physcomitrella patens subsp. patens]	NA	NA	NA	NA	NA	NA	NA	NA	Pp1s274_47V6.2	C2H2
Unigene10769_T_Sca	923	101.185	gi|18423226|ref|NP_568749.1|	rubredoxin-like protein [Arabidopsis thaliana] >gi|332008638|gb|AED96021.1| rubredoxin-like protein [Arabidopsis thaliana]	NA	NA	NA	NA	NA	NA	NA	NA	Pp1s505_9V6.1	NA
Unigene1077_T_Sca	908	17.331	gi|15223534|ref|NP_176037.1|	uncharacterized protein [Arabidopsis thaliana] >gi|332195271|gb|AEE33392.1| uncharacterized protein [Arabidopsis thaliana]	NA	NA	NA	NA	NA	NA	NA	NA	Pp1s41_156V6.1	NA
Unigene10770_T_Sca	1339	22.3565	gi|115435046|ref|NP_001042281.1|	Os01g0193500 [Oryza sativa Japonica Group] >gi|113531812|dbj|BAF04195.1| Os01g0193500 [Oryza sativa Japonica Group]	sp|Q9M0E1|FBL77_ARATH	F-box/LRR-repeat protein At4g29420 OS=Arabidopsis thaliana GN=At4g29420 PE=2 SV=1	DRA0210	COG0747	ABC-type dipeptide transport system, periplasmic component	NA	NA	NA	Pp1s223_60V6.1	NA
Unigene10772_T_Sca	1438	0	gi|115466418|ref|NP_001056808.1|	Os06g0148200 [Oryza sativa Japonica Group] >gi|113594848|dbj|BAF18722.1| Os06g0148200 [Oryza sativa Japonica Group]	sp|Q9LU14|APG2_ARATH	GDSL esterase/lipase APG OS=Arabidopsis thaliana GN=APG PE=1 SV=1	RP857	COG0101	Pseudouridylate synthase	K06173	vvi:100254503	tRNA pseudouridine synthase A [EC:5.4.99.12]	Pp1s199_62V6.1	NA
Unigene10773_T_Sca	1610	1.0347	gi|297830242|ref|XP_002883003.1|	GDSL-motif lipase/hydrolase family protein [Arabidopsis lyrata subsp. lyrata] >gi|297328843|gb|EFH59262.1| GDSL-motif lipase/hydrolase family protein [Arabidopsis lyrata subsp. lyrata]	sp|Q9LU14|APG2_ARATH	GDSL esterase/lipase APG OS=Arabidopsis thaliana GN=APG PE=1 SV=1	RP857	COG0101	Pseudouridylate synthase	K06173	vvi:100254503	tRNA pseudouridine synthase A [EC:5.4.99.12]	Pp1s193_42V6.1	NA
Unigene10774_T_Sca	1042	7.5265	gi|115467680|ref|NP_001057439.1|	Os06g0297800 [Oryza sativa Japonica Group] >gi|113595479|dbj|BAF19353.1| Os06g0297800 [Oryza sativa Japonica Group]	sp|Q9ZVT9|C2GR1_ARATH	C2 and GRAM domain-containing protein At1g03370 OS=Arabidopsis thaliana GN=At1g03370 PE=2 SV=4	NA	NA	NA	NA	NA	NA	Pp1s145_136V6.1	NA
Unigene10775_T_Sca	1126	3.915	gi|115467680|ref|NP_001057439.1|	Os06g0297800 [Oryza sativa Japonica Group] >gi|113595479|dbj|BAF19353.1| Os06g0297800 [Oryza sativa Japonica Group]	sp|Q9ZVT9|C2GR1_ARATH	C2 and GRAM domain-containing protein At1g03370 OS=Arabidopsis thaliana GN=At1g03370 PE=2 SV=4	NA	NA	NA	NA	NA	NA	Pp1s26_247V6.1	NA
Unigene10778_T_Sca	644	17.9884	gi|168050636|ref|XP_001777764.1|	predicted protein [Physcomitrella patens subsp. patens] >gi|162670865|gb|EDQ57426.1| predicted protein [Physcomitrella patens subsp. patens]	NA	NA	NA	NA	NA	NA	NA	NA	Pp1s48_21V6.1	NA
Unigene1078_T_Sca	363	18.7103	gi|168058538|ref|XP_001781265.1|	predicted protein [Physcomitrella patens subsp. patens] >gi|162667330|gb|EDQ53963.1| predicted protein [Physcomitrella patens subsp. patens]	NA	NA	NA	NA	NA	NA	NA	NA	Pp1s298_61V6.1	NA
Unigene10780_T_Sca	900	146.174	gi|116308855|emb|CAH65992.1|	H1005F08.21 [Oryza sativa Indica Group]	sp|Q9UQ35|SRRM2_HUMAN	Serine/arginine repetitive matrix protein 2 OS=Homo sapiens GN=SRRM2 PE=1 SV=2	NA	NA	NA	NA	NA	NA	Pp1s279_53V6.1	NA
Unigene10782_T_Sca	241	0.6381	gi|168016881|ref|XP_001760977.1|	predicted protein [Physcomitrella patens subsp. patens] >gi|162687986|gb|EDQ74366.1| predicted protein [Physcomitrella patens subsp. patens]	NA	NA	NA	NA	NA	NA	NA	NA	Pp1s45_269V6.4	NA
Unigene10783_T_Sca	616	0.3329	gi|226495337|ref|NP_001151468.1|	OB-fold nucleic acid binding domain containing protein [Zea mays] >gi|195646980|gb|ACG42958.1| OB-fold nucleic acid binding domain containing protein [Zea mays]	sp|D2GXY4|STN1_AILME	CST complex subunit STN1 OS=Ailuropoda melanoleuca GN=OBFC1 PE=3 SV=2	NA	NA	NA	K10879	ppp:PHYPADRAFT_162653	DNA-repair protein XRCC2	Pp1s45_269V6.4	NA
Unigene10784_T_Sca	1140	0.045	gi|226495337|ref|NP_001151468.1|	OB-fold nucleic acid binding domain containing protein [Zea mays] >gi|195646980|gb|ACG42958.1| OB-fold nucleic acid binding domain containing protein [Zea mays]	NA	NA	NA	NA	NA	K10879	ppp:PHYPADRAFT_162653	DNA-repair protein XRCC2	Pp1s45_271V6.1	NA
Unigene10785_T_Sca	821	10.8949	gi|280967726|gb|ACZ98532.1|	TNL [Malus x domestica]	sp|Q40392|TMVRN_NICGU	TMV resistance protein N OS=Nicotiana glutinosa GN=N PE=1 SV=1	NA	NA	NA	NA	NA	NA	Pp1s7_298V6.1	NA
Unigene10786_T_Sca	1124	6.795	gi|297821957|ref|XP_002878861.1|	mitochondrial substrate carrier family protein [Arabidopsis lyrata subsp. lyrata] >gi|297324700|gb|EFH55120.1| mitochondrial substrate carrier family protein [Arabidopsis lyrata subsp. lyrata]	sp|P29518|BT1_MAIZE	Protein brittle-1, chloroplastic/amyloplastic OS=Zea mays GN=BT1 PE=2 SV=1	Rv3876	COG0455	ATPases involved in chromosome partitioning	NA	NA	NA	Pp1s22_276V6.2	NA
Unigene10787_T_Sca	1062	5.0439	gi|115462351|ref|NP_001054775.1|	Os05g0171300 [Oryza sativa Japonica Group] >gi|113578326|dbj|BAF16689.1| Os05g0171300 [Oryza sativa Japonica Group]	sp|P29518|BT1_MAIZE	Protein brittle-1, chloroplastic/amyloplastic OS=Zea mays GN=BT1 PE=2 SV=1	Rv3876	COG0455	ATPases involved in chromosome partitioning	NA	NA	NA	Pp1s22_276V6.2	NA
Unigene10788_T_Sca	1191	6.1761	gi|15224418|ref|NP_181334.1|	O-fucosyltransferase-like protein [Arabidopsis thaliana] >gi|330254380|gb|AEC09474.1| O-fucosyltransferase-like protein [Arabidopsis thaliana]	sp|Q8W486|Y1491_ARATH	DUF246 domain-containing protein At1g04910 OS=Arabidopsis thaliana GN=At1g04910 PE=1 SV=1	NA	NA	NA	NA	NA	NA	Pp1s284_50V6.1	NA
Unigene10789_T_Sca	1126	5.5766	gi|15224418|ref|NP_181334.1|	O-fucosyltransferase-like protein [Arabidopsis thaliana] >gi|330254380|gb|AEC09474.1| O-fucosyltransferase-like protein [Arabidopsis thaliana]	sp|Q8W486|Y1491_ARATH	DUF246 domain-containing protein At1g04910 OS=Arabidopsis thaliana GN=At1g04910 PE=1 SV=1	NA	NA	NA	NA	NA	NA	Pp1s284_50V6.1	NA
Unigene10790_T_Sca	1993	29.7961	gi|115488966|ref|NP_001066970.1|	Os12g0548200 [Oryza sativa Japonica Group] >gi|77556081|gb|ABA98877.1| expressed protein [Oryza sativa Japonica Group] >gi|113649477|dbj|BAF29989.1| Os12g0548200 [Oryza sativa Japonica Group]	sp|Q0WQ57|AUXI2_ARATH	Auxilin-related protein 2 OS=Arabidopsis thaliana GN=At4g12770 PE=1 SV=1	VC1837	COG3064	Membrane protein involved in colicin uptake	K12811	rcu:RCOM_0075460	ATP-dependent RNA helicase DDX46/PRP5 [EC:3.6.4.13]	Pp1s165_38V6.1	NA
Unigene10792_T_Sca	617	1.4539	gi|222423801|dbj|BAH19866.1|	AT1G16560 [Arabidopsis thaliana]	sp|Q7K0P4|PGAP3_DROME	Post-GPI attachment to proteins factor 3 OS=Drosophila melanogaster GN=CG3271 PE=1 SV=2	SPAC823.07	COG5237	Predicted membrane protein	NA	NA	NA	Pp1s136_162V6.9	NA
Unigene10793_T_Sca	866	7.9907	gi|222423801|dbj|BAH19866.1|	AT1G16560 [Arabidopsis thaliana]	sp|A8WFS8|PGAP3_DANRE	Post-GPI attachment to proteins factor 3 OS=Danio rerio GN=pgap3 PE=2 SV=1	SPAC823.07	COG5237	Predicted membrane protein	NA	NA	NA	Pp1s136_162V6.9	NA
Unigene10794_T_Sca	604	13.4513	NA	NA	NA	NA	NA	NA	NA	NA	NA	NA	Pp1s119_86V6.1	NA
Unigene10795_T_Sca	582	9.2478	NA	NA	NA	NA	NA	NA	NA	NA	NA	NA	Pp1s6_295V6.2	NA
Unigene10796_T_Sca	1548	11.7717	gi|209573263|gb|ACI62779.1|	lipase [Jatropha curcas]	sp|P19515|LIP_RHIMI	Lipase OS=Rhizomucor miehei PE=1 SV=2	sll0482	COG3675	Predicted lipase	NA	NA	NA	Pp1s154_81V6.1	NA
Unigene10797_T_Sca	722	0	gi|295982762|gb|ADG63228.1|	myosin XIa [Physcomitrella patens]	sp|Q02440|MYO5A_CHICK	Myosin-Va OS=Gallus gallus GN=MYO5A PE=1 SV=1	SPCC1919.10c	COG5022	Myosin heavy chain	NA	NA	NA	Pp1s131_123V6.1	NA
Unigene10798_T_Sca	711	0	gi|295982762|gb|ADG63228.1|	myosin XIa [Physcomitrella patens]	sp|Q02440|MYO5A_CHICK	Myosin-Va OS=Gallus gallus GN=MYO5A PE=1 SV=1	SPBC2D10.14c	COG5022	Myosin heavy chain	NA	NA	NA	Pp1s131_123V6.1	NA
Unigene10799_T_Sca	1498	0	gi|115480473|ref|NP_001063830.1|	Os09g0544300 [Oryza sativa Japonica Group] >gi|113632063|dbj|BAF25744.1| Os09g0544300 [Oryza sativa Japonica Group]	sp|Q55GU0|Y9955_DICDI	Probable serine/threonine-protein kinase DDB_G0267514 OS=Dictyostelium discoideum GN=DDB_G0267514 PE=3 SV=1	YAR019c	COG0515	Serine/threonine protein kinase	NA	NA	NA	Pp1s130_99V6.1	NA
Unigene108_T_Sca	342	7.7188	gi|168030490|ref|XP_001767756.1|	predicted protein [Physcomitrella patens subsp. patens] >gi|162681076|gb|EDQ67507.1| predicted protein [Physcomitrella patens subsp. patens]	NA	NA	NA	NA	NA	K11550	ppp:PHYPADRAFT_81575	kinetochore protein Spc25, animal type	Pp1s96_144V6.1	NA
Unigene10800_T_Sca	1507	2.9762	gi|115480473|ref|NP_001063830.1|	Os09g0544300 [Oryza sativa Japonica Group] >gi|113632063|dbj|BAF25744.1| Os09g0544300 [Oryza sativa Japonica Group]	sp|Q55GU0|Y9955_DICDI	Probable serine/threonine-protein kinase DDB_G0267514 OS=Dictyostelium discoideum GN=DDB_G0267514 PE=3 SV=1	YAR019c	COG0515	Serine/threonine protein kinase	NA	NA	NA	Pp1s130_99V6.1	NA
Unigene10802_T_Sca	833	9.015	gi|323451172|gb|EGB07050.1|	hypothetical protein AURANDRAFT_71898 [Aureococcus anophagefferens]	NA	NA	NA	NA	NA	NA	NA	NA	NA	NA
Unigene10803_T_Sca	2133	36.9483	gi|158515851|gb|ABW69693.1|	flavonoid 3'-hydrogenase [Ipomoea purpurea]	sp|Q9SBQ9|F3PH_PETHY	Flavonoid 3'-monooxygenase OS=Petunia hybrida GN=CYP75B2 PE=2 SV=1	alr1450	COG2124	Cytochrome P450	K05280	pop:POPTR_823742	flavonoid 3'-monooxygenase [EC:1.14.13.21]	Pp1s14_162V6.2	NA
Unigene10804_T_Sca	596	3.7842	gi|53791494|dbj|BAD52616.1|	BWF1-like protein [Oryza sativa Japonica Group]	sp|Q55FJ0|LVSG_DICDI	Probable inactive serine/threonine-protein kinase lvsG OS=Dictyostelium discoideum GN=lvsG PE=3 SV=1	NA	NA	NA	K14018	pop:POPTR_818076	phospholipase A-2-activating protein	Pp1s117_62V6.2	NA
Unigene10805_T_Sca	1217	6.8023	gi|53791494|dbj|BAD52616.1|	BWF1-like protein [Oryza sativa Japonica Group]	sp|Q5ND34|WDR81_MOUSE	WD repeat-containing protein 81 OS=Mus musculus GN=Wdr81 PE=1 SV=1	all0284_3	COG2319	FOG: WD40 repeat	K13124	ppp:PHYPADRAFT_61696	mitogen-activated protein kinase organizer 1	Pp1s150_74V6.1	NA
Unigene10807_T_Sca	1180	15.7252	gi|186478898|ref|NP_001117357.1|	Arabinanase/levansucrase/invertase [Arabidopsis thaliana] >gi|16209661|gb|AAL14390.1| At1g26760/T24P13_13 [Arabidopsis thaliana] >gi|22655318|gb|AAM98251.1| At1g26760/T24P13_13 [Arabidopsis thaliana] >gi|332192608|gb|AEE30729.1| Arabinanase/levansucrase/invertase [Arabidopsis thaliana]	sp|Q9UF83|YM012_HUMAN	Uncharacterized protein DKFZp434B061 OS=Homo sapiens PE=2 SV=2	NA	NA	NA	K03006	cre:CHLREDRAFT_196948	DNA-directed RNA polymerase II subunit A [EC:2.7.7.6]	Pp1s169_133V6.1	NA
Unigene1081_T_Sca	351	19.788	gi|52548254|gb|AAU82114.1|	cytoplasmatic ribosomal protein S13 [Triticum aestivum]	sp|Q05761|RS13_MAIZE	40S ribosomal protein S13 OS=Zea mays GN=RPS13 PE=2 SV=1	NA	NA	NA	K02953	ppp:PHYPADRAFT_109710	small subunit ribosomal protein S13e	Pp1s97_272V6.1	NA
Unigene10810_T_Sca	1119	13.6737	gi|2462757|gb|AAB71976.1|	Hypothetical protein [Arabidopsis thaliana]	sp|Q75JC9|Y8484_DICDI	Uncharacterized protein DDB_G0271670 OS=Dictyostelium discoideum GN=DDB_G0271670 PE=4 SV=1	NMB0406	COG3087	Cell division protein	K11294	zma:100273020	nucleolin	Pp1s79_108V6.1	NA
Unigene10811_T_Sca	1108	4.6263	gi|302398819|gb|ADL36704.1|	GRF domain class transcription factor [Malus x domestica]	sp|Q08E31|CREST_BOVIN	Calcium-responsive transactivator OS=Bos taurus GN=SS18L1 PE=2 SV=1	NA	NA	NA	NA	NA	NA	Pp1s47_284V6.3	NA
Unigene10812_T_Sca	491	293.252	gi|15227954|ref|NP_179393.1|	60S ribosomal protein L8-1 [Arabidopsis thaliana] >gi|17380512|sp|P46286.2|RL81_ARATH RecName: Full=60S ribosomal protein L8-1; AltName: Full=60S ribosomal protein L2; AltName: Full=Protein EMBRYO DEFECTIVE 2296 >gi|4406816|gb|AAD20124.1| 60S ribosomal protein L2 [Arabidopsis thaliana] >gi|22135870|gb|AAM91517.1| 60S ribosomal protein L2 [Arabidopsis thaliana] >gi|24899699|gb|AAN65064.1| 60S ribo…	sp|P46286|RL81_ARATH	60S ribosomal protein L8-1 OS=Arabidopsis thaliana GN=RPL8A PE=1 SV=2	YIL018w	COG0090	Ribosomal protein L2	K02938	ppp:PHYPADRAFT_161945	large subunit ribosomal protein L8e	Pp1s37_247V6.2	NA
Unigene10814_T_Sca	994	35.5049	gi|168011220|ref|XP_001758301.1|	Arf6/ArfB-family small GTPase [Physcomitrella patens subsp. patens] >gi|162690336|gb|EDQ76703.1| Arf6/ArfB-family small GTPase [Physcomitrella patens subsp. patens]	sp|Q7RVM2|ARF_NEUCR	ADP-ribosylation factor OS=Neurospora crassa GN=NCU08340 PE=3 SV=3	YDL192w	COG1100	GTPase SAR1 and related small G proteins	K07977	olu:OSTLU_51064	Arf/Sar family, other	Pp1s32_25V6.1	NA
Unigene10815_T_Sca	1612	21.8932	gi|323454568|gb|EGB10438.1|	expressed protein [Aureococcus anophagefferens]	sp|Q05581|CAS1_STRCL	Clavaminate synthase 1 OS=Streptomyces clavuligerus GN=cs1 PE=1 SV=3	NA	NA	NA	NA	NA	NA	NA	NA
Unigene10816_T_Sca	247	9.7538	gi|168060877|ref|XP_001782419.1|	predicted protein [Physcomitrella patens subsp. patens] >gi|162666090|gb|EDQ52754.1| predicted protein [Physcomitrella patens subsp. patens]	sp|Q924U5|TESK2_RAT	Dual specificity testis-specific protein kinase 2 OS=Rattus norvegicus GN=Tesk2 PE=2 SV=1	NA	NA	NA	NA	NA	NA	Pp1s327_44V6.1	NA
Unigene10817_T_Sca	194	8.323	gi|168060724|ref|XP_001782344.1|	predicted protein [Physcomitrella patens subsp. patens] >gi|162666203|gb|EDQ52864.1| predicted protein [Physcomitrella patens subsp. patens]	NA	NA	NA	NA	NA	NA	NA	NA	Pp1s327_44V6.1	NA
Unigene10818_T_Sca	1253	0	gi|14149116|dbj|BAB55655.1|	fructose-6-phosphate 2-kinase/fructose-2,6-bisphosphatase [Bruguiera gymnorhiza]	NA	NA	NA	NA	NA	K00900	ppp:PHYPADRAFT_61651	6-phosphofructo-2-kinase [EC:2.7.1.105]	Pp1s235_92V6.1	NA
Unigene10820_T_Sca	1198	14.9541	gi|300681038|sp|B8BDV1.1|LONP2_ORYSI	RecName: Full=Lon protease homolog 2, peroxisomal	sp|Q0J032|LONP2_ORYSJ	Lon protease homolog 2, peroxisomal OS=Oryza sativa subsp. japonica GN=Os09g0533400 PE=2 SV=1	MA1862	COG0466	ATP-dependent Lon protease, bacterial type	K01338	ppp:PHYPADRAFT_161045	ATP-dependent Lon protease [EC:3.4.21.53]	Pp1s29_103V6.1	NA
Unigene10821_T_Sca	442	1.3916	gi|323453682|gb|EGB09553.1|	hypothetical protein AURANDRAFT_71358 [Aureococcus anophagefferens]	sp|Q9WTS6|TEN3_MOUSE	Teneurin-3 OS=Mus musculus GN=Odz3 PE=1 SV=1	NA	NA	NA	NA	NA	NA	NA	NA
Unigene10822_T_Sca	1142	7.1143	gi|225430293|ref|XP_002282677.1|	PREDICTED: similar to APX6 (ASCORBATE PEROXIDASE 6); L-ascorbate peroxidase [Vitis vinifera]	sp|Q6C0Z6|CCPR_YARLI	Cytochrome c peroxidase, mitochondrial OS=Yarrowia lipolytica (strain CLIB 122 / E 150) GN=CCP1 PE=3 SV=1	YKR066c	COG0376	Catalase (peroxidase I)	NA	NA	NA	Pp1s277_34V6.1	NA
Unigene10823_T_Sca	402	7.8419	NA	NA	NA	NA	NA	NA	NA	NA	NA	NA	Pp1s23_24V6.2	NA
Unigene10824_T_Sca	797	4.9844	gi|50508656|dbj|BAD31142.1|	ATP-dependent RNA helicase-like protein [Oryza sativa Japonica Group] >gi|50509849|dbj|BAD32021.1| ATP-dependent RNA helicase-like protein [Oryza sativa Japonica Group]	NA	NA	NA	NA	NA	K06877	sbi:SORBI_04g000950		Pp1s23_24V6.2	NA
Unigene10825_T_Sca	1292	233.443	gi|192910892|gb|ACF06554.1|	ribosomal protein S7 [Elaeis guineensis]	sp|Q9ZNS1|RS7_AVIMR	40S ribosomal protein S7 OS=Avicennia marina GN=RPS7 PE=2 SV=1	NA	NA	NA	K02993	ppp:PHYPADRAFT_172596	small subunit ribosomal protein S7e	Pp1s365_30V6.1	NA
Unigene10827_T_Sca	927	14.3769	gi|297724247|ref|NP_001174487.1|	Os05g0512400 [Oryza sativa Japonica Group] >gi|255676485|dbj|BAH93215.1| Os05g0512400 [Oryza sativa Japonica Group]	sp|Q02817|MUC2_HUMAN	Mucin-2 OS=Homo sapiens GN=MUC2 PE=1 SV=2	NA	NA	NA	NA	NA	NA	Pp1s281_60V6.1	NA
Unigene10828_T_Sca	1564	16.2725	gi|30697809|ref|NP_201127.2|	uncharacterized protein [Arabidopsis thaliana] >gi|48958523|gb|AAT47814.1| At5g63220 [Arabidopsis thaliana] >gi|332010336|gb|AED97719.1| uncharacterized protein [Arabidopsis thaliana]	sp|A1Z3X3|GET4_ORYLA	Golgi to ER traffic protein 4 homolog OS=Oryzias latipes GN=get4 PE=2 SV=1	NA	NA	NA	NA	NA	NA	Pp1s31_308V6.1	NA
Unigene10829_T_Sca	768	28.8666	gi|297727037|ref|NP_001175882.1|	Os09g0472700 [Oryza sativa Japonica Group] >gi|255678972|dbj|BAH94610.1| Os09g0472700 [Oryza sativa Japonica Group]	sp|Q9ZP41|EGC_CITJA	EG45-like domain containing protein OS=Citrus jambhiri GN=CjBAp12 PE=1 SV=1	NA	NA	NA	K01183	osa:4336265	chitinase [EC:3.2.1.14]	Pp1s97_66V6.1	NA
Unigene1083_T_Sca	367	3.7711	gi|67937804|gb|AAY83358.1|	plasma membrane aquaporin [Physcomitrella patens]	sp|Q41870|PIP11_MAIZE	Aquaporin PIP1-1 OS=Zea mays GN=PIP1-1 PE=1 SV=1	NA	NA	NA	K09872	osa:4330248	aquaporin PIP	Pp1s267_61V6.1	NA
Unigene10831_T_Sca	627	8.0935	gi|488731|emb|CAA55883.1|	chitinase [Beta vulgaris subsp. vulgaris] >gi|829258|emb|CAA56946.1| Chitinase [Beta vulgaris subsp. vulgaris]	sp|Q9FPQ6|GP1_CHLRE	Vegetative cell wall protein gp1 OS=Chlamydomonas reinhardtii GN=GP1 PE=2 SV=1	NA	NA	NA	K12741	sbi:SORBI_04g007860	heterogeneous nuclear ribonucleoprotein A1/A3	NA	NA
Unigene10832_T_Sca	1542	7.0473	gi|297612310|ref|NP_001068397.2|	Os11g0657400 [Oryza sativa Japonica Group] >gi|255680330|dbj|BAF28760.2| Os11g0657400 [Oryza sativa Japonica Group]	sp|Q6BMF7|AIM3_DEBHA	Altered inheritance of mitochondria protein 3 OS=Debaryomyces hansenii (strain ATCC 36239 / CBS 767 / JCM 1990 / NBRC 0083 / IGC 2968) GN=AIM3 PE=3 SV=2	NA	NA	NA	K13210	zma:100273619	far upstream element-binding protein	NA	NA
Unigene10833_T_Sca	414	35.4728	gi|225432012|ref|XP_002279647.1|	PREDICTED: similar to galactokinase [Vitis vinifera]	sp|Q9SEE5|GALK1_ARATH	Galactokinase OS=Arabidopsis thaliana GN=GAL1 PE=1 SV=2	NA	NA	NA	K00849	ppp:PHYPADRAFT_160275	galactokinase [EC:2.7.1.6]	Pp1s20_285V6.1	NA
Unigene10835_T_Sca	947	7.7673	gi|79481163|ref|NP_193898.3|	RNA polymerase II C-terminal domain phosphatase-like 1 [Arabidopsis thaliana] >gi|75111335|sp|Q5YDB6.1|CPL1_ARATH RecName: Full=RNA polymerase II C-terminal domain phosphatase-like 1; Short=FCP-like 1; AltName: Full=Carboxyl-terminal phosphatase-like 1; Short=AtCPL1; Short=CTD phosphatase-like 1; AltName: Full=Protein FIERY 2; AltName: Full=Protein JASMONATE OVEREXPRESSING 1 >gi|49175305|gb|AAT52…	sp|Q5YDB6|CPL1_ARATH	RNA polymerase II C-terminal domain phosphatase-like 1 OS=Arabidopsis thaliana GN=CPL1 PE=1 SV=1	NA	NA	NA	NA	NA	NA	Pp1s42_277V6.1	NA
Unigene10836_T_Sca	823	8.2214	gi|115470517|ref|NP_001058857.1|	Os07g0138100 [Oryza sativa Japonica Group] >gi|113610393|dbj|BAF20771.1| Os07g0138100 [Oryza sativa Japonica Group]	sp|O95248|MTMR5_HUMAN	Myotubularin-related protein 5 OS=Homo sapiens GN=SBF1 PE=1 SV=3	NA	NA	NA	NA	NA	NA	Pp1s37_145V6.2	NA
Unigene10837_T_Sca	521	9.3959	gi|124360275|gb|ABN08288.1|	Ribosomal protein S7 [Medicago truncatula]	sp|P0CB26|Y1089_ARATH	Uncharacterized protein At1g10890 OS=Arabidopsis thaliana GN=At1g10890 PE=1 SV=1	NA	NA	NA	K13173	ppp:PHYPADRAFT_108066	arginine and glutamate-rich protein 1	NA	NA
Unigene10838_T_Sca	762	5.9197	gi|124360275|gb|ABN08288.1|	Ribosomal protein S7 [Medicago truncatula]	NA	NA	NA	NA	NA	K13173	ppp:PHYPADRAFT_108066	arginine and glutamate-rich protein 1	NA	NA
Unigene10839_T_Sca	858	0	gi|55168340|gb|AAV44205.1|	unknow protein [Oryza sativa Japonica Group]	NA	NA	NA	NA	NA	NA	NA	NA	NA	NA
Unigene1084_T_Sca	968	25.5236	gi|15233354|ref|NP_192877.1|	beta-adaptin-like protein B [Arabidopsis thaliana] >gi|75209234|sp|Q9SUS3.1|APBLB_ARATH RecName: Full=Beta-adaptin-like protein B; Short=At-bB-Ad; Short=At-betaB-Ad; AltName: Full=AP complex subunit beta-B; AltName: Full=Adaptor protein complex AP subunit beta-B; AltName: Full=Beta-adaptin B; AltName: Full=Clathrin assembly protein complex beta large chain B >gi|5596484|emb|CAB51422.1| beta-adapt…	sp|Q9SUS3|APBLB_ARATH	Beta-adaptin-like protein B OS=Arabidopsis thaliana GN=BETAB-AD PE=1 SV=1	SPBC947.02	COG5096	Vesicle coat complex, various subunits	K12392	ppp:PHYPADRAFT_224233	AP-1 complex subunit beta-1	Pp1s281_58V6.1	NA
Unigene10840_T_Sca	1064	6.576	gi|115448961|ref|NP_001048260.1|	Os02g0771700 [Oryza sativa Japonica Group] >gi|113537791|dbj|BAF10174.1| Os02g0771700 [Oryza sativa Japonica Group]	sp|P07979|GUB_NICPL	Lichenase OS=Nicotiana plumbaginifolia GN=GN1 PE=2 SV=3	DRA0210	COG0747	ABC-type dipeptide transport system, periplasmic component	NA	NA	NA	Pp1s334_77V6.1	NA
Unigene10841_T_Sca	914	1.7105	gi|38346292|emb|CAE04175.2|	OSJNBa0029C04.5 [Oryza sativa Japonica Group]	sp|Q5ZMJ9|SRRM1_CHICK	Serine/arginine repetitive matrix protein 1 OS=Gallus gallus GN=SRRM1 PE=2 SV=1	NA	NA	NA	NA	NA	NA	Pp1s162_69V6.1	NA
Unigene10843_T_Sca	878	398.279	gi|19225065|gb|AAL32037.2|AF439278_1	ethylene-responsive transciptional coactivator-like protein [Retama raetam]	sp|Q9LV58|MBF1C_ARATH	Multiprotein-bridging factor 1c OS=Arabidopsis thaliana GN=MBF1C PE=1 SV=1	SPBC83.17	COG1813	Predicted transcription factor, homolog of eukaryotic MBF1	K03627	ppp:PHYPADRAFT_110138	putative transcription factor	Pp1s141_102V6.3	NA
Unigene10844_T_Sca	737	18.5701	gi|15227350|ref|NP_181673.1|	proline-rich uncharacterized protein [Arabidopsis thaliana] >gi|75160475|sp|Q8S8M0.1|U647A_ARATH RecName: Full=UPF0467 protein At2g41420 >gi|27808506|gb|AAO24533.1| At2g41420 [Arabidopsis thaliana] >gi|330254878|gb|AEC09972.1| proline-rich uncharacterized protein [Arabidopsis thaliana]	sp|Q8S8M0|U647A_ARATH	UPF0467 protein At2g41420 OS=Arabidopsis thaliana GN=At2g41420 PE=2 SV=1	NA	NA	NA	NA	NA	NA	NA	NA
Unigene10845_T_Sca	942	23.7794	gi|1449179|dbj|BAA13101.1|	N-ethylmaleimide sensitive fusion protein [Nicotiana tabacum]	sp|Q9M0Y8|NSF_ARATH	Vesicle-fusing ATPase OS=Arabidopsis thaliana GN=NSF PE=2 SV=2	SPAC1834.11c	COG0464	ATPases of the AAA+ class	K06027	ppp:PHYPADRAFT_198701	vesicle-fusing ATPase [EC:3.6.4.6]	Pp1s245_16V6.1	NA
Unigene10846_T_Sca	1913	46.302	gi|15240531|ref|NP_200365.1|	protein tornado 1 [Arabidopsis thaliana] >gi|332009261|gb|AED96644.1| protein tornado 1 [Arabidopsis thaliana]	NA	NA	NA	NA	NA	NA	NA	NA	Pp1s356_8V6.1	NA
Unigene10847_T_Sca	643	12.8347	gi|30680129|ref|NP_187366.2|	sec24-like transport protein [Arabidopsis thaliana] >gi|78099801|sp|Q9SFU0.2|SC24A_ARATH RecName: Full=Protein transport protein Sec24-like At3g07100 >gi|332640977|gb|AEE74498.1| sec24-like transport protein [Arabidopsis thaliana]	sp|Q9SFU0|SC24A_ARATH	Protein transport protein Sec24-like At3g07100 OS=Arabidopsis thaliana GN=At3g07100 PE=1 SV=2	SPAC22F8.08	COG5028	Vesicle coat complex COPII, subunit SEC24/subunit SFB2/subunit SFB3	K14007	ppp:PHYPADRAFT_228361	protein transport protein SEC24	Pp1s570_1V6.1	NA
Unigene10848_T_Sca	690	1.8201	gi|62909957|dbj|BAD97436.1|	peroxidase [Pisum sativum]	sp|Q43731|PER50_ARATH	Peroxidase 50 OS=Arabidopsis thaliana GN=PER50 PE=1 SV=1	NA	NA	NA	K00430	ath:AT4G37520	peroxidase [EC:1.11.1.7]	Pp1s1060_1V6.1	NA
Unigene10849_T_Sca	756	4.136	gi|62909957|dbj|BAD97436.1|	peroxidase [Pisum sativum]	sp|Q43731|PER50_ARATH	Peroxidase 50 OS=Arabidopsis thaliana GN=PER50 PE=1 SV=1	NA	NA	NA	K00430	ath:AT4G37520	peroxidase [EC:1.11.1.7]	Pp1s1060_1V6.1	NA
Unigene10850_T_Sca	603	94.9525	gi|115457002|ref|NP_001052101.1|	Os04g0136700 [Oryza sativa Japonica Group] >gi|38347506|emb|CAE02417.2| OSJNBa0095E20.4 [Oryza sativa Japonica Group] >gi|113563672|dbj|BAF14015.1| Os04g0136700 [Oryza sativa Japonica Group]	sp|Q58629|Y1232_METJA	Uncharacterized protein MJ1232 OS=Methanocaldococcus jannaschii (strain ATCC 43067 / DSM 2661 / JAL-1 / JCM 10045 / NBRC 100440) GN=MJ1232 PE=4 SV=1	MK0907_2	COG0517	FOG: CBS domain	K00088	cme:CML243C	IMP dehydrogenase [EC:1.1.1.205]	Pp1s379_40V6.1	NA
Unigene10851_T_Sca	2124	23.0714	gi|2773251|gb|AAC15417.1|	early nodulin [Maackia amurensis]	sp|Q4L9P0|SRAP_STAHJ	Serine-rich adhesin for platelets OS=Staphylococcus haemolyticus (strain JCSC1435) GN=sraP PE=3 SV=1	mll2848	COG5295	Autotransporter adhesin	NA	NA	NA	NA	NA
Unigene10855_T_Sca	960	0	gi|168057378|ref|XP_001780692.1|	predicted protein [Physcomitrella patens subsp. patens] >gi|162667857|gb|EDQ54476.1| predicted protein [Physcomitrella patens subsp. patens]	NA	NA	NA	NA	NA	NA	NA	NA	Pp1s284_50V6.1	NA
Unigene10856_T_Sca	941	2.1244	gi|168057378|ref|XP_001780692.1|	predicted protein [Physcomitrella patens subsp. patens] >gi|162667857|gb|EDQ54476.1| predicted protein [Physcomitrella patens subsp. patens]	NA	NA	NA	NA	NA	NA	NA	NA	Pp1s284_50V6.1	NA
Unigene10859_T_Sca	958	2.7823	gi|18411172|ref|NP_565138.1|	Nucleotide-sugar transporter family protein [Arabidopsis thaliana] >gi|75207337|sp|Q9SRE4.1|UGAL2_ARATH RecName: Full=UDP-galactose transporter 2; Short=At-UDP-GalT2 >gi|16604380|gb|AAL24196.1| At1g76670/F28O16_4 [Arabidopsis thaliana] >gi|23308311|gb|AAN18125.1| At1g76670/F28O16_4 [Arabidopsis thaliana] >gi|46934766|emb|CAG18177.1| UDP-galactose transporter [Arabidopsis thaliana] >gi|332197752|g…	sp|Q9SRE4|UGAL2_ARATH	UDP-galactose transporter 2 OS=Arabidopsis thaliana GN=UDP-GALT2 PE=2 SV=1	NA	NA	NA	NA	NA	NA	Pp1s116_49V6.1	NA
Unigene1086_T_Sca	663	28.7221	gi|323388777|gb|ADX60193.1|	SRS transcription factor [Zea mays]	sp|P05790|FIBH_BOMMO	Fibroin heavy chain OS=Bombyx mori GN=FIBH PE=1 SV=4	NA	NA	NA	NA	NA	NA	Pp1s19_109V6.1	SRS
Unigene10860_T_Sca	664	113.828	gi|302828406|ref|XP_002945770.1|	pathogenesis-related protein 1-like protein [Volvox carteri f. nagariensis] >gi|300268585|gb|EFJ52765.1| pathogenesis-related protein 1-like protein [Volvox carteri f. nagariensis]	sp|P21997|SSGP_VOLCA	Sulfated surface glycoprotein 185 OS=Volvox carteri PE=1 SV=1	Rv3876	COG0455	ATPases involved in chromosome partitioning	NA	NA	NA	Pp1s10_267V6.1	NA
Unigene10861_T_Sca	1153	16.9382	gi|85838710|gb|ABC86200.1|	cartilage acidic protein 2 [Physcomitrella patens]	sp|Q0V9M0|CRAC1_XENTR	Cartilage acidic protein 1 OS=Xenopus tropicalis GN=crtac1 PE=2 SV=2	NA	NA	NA	NA	NA	NA	Pp1s19_232V6.1	NA
Unigene10862_T_Sca	651	19.7635	gi|284433778|gb|ADB85095.1|	response to dessication RD2 [Jatropha curcas]	sp|Q8LGG8|USPAL_ARATH	Universal stress protein A-like protein OS=Arabidopsis thaliana GN=At3g01520 PE=1 SV=2	VNG1536C	COG0589	Universal stress protein UspA and related nucleotide-binding proteins	NA	NA	NA	Pp1s133_25V6.1	NA
Unigene10863_T_Sca	632	6.4479	gi|168056675|ref|XP_001780344.1|	predicted protein [Physcomitrella patens subsp. patens] >gi|162668186|gb|EDQ54798.1| predicted protein [Physcomitrella patens subsp. patens]	NA	NA	NA	NA	NA	NA	NA	NA	Pp1s277_11V6.1	NA
Unigene10864_T_Sca	1087	18.9805	gi|168018183|ref|XP_001761626.1|	predicted protein [Physcomitrella patens subsp. patens] >gi|162687310|gb|EDQ73694.1| predicted protein [Physcomitrella patens subsp. patens]	sp|Q96PE7|MCEE_HUMAN	Methylmalonyl-CoA epimerase, mitochondrial OS=Homo sapiens GN=MCEE PE=1 SV=1	mll1346	COG0346	Lactoylglutathione lyase and related lyases	NA	NA	NA	Pp1s9_16V6.4	NA
Unigene10865_T_Sca	501	24.7087	gi|42540600|gb|AAS19203.1|	myo-inositol monophosphatase 1 [Triticum aestivum] >gi|116739356|gb|ABK20443.1| myo-inositol monophosphatase [Triticum aestivum]	sp|P54928|IMP3_SOLLC	Inositol monophosphatase 3 OS=Solanum lycopersicum GN=IMP3 PE=2 SV=1	NA	NA	NA	K01092	ppp:PHYPADRAFT_205419	myo-inositol-1(or 4)-monophosphatase [EC:3.1.3.25]	Pp1s27_275V6.1	NA
Unigene10866_T_Sca	608	4.3418	gi|168032025|ref|XP_001768520.1|	predicted protein [Physcomitrella patens subsp. patens] >gi|162680233|gb|EDQ66671.1| predicted protein [Physcomitrella patens subsp. patens]	NA	NA	NA	NA	NA	NA	NA	NA	Pp1s103_135V6.1	NA
Unigene10867_T_Sca	978	0.6289	gi|168052646|ref|XP_001778751.1|	predicted protein [Physcomitrella patens subsp. patens] >gi|162669870|gb|EDQ56449.1| predicted protein [Physcomitrella patens subsp. patens]	NA	NA	NA	NA	NA	NA	NA	NA	Pp1s244_14V6.1	NA
Unigene10868_T_Sca	1678	12.7842	gi|168052646|ref|XP_001778751.1|	predicted protein [Physcomitrella patens subsp. patens] >gi|162669870|gb|EDQ56449.1| predicted protein [Physcomitrella patens subsp. patens]	NA	NA	NA	NA	NA	NA	NA	NA	Pp1s244_14V6.1	NA
Unigene10869_T_Sca	1244	1.7718	gi|222422845|dbj|BAH19409.1|	AT5G19900 [Arabidopsis thaliana]	NA	NA	NA	NA	NA	NA	NA	NA	Pp1s36_345V6.1	NA
Unigene10870_T_Sca	270	1.234	gi|85822981|gb|ABC85731.1|	elongation factor 1-alpha [Thraustochytriidae sp. RT49]	sp|P18624|EF1A_DICDI	Elongation factor 1-alpha OS=Dictyostelium discoideum GN=eef1a1 PE=1 SV=2	SPCC794.09c	COG5256	Translation elongation factor EF-1alpha (GTPase)	K03231	zma:100286309	elongation factor EF-1 alpha subunit [EC:3.6.5.3]	Pp1s84_186V6.5	NA
Unigene10871_T_Sca	1720	0.0596	gi|168056845|ref|XP_001780428.1|	predicted protein [Physcomitrella patens subsp. patens] >gi|162668104|gb|EDQ54718.1| predicted protein [Physcomitrella patens subsp. patens]	NA	NA	NA	NA	NA	NA	NA	NA	Pp1s279_23V6.1	NA
Unigene10872_T_Sca	1731	28.576	gi|15234516|ref|NP_192404.1|	monothiol glutaredoxin-S17 [Arabidopsis thaliana] >gi|75338820|sp|Q9ZPH2.1|GRS17_ARATH RecName: Full=Monothiol glutaredoxin-S17; Short=AtGrxS17 >gi|4325345|gb|AAD17344.1| similar to thioredoxin-like proteins (Pfam: PF00085, Score=42.9, E=1.4e-11, N=1); contains similarity to dihydroorotases (Pfam: PF00744, Score=154.9, E=1.4e-42, N=1) [Arabidopsis thaliana] >gi|16648849|gb|AAL25614.1| AT4g04950/T…	sp|Q9ZPH2|GRS17_ARATH	Monothiol glutaredoxin-S17 OS=Arabidopsis thaliana GN=GRXS17 PE=2 SV=1	SPBC26H8.06_2	COG0278	Glutaredoxin-related protein	K07390	olu:OSTLU_40414	monothiol glutaredoxin	Pp1s51_166V6.1	NA
Unigene10873_T_Sca	1655	114.117	gi|225429452|ref|XP_002277146.1|	PREDICTED: similar to plastid serine hydroxymethyltransferase [Vitis vinifera]	sp|P34899|GLYM_PEA	Serine hydroxymethyltransferase, mitochondrial OS=Pisum sativum PE=1 SV=1	SPAC18G6.04c	COG0112	Glycine/serine hydroxymethyltransferase	K00600	ppp:PHYPADRAFT_141291	glycine hydroxymethyltransferase [EC:2.1.2.1]	Pp1s176_90V6.1	NA
Unigene10874_T_Sca	1722	20.3459	gi|226509288|ref|NP_001152058.1|	dihydroorotate dehydrogenase [Zea mays] >gi|195652215|gb|ACG45575.1| dihydroorotate dehydrogenase [Zea mays]	sp|P32746|PYRD_ARATH	Dihydroorotate dehydrogenase (quinone), mitochondrial OS=Arabidopsis thaliana GN=PYRD PE=1 SV=2	SPAC57A10.12c	COG0167	Dihydroorotate dehydrogenase	K00254	ppp:PHYPADRAFT_197321	dihydroorotate dehydrogenase [EC:1.3.5.2]	Pp1s29_152V6.1	NA
Unigene10875_T_Sca	1197	0.5139	gi|168026425|ref|XP_001765732.1|	predicted protein [Physcomitrella patens subsp. patens] >gi|162682909|gb|EDQ69323.1| predicted protein [Physcomitrella patens subsp. patens]	NA	NA	NA	NA	NA	NA	NA	NA	Pp1s330_35V6.2	NA
Unigene10876_T_Sca	397	2.5823	gi|195628596|gb|ACG36128.1|	vignain precursor [Zea mays]	sp|P54639|CYSP4_DICDI	Cysteine proteinase 4 OS=Dictyostelium discoideum GN=cprD PE=2 SV=2	AF1946_2	COG4870	Cysteine protease	NA	NA	NA	Pp1s292_39V6.2	NA
Unigene10877_T_Sca	380	1.8885	gi|2414570|emb|CAB16317.1|	cysteine proteinase precursor [Nicotiana tabacum]	sp|P54639|CYSP4_DICDI	Cysteine proteinase 4 OS=Dictyostelium discoideum GN=cprD PE=2 SV=2	NA	NA	NA	NA	NA	NA	Pp1s369_30V6.1	NA
Unigene10878_T_Sca	506	19.4501	gi|76262500|gb|ABA41400.1|	pherophorin-C2 protein precursor [Chlamydomonas reinhardtii]	sp|Q9T0K5|LRX3_ARATH	Leucine-rich repeat extensin-like protein 3 OS=Arabidopsis thaliana GN=LRX3 PE=1 SV=1	XF0818	COG2730	Endoglucanase	NA	NA	NA	NA	NA
Unigene1088_T_Sca	387	3.1789	gi|297807935|ref|XP_002871851.1|	Mo25 family protein [Arabidopsis lyrata subsp. lyrata] >gi|297317688|gb|EFH48110.1| Mo25 family protein [Arabidopsis lyrata subsp. lyrata]	sp|Q6P9Q4|FHOD1_MOUSE	FH1/FH2 domain-containing protein 1 OS=Mus musculus GN=Fhod1 PE=2 SV=3	NA	NA	NA	K08272	ppp:PHYPADRAFT_149675	calcium binding protein 39	Pp1s266_48V6.1	NA
Unigene10880_T_Sca	1285	88.1975	gi|530878|gb|AAB53954.1|	amino acid feature: N-glycosylation sites, aa 41 .. 43, 46 .. 48, 51 .. 53, 72 .. 74, 107 .. 109, 128 .. 130, 132 .. 134, 158 .. 160, 163 .. 165; amino acid feature: Rod protein domain, aa 169 .. 340; amino acid feature: globular protein domain, aa 32 .. 168 [Chlamydomonas moewusii]	sp|P14328|SP96_DICDI	Spore coat protein SP96 OS=Dictyostelium discoideum GN=cotA PE=4 SV=2	NA	NA	NA	NA	NA	NA	Pp1s13_276V6.1	NA
Unigene10881_T_Sca	403	11.5746	gi|168020111|ref|XP_001762587.1|	predicted protein [Physcomitrella patens subsp. patens] >gi|162686320|gb|EDQ72710.1| predicted protein [Physcomitrella patens subsp. patens]	NA	NA	NA	NA	NA	K01858	ppp:PHYPADRAFT_223663	myo-inositol-1-phosphate synthase [EC:5.5.1.4]	Pp1s267_10V6.1	NA
Unigene10885_T_Sca	1914	32.3784	gi|60678627|gb|AAX33674.1|	plus agglutinin [Chlamydomonas incerta]	sp|Q8TFG9|YL61_SCHPO	Uncharacterized serine/threonine-rich protein PB15E9.01c OS=Schizosaccharomyces pombe (strain ATCC 38366 / 972) GN=SPAPB15E9.01c PE=2 SV=2	NA	NA	NA	NA	NA	NA	Pp1s411_25V6.2	NA
Unigene10886_T_Sca	2419	15.0344	gi|115477168|ref|NP_001062180.1|	Os08g0504600 [Oryza sativa Japonica Group] >gi|42407676|dbj|BAD08825.1| RNA recognition motif (RRM)-containing protein-like [Oryza sativa Japonica Group] >gi|113624149|dbj|BAF24094.1| Os08g0504600 [Oryza sativa Japonica Group]	sp|Q7KNF2|PABP2_DROME	Polyadenylate-binding protein 2 OS=Drosophila melanogaster GN=Pabp2 PE=1 SV=1	SPAC16E8.06c	COG0724	RNA-binding proteins (RRM domain)	NA	NA	NA	Pp1s141_20V6.1	NA
Unigene10889_T_Sca	2006	0	gi|115444287|ref|NP_001045923.1|	Os02g0153000 [Oryza sativa Japonica Group] >gi|51535341|dbj|BAD38600.1| ternary complex factor MIP1-like [Oryza sativa Japonica Group] >gi|74272488|gb|ABA01090.1| ternary complex factor MIP1-like [Oryza rufipogon] >gi|76364057|gb|ABA41566.1| ternary complex factor MIP1-like [Oryza sativa Indica Group] >gi|113535454|dbj|BAF07837.1| Os02g0153000 [Oryza sativa Japonica Group]	sp|Q8K4R4|PITC1_MOUSE	Cytoplasmic phosphatidylinositol transfer protein 1 OS=Mus musculus GN=Pitpnc1 PE=1 SV=1	NA	NA	NA	NA	NA	NA	Pp1s356_46V6.1	NA
Unigene1089_T_Sca	401	1.9813	gi|317373528|sp|Q9LK03.3|PERK2_ARATH	RecName: Full=Proline-rich receptor-like protein kinase PERK2; AltName: Full=Proline-rich extensin-like receptor kinase 2; Short=AtPERK2; AltName: Full=Somatic embryogenesis receptor kinase-like protein	sp|Q9LK03|PERK2_ARATH	Proline-rich receptor-like protein kinase PERK2 OS=Arabidopsis thaliana GN=PERK2 PE=2 SV=3	NA	NA	NA	NA	NA	NA	NA	NA
Unigene10890_T_Sca	366	17.0163	gi|116789786|gb|ABK25384.1|	unknown [Picea sitchensis]	NA	NA	NA	NA	NA	NA	NA	NA	Pp1s126_60V6.2	NA
Unigene10891_T_Sca	1849	0	gi|115444287|ref|NP_001045923.1|	Os02g0153000 [Oryza sativa Japonica Group] >gi|51535341|dbj|BAD38600.1| ternary complex factor MIP1-like [Oryza sativa Japonica Group] >gi|74272488|gb|ABA01090.1| ternary complex factor MIP1-like [Oryza rufipogon] >gi|76364057|gb|ABA41566.1| ternary complex factor MIP1-like [Oryza sativa Indica Group] >gi|113535454|dbj|BAF07837.1| Os02g0153000 [Oryza sativa Japonica Group]	sp|Q8K4R4|PITC1_MOUSE	Cytoplasmic phosphatidylinositol transfer protein 1 OS=Mus musculus GN=Pitpnc1 PE=1 SV=1	NA	NA	NA	NA	NA	NA	Pp1s356_46V6.1	NA
Unigene10892_T_Sca	171	0.1499	gi|225445820|ref|XP_002277050.1|	PREDICTED: similar to PsHSP71.2 [Vitis vinifera]	sp|Q5B2V1|HSP70_EMENI	Heat shock 70 kDa protein OS=Emericella nidulans GN=hsp70 PE=1 SV=1	YAL005c	COG0443	Molecular chaperone	K03283	cre:CHLREDRAFT_185673	heat shock 70kDa protein 1/8	Pp1s351_21V6.1	NA
Unigene10893_T_Sca	346	2	gi|219111199|ref|XP_002177351.1|	protein heat shock protein Hsp70 [Phaeodactylum tricornutum CCAP 1055/1] >gi|217411886|gb|EEC51814.1| protein heat shock protein Hsp70 [Phaeodactylum tricornutum CCAP 1055/1]	sp|P41753|HSP70_ACHKL	Heat shock 70 kDa protein OS=Achlya klebsiana GN=HSP70 PE=2 SV=1	SPAC13G7.02c	COG0443	Molecular chaperone	K03283	ath:AT5G02490	heat shock 70kDa protein 1/8	Pp1s298_26V6.1	NA
Unigene10895_T_Sca	254	2.7244	gi|219118863|ref|XP_002180198.1|	ubiquitin extension protein 4 [Phaeodactylum tricornutum CCAP 1055/1] >gi|217408455|gb|EEC48389.1| ubiquitin extension protein 4 [Phaeodactylum tricornutum CCAP 1055/1]	sp|P0CG50|UBC_MOUSE	Polyubiquitin-C OS=Mus musculus GN=Ubc PE=1 SV=1	YLL039c	COG5272	Ubiquitin	K08770	cre:CHLREDRAFT_140045	ubiquitin C	Pp1s351_6V6.1	NA
Unigene10896_T_Sca	1580	0.3893	gi|240256247|ref|NP_568092.4|	uncharacterized protein [Arabidopsis thaliana] >gi|332002980|gb|AED90363.1| uncharacterized protein [Arabidopsis thaliana]	sp|Q96B18|DACT3_HUMAN	Dapper homolog 3 OS=Homo sapiens GN=DACT3 PE=2 SV=2	Rv3860	COG0455	ATPases involved in chromosome partitioning	K13171	vvi:100262120	serine/arginine repetitive matrix protein 1	Pp1s111_53V6.2	NA
Unigene10897_T_Sca	1914	36.2215	gi|115469916|ref|NP_001058557.1|	Os06g0712400 [Oryza sativa Japonica Group] >gi|113596597|dbj|BAF20471.1| Os06g0712400 [Oryza sativa Japonica Group]	sp|Q2KI23|FA63B_BOVIN	Protein FAM63B OS=Bos taurus GN=FAM63B PE=2 SV=1	YBR112c	COG0457	FOG: TPR repeat	NA	NA	NA	Pp1s193_3V6.2	NA
Unigene10899_T_Sca	736	40.8123	gi|7158876|gb|AAF37576.1|AF233229_1	auxin binding protein 1-like protein [Ceratodon purpureus]	sp|P33490|ABP1_TOBAC	Auxin-binding protein T85 OS=Nicotiana tabacum GN=T85 PE=3 SV=1	NA	NA	NA	NA	NA	NA	Pp1s339_68V6.1	NA
Unigene109_T_Sca	450	1.196	NA	NA	NA	NA	NA	NA	NA	NA	NA	NA	Pp1s330_35V6.2	NA
Unigene10900_T_Sca	1403	5.736	gi|16604326|gb|AAL24169.1|	At4g36400/C7A10_960 [Arabidopsis thaliana] >gi|19699192|gb|AAL90962.1| At4g36400/C7A10_960 [Arabidopsis thaliana]	sp|O23240|D2HDH_ARATH	D-2-hydroxyglutarate dehydrogenase, mitochondrial OS=Arabidopsis thaliana GN=D2HGDH PE=1 SV=3	YDL178w	COG0277	FAD/FMN-containing dehydrogenases	K00102	ath:AT5G06580	D-lactate dehydrogenase (cytochrome) [EC:1.1.2.4]	Pp1s6_281V6.1	NA
Unigene10901_T_Sca	2441	1.5014	gi|15239506|ref|NP_200912.1|	uncharacterized protein [Arabidopsis thaliana] >gi|332010032|gb|AED97415.1| uncharacterized protein [Arabidopsis thaliana]	sp|Q9C105|YKT4_SCHPO	Chitinase-like protein PB1E7.04c OS=Schizosaccharomyces pombe (strain ATCC 38366 / 972) GN=SPAPB1E7.04c PE=2 SV=1	NA	NA	NA	NA	NA	NA	Pp1s35_101V6.1	NA
Unigene10904_T_Sca	399	1.1562	gi|224008618|ref|XP_002293268.1|	predicted protein [Thalassiosira pseudonana CCMP1335] >gi|220971394|gb|EED89729.1| predicted protein [Thalassiosira pseudonana CCMP1335]	sp|P11976|PSTA_DICDI	Prestalk protein OS=Dictyostelium discoideum GN=ecmB PE=2 SV=2	NA	NA	NA	NA	NA	NA	NA	NA
Unigene10905_T_Sca	1533	5.0824	gi|10140763|gb|AAG13594.1|AC051633_10	mucin-like protein [Oryza sativa Japonica Group] >gi|31433339|gb|AAP54868.1| Strictosidine synthase family protein, expressed [Oryza sativa Japonica Group]	sp|Q5ZIF1|APMAP_CHICK	Adipocyte plasma membrane-associated protein OS=Gallus gallus GN=APMAP PE=2 SV=1	PA1293	COG3386	Gluconolactonase	K01757	ath:AT1G74010	strictosidine synthase [EC:4.3.3.2]	Pp1s86_201V6.1	NA
Unigene10906_T_Sca	1535	0	gi|115473323|ref|NP_001060260.1|	Os07g0614000 [Oryza sativa Japonica Group] >gi|23237921|dbj|BAC16494.1| ABC transporter permease protein-like protein [Oryza sativa Japonica Group] >gi|113611796|dbj|BAF22174.1| Os07g0614000 [Oryza sativa Japonica Group]	sp|Q5ZIF1|APMAP_CHICK	Adipocyte plasma membrane-associated protein OS=Gallus gallus GN=APMAP PE=2 SV=1	PA1293	COG3386	Gluconolactonase	K01757	ath:AT1G74010	strictosidine synthase [EC:4.3.3.2]	Pp1s86_201V6.2	NA
Unigene10907_T_Sca	912	3.569	gi|15230321|ref|NP_188555.1|	Vacuolar import/degradation, Vid27-related protein [Arabidopsis thaliana] >gi|9294626|dbj|BAB02965.1| dem protein [Arabidopsis thaliana] >gi|332642691|gb|AEE76212.1| Vacuolar import/degradation, Vid27-related protein [Arabidopsis thaliana]	sp|P40781|CYPR4_CYNCA	Protein CYPRO4 OS=Cynara cardunculus GN=CYPRO4 PE=2 SV=1	NA	NA	NA	NA	NA	NA	Pp1s98_86V6.1	NA
Unigene10908_T_Sca	1501	6.4031	gi|15230321|ref|NP_188555.1|	Vacuolar import/degradation, Vid27-related protein [Arabidopsis thaliana] >gi|9294626|dbj|BAB02965.1| dem protein [Arabidopsis thaliana] >gi|332642691|gb|AEE76212.1| Vacuolar import/degradation, Vid27-related protein [Arabidopsis thaliana]	sp|P40781|CYPR4_CYNCA	Protein CYPRO4 OS=Cynara cardunculus GN=CYPRO4 PE=2 SV=1	NA	NA	NA	NA	NA	NA	Pp1s444_10V6.5	NA
Unigene10909_T_Sca	1292	8.5101	gi|30682884|ref|NP_850069.1|	cereblon [Arabidopsis thaliana] >gi|59958328|gb|AAX12874.1| At2g25740 [Arabidopsis thaliana] >gi|330252653|gb|AEC07747.1| cereblon [Arabidopsis thaliana]	sp|Q68EH9|CRBN_DANRE	Protein cereblon OS=Danio rerio GN=crbn PE=1 SV=1	NA	NA	NA	K11793	ppp:PHYPADRAFT_144690	cereblon	Pp1s218_132V6.1	NA
Unigene10911_T_Sca	1046	27.5162	gi|159481251|ref|XP_001698695.1|	ABC1/COQ8 ser/thr kinase [Chlamydomonas reinhardtii] >gi|158273589|gb|EDO99377.1| ABC1/COQ8 ser/thr kinase [Chlamydomonas reinhardtii]	sp|Q55680|Y005_SYNY3	Uncharacterized protein sll0005 OS=Synechocystis sp. (strain ATCC 27184 / PCC 6803 / N-1) GN=sll0005 PE=3 SV=1	sll0005	COG0661	Predicted unusual protein kinase	NA	NA	NA	Pp1s169_89V6.1	NA
Unigene10912_T_Sca	228	21.5828	NA	NA	NA	NA	NA	NA	NA	NA	NA	NA	Pp1s8_56V6.1	NA
Unigene10913_T_Sca	724	12.6732	gi|302780817|ref|XP_002972183.1|	alpha-1,2-glucosyltransferase-like protein [Selaginella moellendorffii] >gi|300160482|gb|EFJ27100.1| alpha-1,2-glucosyltransferase-like protein [Selaginella moellendorffii]	sp|Q5BKT4|AG10A_HUMAN	Alpha-1,2-glucosyltransferase ALG10-A OS=Homo sapiens GN=ALG10 PE=1 SV=1	NA	NA	NA	K03850	ppp:PHYPADRAFT_148859	alpha-1,2-glucosyltransferase [EC:2.4.1.-]	Pp1s284_48V6.1	NA
Unigene10915_T_Sca	465	5.8975	gi|171769901|sp|A2XQV4.1|ETFB_ORYSI	RecName: Full=Electron transfer flavoprotein subunit beta, mitochondrial; Short=Beta-ETF; Flags: Precursor	sp|Q7F9U3|ETFB_ORYSJ	Electron transfer flavoprotein subunit beta, mitochondrial OS=Oryza sativa subsp. japonica GN=ETFB PE=3 SV=1	PA2952	COG2086	Electron transfer flavoprotein, beta subunit	K03521	ppp:PHYPADRAFT_203561	electron transfer flavoprotein beta subunit	Pp1s15_268V6.1	NA
Unigene10916_T_Sca	705	10.6154	gi|115444721|ref|NP_001046140.1|	Os02g0189200 [Oryza sativa Japonica Group] >gi|113535671|dbj|BAF08054.1| Os02g0189200 [Oryza sativa Japonica Group]	sp|P35824|SLAP_BACCI	S-layer-related protein OS=Bacillus circulans GN=butB PE=4 SV=1	NA	NA	NA	K13095	sbi:SORBI_06g025810	splicing factor 1	Pp1s92_7V6.1	NA
Unigene10918_T_Sca	752	75.3208	gi|301097216|ref|XP_002897703.1|	Mitochondrial Carrier (MC) Family [Phytophthora infestans T30-4] >gi|262106724|gb|EEY64776.1| Mitochondrial Carrier (MC) Family [Phytophthora infestans T30-4]	sp|Q54RB9|CMC_DICDI	Calcium-binding mitochondrial carrier protein OS=Dictyostelium discoideum GN=mcfO PE=3 SV=1	NA	NA	NA	NA	NA	NA	Pp1s184_88V6.2	NA
Unigene10919_T_Sca	520	16.7578	gi|42567181|ref|NP_194464.3|	Met-10+ like family protein [Arabidopsis thaliana] >gi|37202010|gb|AAQ89620.1| At4g27340 [Arabidopsis thaliana] >gi|332659926|gb|AEE85326.1| Met-10+ like family protein [Arabidopsis thaliana]	sp|Q32P41|TRMT5_HUMAN	tRNA (guanine-N(1)-)-methyltransferase OS=Homo sapiens GN=TRMT5 PE=1 SV=2	NA	NA	NA	K07055	ppp:PHYPADRAFT_41777		Pp1s15_229V6.1	NA
Unigene10920_T_Sca	817	5.7094	gi|115438028|ref|NP_001043440.1|	Os01g0589000 [Oryza sativa Japonica Group] >gi|53792249|dbj|BAD52882.1| 30S ribosomal protein S1-like [Oryza sativa Japonica Group] >gi|113532971|dbj|BAF05354.1| Os01g0589000 [Oryza sativa Japonica Group]	NA	NA	NA	NA	NA	K02945	osa:4324446	small subunit ribosomal protein S1	Pp1s34_79V6.1	NA
Unigene10922_T_Sca	821	6.4308	gi|42563202|ref|NP_177487.2|	protein kinase domain-containing protein [Arabidopsis thaliana] >gi|332197341|gb|AEE35462.1| protein kinase domain-containing protein [Arabidopsis thaliana]	NA	NA	NA	NA	NA	NA	NA	NA	Pp1s381_39V6.1	NA
Unigene10923_T_Sca	795	65.3473	gi|145361138|ref|NP_680142.2|	DEA(D/H)-box RNA helicase family protein [Arabidopsis thaliana] >gi|10178028|dbj|BAB11511.1| ATP-dependent RNA helicase A-like protein [Arabidopsis thaliana] >gi|332003418|gb|AED90801.1| DEA(D/H)-box RNA helicase family protein [Arabidopsis thaliana]	sp|B7E321|DRB5_ORYSJ	Double-stranded RNA-binding protein 5 OS=Oryza sativa subsp. japonica GN=DRB5 PE=2 SV=1	NA	NA	NA	NA	NA	NA	Pp1s304_33V6.1	NA
Unigene10924_T_Sca	3006	0.7503	gi|168060035|ref|XP_001782004.1|	SNF2 family DNA-dependent ATPase [Physcomitrella patens subsp. patens] >gi|162666495|gb|EDQ53147.1| SNF2 family DNA-dependent ATPase [Physcomitrella patens subsp. patens]	sp|Q7KU24|CHD1_DROME	Chromodomain-helicase-DNA-binding protein 1 OS=Drosophila melanogaster GN=Chd1 PE=1 SV=1	YER164w	COG0553	Superfamily II DNA/RNA helicases, SNF2 family	K11367	ppp:PHYPADRAFT_132084	chromodomain-helicase-DNA-binding protein 1 [EC:3.6.1.-]	Pp1s317_10V6.1	NA
Unigene10925_T_Sca	3076	0.325	gi|168060035|ref|XP_001782004.1|	SNF2 family DNA-dependent ATPase [Physcomitrella patens subsp. patens] >gi|162666495|gb|EDQ53147.1| SNF2 family DNA-dependent ATPase [Physcomitrella patens subsp. patens]	sp|B6ZLK2|CHD1_CHICK	Chromodomain-helicase-DNA-binding protein 1 OS=Gallus gallus GN=CHD1 PE=1 SV=1	YER164w	COG0553	Superfamily II DNA/RNA helicases, SNF2 family	K11367	ppp:PHYPADRAFT_132084	chromodomain-helicase-DNA-binding protein 1 [EC:3.6.1.-]	Pp1s317_10V6.1	NA
Unigene10926_T_Sca	836	58.4942	gi|297603221|ref|NP_001053635.2|	Os04g0577800 [Oryza sativa Japonica Group] >gi|255675710|dbj|BAF15549.2| Os04g0577800 [Oryza sativa Japonica Group]	NA	NA	NA	NA	NA	NA	NA	NA	Pp1s102_136V6.1	NA
Unigene10927_T_Sca	1696	6.2412	gi|205688480|sp|Q0DYP5.2|C3H17_ORYSJ	RecName: Full=Zinc finger CCCH domain-containing protein 17; Short=OsC3H17	sp|Q0DYP5|C3H17_ORYSJ	Zinc finger CCCH domain-containing protein 17 OS=Oryza sativa subsp. japonica GN=Os02g0677700 PE=2 SV=2	all0438_2	COG2319	FOG: WD40 repeat	K14018	ppp:PHYPADRAFT_161889	phospholipase A-2-activating protein	Pp1s374_36V6.1	C3H
Unigene10928_T_Sca	671	2.7119	gi|18394597|ref|NP_564050.1|	transcription initiation factor TFIIH subunit H3 [Arabidopsis thaliana] >gi|92856638|gb|ABE77412.1| At1g18340 [Arabidopsis thaliana] >gi|332191584|gb|AEE29705.1| transcription initiation factor TFIIH subunit H3 [Arabidopsis thaliana]	sp|Q86IB5|TF2H3_DICDI	General transcription factor IIH subunit 3 OS=Dictyostelium discoideum GN=gtf2h3 PE=3 SV=1	SPBC30B4.07c	COG5242	RNA polymerase II transcription initiation/nucleotide excision repair factor TFIIH, subunit TFB4	K03143	ppp:PHYPADRAFT_201953	transcription initiation factor TFIIH subunit H3	Pp1s7_148V6.1	NA
Unigene10929_T_Sca	794	0.8715	gi|18394597|ref|NP_564050.1|	transcription initiation factor TFIIH subunit H3 [Arabidopsis thaliana] >gi|92856638|gb|ABE77412.1| At1g18340 [Arabidopsis thaliana] >gi|332191584|gb|AEE29705.1| transcription initiation factor TFIIH subunit H3 [Arabidopsis thaliana]	sp|Q86IB5|TF2H3_DICDI	General transcription factor IIH subunit 3 OS=Dictyostelium discoideum GN=gtf2h3 PE=3 SV=1	SPBC30B4.07c	COG5242	RNA polymerase II transcription initiation/nucleotide excision repair factor TFIIH, subunit TFB4	K03143	ppp:PHYPADRAFT_201953	transcription initiation factor TFIIH subunit H3	Pp1s7_148V6.1	NA
Unigene10930_T_Sca	708	0.6516	gi|297613599|ref|NP_001067359.2|	Os12g0635500 [Oryza sativa Japonica Group] >gi|255670516|dbj|BAF30378.2| Os12g0635500 [Oryza sativa Japonica Group]	NA	NA	NA	NA	NA	NA	NA	NA	Pp1s295_38V6.1	NA
Unigene10932_T_Sca	1624	3.2984	gi|302771137|ref|XP_002968987.1|	WD40 repeat protein [Selaginella moellendorffii] >gi|300163492|gb|EFJ30103.1| WD40 repeat protein [Selaginella moellendorffii]	sp|Q6NPN9|DWA2_ARATH	WD repeat-containing protein DWA2 OS=Arabidopsis thaliana GN=DWA2 PE=1 SV=1	SPAC11E3.05	COG2319	FOG: WD40 repeat	K10752	rcu:RCOM_0083550	histone-binding protein RBBP4	Pp1s124_67V6.2	NA
Unigene10933_T_Sca	696	28.2809	gi|168023304|ref|XP_001764178.1|	predicted protein [Physcomitrella patens subsp. patens] >gi|162684618|gb|EDQ71019.1| predicted protein [Physcomitrella patens subsp. patens]	NA	NA	NA	NA	NA	NA	NA	NA	Pp1s66_46V6.1	NA
Unigene10936_T_Sca	501	9.8221	gi|168019712|ref|XP_001762388.1|	predicted protein [Physcomitrella patens subsp. patens] >gi|162686466|gb|EDQ72855.1| predicted protein [Physcomitrella patens subsp. patens]	NA	NA	NA	NA	NA	NA	NA	NA	Pp1s54_120V6.1	NA
Unigene10939_T_Sca	498	28.7174	gi|168003209|ref|XP_001754305.1|	predicted protein [Physcomitrella patens subsp. patens] >gi|162694407|gb|EDQ80755.1| predicted protein [Physcomitrella patens subsp. patens]	NA	NA	NA	NA	NA	NA	NA	NA	Pp1s164_111V6.1	NA
Unigene1094_T_Sca	490	2.6676	gi|14091849|gb|AAK53852.1|AC016781_6	Putative retroelement [Oryza sativa Japonica Group]	sp|P10978|POLX_TOBAC	Retrovirus-related Pol polyprotein from transposon TNT 1-94 OS=Nicotiana tabacum PE=2 SV=1	NA	NA	NA	NA	NA	NA	Pp1s176_57V6.1	NA
Unigene10940_T_Sca	1216	39.1609	gi|224073351|ref|XP_002304082.1|	heavy metal ATPase [Populus trichocarpa] >gi|222841514|gb|EEE79061.1| heavy metal ATPase [Populus trichocarpa]	sp|Q59385|COPA_ECOLI	Copper-exporting P-type ATPase A OS=Escherichia coli (strain K12) GN=copA PE=1 SV=4	all3782	COG2217	Cation transport ATPase	K01533	sbi:SORBI_04g006600	Cu2+-exporting ATPase [EC:3.6.3.4]	Pp1s121_53V6.1	NA
Unigene10943_T_Sca	657	105.327	gi|116309562|emb|CAH66623.1|	OSIGBa0115A19.4 [Oryza sativa Indica Group]	sp|P40691|A115_TOBAC	Auxin-induced protein PCNT115 OS=Nicotiana tabacum PE=2 SV=1	CC3002	COG0667	Predicted oxidoreductases (related to aryl-alcohol dehydrogenases)	NA	NA	NA	Pp1s17_366V6.1	NA
Unigene10944_T_Sca	842	34.2437	gi|115476396|ref|NP_001061794.1|	Os08g0412500 [Oryza sativa Japonica Group] >gi|37806192|dbj|BAC99695.1| brain protein 44-like [Oryza sativa Japonica Group] >gi|113623763|dbj|BAF23708.1| Os08g0412500 [Oryza sativa Japonica Group]	sp|O74847|YCYB_SCHPO	UPF0041 protein C1235.11 OS=Schizosaccharomyces pombe (strain ATCC 38366 / 972) GN=SPCC1235.11 PE=2 SV=3	NA	NA	NA	NA	NA	NA	Pp1s31_282V6.1	NA
Unigene10945_T_Sca	798	18.1141	gi|115472245|ref|NP_001059721.1|	Os07g0501800 [Oryza sativa Japonica Group] >gi|34393327|dbj|BAC83274.1| receptor-like protein kinase-like protein [Oryza sativa Japonica Group] >gi|113611257|dbj|BAF21635.1| Os07g0501800 [Oryza sativa Japonica Group]	sp|Q9ZWC8|BRL1_ARATH	Serine/threonine-protein kinase BRI1-like 1 OS=Arabidopsis thaliana GN=BRL1 PE=1 SV=1	RSp0875	COG4886	Leucine-rich repeat (LRR) protein	K13415	rcu:RCOM_0478150	protein brassinosteroid insensitive 1 [EC:2.7.10.1 2.7.11.1]	Pp1s24_253V6.2	NA
Unigene10946_T_Sca	1485	10.9939	gi|115480719|ref|NP_001063953.1|	Os09g0566100 [Oryza sativa Japonica Group] >gi|113632186|dbj|BAF25867.1| Os09g0566100 [Oryza sativa Japonica Group]	sp|Q9FPQ6|GP1_CHLRE	Vegetative cell wall protein gp1 OS=Chlamydomonas reinhardtii GN=GP1 PE=2 SV=1	Rv3876	COG0455	ATPases involved in chromosome partitioning	NA	NA	NA	Pp1s341_36V6.1	NA
Unigene10947_T_Sca	1213	37.4407	gi|159487004|ref|XP_001701526.1|	glyoxal or galactose oxidase [Chlamydomonas reinhardtii] >gi|158271587|gb|EDO97403.1| glyoxal or galactose oxidase [Chlamydomonas reinhardtii]	sp|Q9FPQ6|GP1_CHLRE	Vegetative cell wall protein gp1 OS=Chlamydomonas reinhardtii GN=GP1 PE=2 SV=1	RSc2303	COG4796	Type II secretory pathway, component HofQ	NA	NA	NA	Pp1s14_259V6.2	NA
Unigene10948_T_Sca	188	0.6816	gi|302783252|ref|XP_002973399.1|	ARF family GTPase [Selaginella moellendorffii] >gi|302789484|ref|XP_002976510.1| ARF family GTPase [Selaginella moellendorffii] >gi|300155548|gb|EFJ22179.1| ARF family GTPase [Selaginella moellendorffii] >gi|300159152|gb|EFJ25773.1| ARF family GTPase [Selaginella moellendorffii]	sp|P34727|ARF_AJECA	ADP-ribosylation factor OS=Ajellomyces capsulata GN=ARF PE=1 SV=3	YDL192w	COG1100	GTPase SAR1 and related small G proteins	K07977	cme:CMQ074C	Arf/Sar family, other	Pp1s70_130V6.2	NA
Unigene10949_T_Sca	1603	0.1599	gi|168063910|ref|XP_001783910.1|	predicted protein [Physcomitrella patens subsp. patens] >gi|162664540|gb|EDQ51255.1| predicted protein [Physcomitrella patens subsp. patens]	NA	NA	NA	NA	NA	NA	NA	NA	Pp1s294_72V6.1	NA
Unigene10951_T_Sca	867	17.0864	gi|18411172|ref|NP_565138.1|	Nucleotide-sugar transporter family protein [Arabidopsis thaliana] >gi|75207337|sp|Q9SRE4.1|UGAL2_ARATH RecName: Full=UDP-galactose transporter 2; Short=At-UDP-GalT2 >gi|16604380|gb|AAL24196.1| At1g76670/F28O16_4 [Arabidopsis thaliana] >gi|23308311|gb|AAN18125.1| At1g76670/F28O16_4 [Arabidopsis thaliana] >gi|46934766|emb|CAG18177.1| UDP-galactose transporter [Arabidopsis thaliana] >gi|332197752|g…	sp|Q9SRE4|UGAL2_ARATH	UDP-galactose transporter 2 OS=Arabidopsis thaliana GN=UDP-GALT2 PE=2 SV=1	NA	NA	NA	NA	NA	NA	Pp1s15_387V6.1	NA
Unigene10952_T_Sca	554	15.4055	gi|18414264|ref|NP_567436.1|	uncharacterized protein [Arabidopsis thaliana] >gi|88010872|gb|ABD38866.1| At4g14615 [Arabidopsis thaliana] >gi|332658066|gb|AEE83466.1| uncharacterized protein [Arabidopsis thaliana]	NA	NA	NA	NA	NA	NA	NA	NA	Pp1s430_30V6.3	NA
Unigene10953_T_Sca	713	6.3984	gi|158828199|gb|ABW81077.1|	Prp9 [Cleome spinosa]	sp|Q10327|YD72_SCHPO	Uncharacterized protein C32A11.02c OS=Schizosaccharomyces pombe (strain ATCC 38366 / 972) GN=SPAC32A11.02c PE=2 SV=1	NA	NA	NA	NA	NA	NA	NA	NA
Unigene10955_T_Sca	459	9.6599	gi|159464339|ref|XP_001690399.1|	fibrocystin-L-like protein [Chlamydomonas reinhardtii] >gi|158279899|gb|EDP05658.1| fibrocystin-L-like protein [Chlamydomonas reinhardtii]	NA	NA	RSc2303	COG4796	Type II secretory pathway, component HofQ	NA	NA	NA	Pp1s24_136V6.1	NA
Unigene10956_T_Sca	366	1.5406	gi|219888673|gb|ACL54711.1|	unknown [Zea mays]	sp|Q7TSL3|FBX11_RAT	F-box only protein 11 OS=Rattus norvegicus GN=Fbxo11 PE=2 SV=1	NA	NA	NA	NA	NA	NA	NA	NA
Unigene10957_T_Sca	352	1.0922	gi|334182655|ref|NP_173203.2|	TIR-NBS-LRR class disease resistance protein [Arabidopsis thaliana] >gi|332191491|gb|AEE29612.1| TIR-NBS-LRR class disease resistance protein [Arabidopsis thaliana]	NA	NA	NA	NA	NA	NA	NA	NA	Pp1s14_171V6.1	NA
Unigene10958_T_Sca	1736	6.5255	gi|115478052|ref|NP_001062621.1|	Os09g0130800 [Oryza sativa Japonica Group] >gi|113630854|dbj|BAF24535.1| Os09g0130800 [Oryza sativa Japonica Group]	sp|Q9P2E3|ZNFX1_HUMAN	NFX1-type zinc finger-containing protein 1 OS=Homo sapiens GN=ZNFX1 PE=1 SV=2	SPCC1739.03	COG1112	Superfamily I DNA and RNA helicases and helicase subunits	NA	NA	NA	Pp1s229_36V6.1	NA
Unigene1096_T_Sca	483	22.0743	gi|302786898|ref|XP_002975220.1|	ubiquitin-protein ligase, PUB17 [Selaginella moellendorffii] >gi|300157379|gb|EFJ24005.1| ubiquitin-protein ligase, PUB17 [Selaginella moellendorffii]	sp|Q9C7R6|PUB17_ARATH	U-box domain-containing protein 17 OS=Arabidopsis thaliana GN=PUB17 PE=1 SV=1	CC3441	COG2267	Lysophospholipase	K13171	ath:AT2G29210	serine/arginine repetitive matrix protein 1	Pp1s374_18V6.1	NA
Unigene10960_T_Sca	1239	32.2903	gi|115446137|ref|NP_001046848.1|	Os02g0479300 [Oryza sativa Japonica Group] >gi|47848144|dbj|BAD21925.1| XTP3-transactivated protein A-like [Oryza sativa Japonica Group] >gi|47848239|dbj|BAD22064.1| XTP3-transactivated protein A-like [Oryza sativa Japonica Group] >gi|113536379|dbj|BAF08762.1| Os02g0479300 [Oryza sativa Japonica Group]	sp|Q91VC0|DCTP1_RAT	dCTP pyrophosphatase 1 OS=Rattus norvegicus GN=Dctpp1 PE=2 SV=1	AF1178	COG1694	Predicted pyrophosphatase	NA	NA	NA	Pp1s458_12V6.2	NA
Unigene10962_T_Sca	1159	26.8237	gi|15229727|ref|NP_190603.1|	uncharacterized protein [Arabidopsis thaliana] >gi|28416689|gb|AAO42875.1| At3g50340 [Arabidopsis thaliana] >gi|332645134|gb|AEE78655.1| uncharacterized protein [Arabidopsis thaliana]	sp|Q6S6W0|GP2_EHV1V	Glycoprotein gp2 OS=Equine herpesvirus 1 (strain V592) GN=71 PE=3 SV=1	DR1893	COG0652	Peptidyl-prolyl cis-trans isomerase (rotamase) - cyclophilin family	K00558	cre:CHLREDRAFT_15852	DNA (cytosine-5-)-methyltransferase [EC:2.1.1.37]	Pp1s379_34V6.1	NA
Unigene10963_T_Sca	818	2.6006	gi|115453855|ref|NP_001050528.1|	Os03g0574600 [Oryza sativa Japonica Group] >gi|108709442|gb|ABF97237.1| expressed protein [Oryza sativa Japonica Group] >gi|113548999|dbj|BAF12442.1| Os03g0574600 [Oryza sativa Japonica Group]	NA	NA	NA	NA	NA	NA	NA	NA	Pp1s100_144V6.1	NA
Unigene10964_T_Sca	498	12.3516	gi|334185371|ref|NP_001189901.1|	leucine-rich repeat-containing protein [Arabidopsis thaliana] >gi|332642150|gb|AEE75671.1| leucine-rich repeat-containing protein [Arabidopsis thaliana]	sp|Q6GPJ5|LRC40_XENLA	Leucine-rich repeat-containing protein 40 OS=Xenopus laevis GN=lrrc40 PE=2 SV=1	NA	NA	NA	NA	NA	NA	Pp1s307_62V6.1	NA
Unigene10965_T_Sca	602	2.8525	gi|168059285|ref|XP_001781634.1|	predicted protein [Physcomitrella patens subsp. patens] >gi|162666948|gb|EDQ53590.1| predicted protein [Physcomitrella patens subsp. patens]	NA	NA	NA	NA	NA	NA	NA	NA	Pp1s307_62V6.1	NA
Unigene10966_T_Sca	693	7.2488	gi|168062316|ref|XP_001783127.1|	ERL1a AtERECTA-like receptor S/T protein kinase protein [Physcomitrella patens subsp. patens] >gi|162665377|gb|EDQ52064.1| ERL1a AtERECTA-like receptor S/T protein kinase protein [Physcomitrella patens subsp. patens]	sp|C0LGK4|Y2165_ARATH	Probable LRR receptor-like serine/threonine-protein kinase At2g16250 OS=Arabidopsis thaliana GN=At2g16250 PE=1 SV=1	RSp0875	COG4886	Leucine-rich repeat (LRR) protein	K13420	sbi:SORBI_06g028760	LRR receptor-like serine/threonine-protein kinase FLS2 [EC:2.7.11.1]	Pp1s32_319V6.1	NA
Unigene10967_T_Sca	779	0.5593	gi|158536486|gb|ABW72737.1|	flagellin-sensing 2-like protein [Brassica fruticulosa]	sp|Q9C9H7|RLP12_ARATH	Receptor-like protein 12 OS=Arabidopsis thaliana GN=RLP12 PE=2 SV=2	RSp0875	COG4886	Leucine-rich repeat (LRR) protein	K13420	rcu:RCOM_0633880	LRR receptor-like serine/threonine-protein kinase FLS2 [EC:2.7.11.1]	Pp1s32_319V6.1	NA
Unigene10968_T_Sca	1050	366.82	gi|302828406|ref|XP_002945770.1|	pathogenesis-related protein 1-like protein [Volvox carteri f. nagariensis] >gi|300268585|gb|EFJ52765.1| pathogenesis-related protein 1-like protein [Volvox carteri f. nagariensis]	sp|Q8IYB3|SRRM1_HUMAN	Serine/arginine repetitive matrix protein 1 OS=Homo sapiens GN=SRRM1 PE=1 SV=2	RSc1040	COG1530	Ribonucleases G and E	NA	NA	NA	Pp1s55_66V6.2	NA
Unigene10969_T_Sca	264	3.7862	gi|2734864|gb|AAB94637.1|	violaxanthin/chlorophyll a binding protein precursor [Nannochloropsis sp.]	sp|Q08584|FCPA_PHATR	Fucoxanthin-chlorophyll a-c binding protein A, chloroplastic OS=Phaeodactylum tricornutum GN=FCPA PE=2 SV=1	NA	NA	NA	NA	NA	NA	NA	NA
Unigene1097_T_Sca	492	9.3767	gi|124359892|gb|ABN07918.1|	Zinc finger, ZZ-type; Zinc finger, C2H2-type [Medicago truncatula]	NA	NA	NA	NA	NA	K10691	rcu:RCOM_0790950	E3 ubiquitin-protein ligase UBR4 [EC:6.3.2.19]	Pp1s145_93V6.1	NA
Unigene10970_T_Sca	410	14.9401	gi|76262500|gb|ABA41400.1|	pherophorin-C2 protein precursor [Chlamydomonas reinhardtii]	sp|Q9T0K5|LRX3_ARATH	Leucine-rich repeat extensin-like protein 3 OS=Arabidopsis thaliana GN=LRX3 PE=1 SV=1	XF0818	COG2730	Endoglucanase	NA	NA	NA	NA	NA
Unigene10971_T_Sca	316	1.4599	gi|297830974|ref|XP_002883369.1|	cysteine synthase [Arabidopsis lyrata subsp. lyrata] >gi|297329209|gb|EFH59628.1| cysteine synthase [Arabidopsis lyrata subsp. lyrata]	sp|O23735|CYSK2_BRAJU	Cysteine synthase OS=Brassica juncea PE=2 SV=1	all2521	COG0031	Cysteine synthase	K13034	sbi:SORBI_06g001610	L-3-cyanoalanine synthase/ cysteine synthase [EC:2.5.1.47 4.4.1.9]	Pp1s17_59V6.1	NA
Unigene10974_T_Sca	684	0.1874	gi|159487004|ref|XP_001701526.1|	glyoxal or galactose oxidase [Chlamydomonas reinhardtii] >gi|158271587|gb|EDO97403.1| glyoxal or galactose oxidase [Chlamydomonas reinhardtii]	sp|Q9FPQ6|GP1_CHLRE	Vegetative cell wall protein gp1 OS=Chlamydomonas reinhardtii GN=GP1 PE=2 SV=1	NA	NA	NA	NA	NA	NA	Pp1s69_109V6.1	NA
Unigene10975_T_Sca	419	4.6488	gi|2465428|gb|AAB72097.1|	32 kDa protein [Hordeum vulgare subsp. vulgare]	sp|P18674|LECA_MACPO	Agglutinin alpha chain OS=Maclura pomifera PE=1 SV=2	NA	NA	NA	NA	NA	NA	Pp1s226_14V6.1	NA
Unigene10977_T_Sca	408	34.1727	gi|77548545|gb|ABA91342.1|	Mpv17/PMP22 family protein, expressed [Oryza sativa Japonica Group]	sp|Q54FR4|PX24D_DICDI	PXMP2/4 family protein 4 OS=Dictyostelium discoideum GN=DDB_G0290631 PE=3 SV=1	NA	NA	NA	K13347	ppp:PHYPADRAFT_161687	peroxisomal membrane protein 2	Pp1s35_68V6.1	NA
Unigene10978_T_Sca	1254	4.7621	gi|13924511|gb|AAK49036.1|AF249734_1	ania-6a type cyclin [Arabidopsis thaliana]	sp|Q8RWV3|CCL11_ARATH	Cyclin-L1-1 OS=Arabidopsis thaliana GN=CYCL1-1 PE=2 SV=2	SPAC1296.05c	COG5333	Cdk activating kinase (CAK)/RNA polymerase II transcription initiation/nucleotide excision repair factor TFIIH/TFIIK, cyclin H subunit	K12837	rcu:RCOM_0553420	splicing factor U2AF 65 kDa subunit	Pp1s253_50V6.1	NA
Unigene10979_T_Sca	1417	10.6534	gi|226532990|ref|NP_001149537.1|	LOC100283163 [Zea mays] >gi|195627872|gb|ACG35766.1| cyclin-L2 [Zea mays]	sp|Q8RWV3|CCL11_ARATH	Cyclin-L1-1 OS=Arabidopsis thaliana GN=CYCL1-1 PE=2 SV=2	SPAC1296.05c	COG5333	Cdk activating kinase (CAK)/RNA polymerase II transcription initiation/nucleotide excision repair factor TFIIH/TFIIK, cyclin H subunit	K12837	rcu:RCOM_0553420	splicing factor U2AF 65 kDa subunit	Pp1s253_50V6.1	NA
Unigene1098_T_Sca	415	17.9098	gi|115467680|ref|NP_001057439.1|	Os06g0297800 [Oryza sativa Japonica Group] >gi|113595479|dbj|BAF19353.1| Os06g0297800 [Oryza sativa Japonica Group]	sp|Q9ZVT9|C2GR1_ARATH	C2 and GRAM domain-containing protein At1g03370 OS=Arabidopsis thaliana GN=At1g03370 PE=2 SV=4	NA	NA	NA	NA	NA	NA	Pp1s145_136V6.1	NA
Unigene10981_T_Sca	609	5.8918	gi|56382760|emb|CAD22533.1|	transcription factor myb [Oryza sativa]	sp|Q9S7G7|MB3R1_ARATH	Myb-related protein 3R-1 OS=Arabidopsis thaliana GN=MYB3R-1 PE=2 SV=1	NA	NA	NA	NA	NA	NA	Pp1s120_159V6.2	NA
Unigene10982_T_Sca	384	10.4787	gi|122247474|sp|Q10R18.1|DRE2E_ORYSJ	RecName: Full=Dehydration-responsive element-binding protein 2E; Short=OsDREB2E >gi|108706456|gb|ABF94251.1| AP2 domain containing protein [Oryza sativa Japonica Group]	sp|Q10R18|DRE2E_ORYSJ	Dehydration-responsive element-binding protein 2E OS=Oryza sativa subsp. japonica GN=DREB2E PE=2 SV=1	NA	NA	NA	K09286	ath:AT3G11020	EREBP-like factor	Pp1s120_13V6.1	ERF
Unigene10984_T_Sca	1202	52.2186	gi|254033594|gb|ACT55265.1|	formin 2B [Physcomitrella patens]	sp|P04280|PRP1_HUMAN	Basic salivary proline-rich protein 1 OS=Homo sapiens GN=PRB1 PE=1 SV=2	Rv3876	COG0455	ATPases involved in chromosome partitioning	K14007	ppp:PHYPADRAFT_126303	protein transport protein SEC24	NA	NA
Unigene10985_T_Sca	407	1.1965	gi|334188332|ref|NP_001190519.1|	chromosome transmission fidelity protein 8 [Arabidopsis thaliana] >gi|332008804|gb|AED96187.1| chromosome transmission fidelity protein 8 [Arabidopsis thaliana]	NA	NA	NA	NA	NA	K11270	ppp:PHYPADRAFT_19478	chromosome transmission fidelity protein 8	Pp1s150_25V6.2	NA
Unigene10986_T_Sca	592	2.208	gi|240256436|ref|NP_200035.4|	chromosome transmission fidelity protein 8 [Arabidopsis thaliana] >gi|332008803|gb|AED96186.1| chromosome transmission fidelity protein 8 [Arabidopsis thaliana]	NA	NA	NA	NA	NA	NA	NA	NA	Pp1s150_25V6.2	NA
Unigene10988_T_Sca	601	69.4258	gi|168013150|ref|XP_001759264.1|	cellulose synthase-like A2, glycosyltransferase family 2 protein; mannan synthase [Physcomitrella patens subsp. patens] >gi|162689577|gb|EDQ75948.1| cellulose synthase-like A2, glycosyltransferase family 2 protein; mannan synthase [Physcomitrella patens subsp. patens]	sp|Q9LZR3|CSLA9_ARATH	Glucomannan 4-beta-mannosyltransferase 9 OS=Arabidopsis thaliana GN=CSLA9 PE=2 SV=1	MTH547	COG1215	Glycosyltransferases, probably involved in cell wall biogenesis	K13680	ppp:PHYPADRAFT_179490	beta-mannan synthase [EC:2.4.1.32]	Pp1s36_62V6.1	NA
Unigene10989_T_Sca	2115	2.3872	gi|302398563|gb|ADL36576.1|	ARF domain class transcription factor [Malus x domestica]	sp|Q653U3|ARFQ_ORYSJ	Auxin response factor 17 OS=Oryza sativa subsp. japonica GN=ARF17 PE=2 SV=1	NA	NA	NA	NA	NA	NA	Pp1s133_56V6.1	NA
Unigene1099_T_Sca	420	11.2892	gi|115464731|ref|NP_001055965.1|	Os05g0500600 [Oryza sativa Japonica Group] >gi|113579516|dbj|BAF17879.1| Os05g0500600 [Oryza sativa Japonica Group]	NA	NA	NA	NA	NA	NA	NA	NA	Pp1s144_114V6.1	GRAS
Unigene10990_T_Sca	2277	1.5871	gi|302398563|gb|ADL36576.1|	ARF domain class transcription factor [Malus x domestica]	sp|Q9ZTX8|ARFF_ARATH	Auxin response factor 6 OS=Arabidopsis thaliana GN=ARF6 PE=2 SV=2	NA	NA	NA	NA	NA	NA	Pp1s133_56V6.1	NA
Unigene10992_T_Sca	526	7.9422	gi|297849794|ref|XP_002892778.1|	DRL1 protein [Arabidopsis lyrata subsp. lyrata] >gi|297338620|gb|EFH69037.1| DRL1 protein [Arabidopsis lyrata subsp. lyrata]	sp|Q4KLF3|KTI12_XENLA	Protein KTI12 homolog OS=Xenopus laevis GN=kti12 PE=2 SV=1	SPAC30.02c	COG4088	Predicted nucleotide kinase	NA	NA	NA	Pp1s95_19V6.2	NA
Unigene10994_T_Sca	1110	28.6081	gi|2851597|sp|P25848.3|PHY1_CERPU	RecName: Full=Light-sensor Protein kinase; Includes: RecName: Full=Phytochrome; Includes: RecName: Full=Protein kinase >gi|1839248|gb|AAB47762.1| phytochrome [Ceratodon purpureus]	sp|Q55A09|Y9963_DICDI	Probable serine/threonine-protein kinase DDB_G0272254 OS=Dictyostelium discoideum GN=DDB_G0272254 PE=3 SV=1	DR1213	COG0515	Serine/threonine protein kinase	K04424	ath:AT5G11850	sterile alpha motif and leucine zipper containing kinase AZK [EC:2.7.11.25]	Pp1s327_44V6.1	NA
Unigene10995_T_Sca	521	273.661	gi|168034644|ref|XP_001769822.1|	predicted protein [Physcomitrella patens subsp. patens] >gi|162678931|gb|EDQ65384.1| predicted protein [Physcomitrella patens subsp. patens]	sp|P15771|NUCL_CHICK	Nucleolin OS=Gallus gallus GN=NCL PE=1 SV=1	NA	NA	NA	K11294	ppp:PHYPADRAFT_188347	nucleolin	NA	NA
Unigene10996_T_Sca	552	14.8113	gi|242058141|ref|XP_002458216.1|	hypothetical protein SORBIDRAFT_03g029150 [Sorghum bicolor] >gi|241930191|gb|EES03336.1| hypothetical protein SORBIDRAFT_03g029150 [Sorghum bicolor]	NA	NA	NA	NA	NA	NA	NA	NA	Pp1s156_176V6.1	NA
Unigene10997_T_Sca	1124	11.8115	gi|18402794|ref|NP_564555.1|	S-methyl-5-thioribose kinase [Arabidopsis thaliana] >gi|75268193|sp|Q9C6D2.1|MTK_ARATH RecName: Full=Methylthioribose kinase; Short=AtMTK; Short=MTR kinase >gi|165760998|pdb|2PYW|A Chain A, Structure Of A. Thaliana 5-Methylthioribose Kinase In Complex With Adp And Mtr >gi|165760999|pdb|2PYW|B Chain B, Structure Of A. Thaliana 5-Methylthioribose Kinase In Complex With Adp And Mtr >gi|15982811|gb|A…	sp|Q9C6D2|MTK_ARATH	Methylthioribose kinase OS=Arabidopsis thaliana GN=MTK PE=1 SV=1	SMb20623	COG4857	Predicted kinase	NA	NA	NA	Pp1s14_168V6.1	NA
Unigene10999_T_Sca	1163	11.5476	gi|195628096|gb|ACG35878.1|	h/ACA ribonucleoprotein complex subunit 1-like protein 1 [Zea mays]	sp|Q9FK53|NLAL2_ARATH	H/ACA ribonucleoprotein complex subunit 1-like protein 2 OS=Arabidopsis thaliana GN=At5g18180 PE=2 SV=1	YHR089c	COG3277	RNA-binding protein involved in rRNA processing	K11128	ppp:PHYPADRAFT_170048	H/ACA ribonucleoprotein complex subunit 1	Pp1s129_145V6.1	NA
Unigene11_T_Sca	1155	0.5326	gi|6523547|emb|CAB62280.1|	hydroxyproline-rich glycoprotein DZ-HRGP [Volvox carteri f. nagariensis]	sp|Q9FPQ6|GP1_CHLRE	Vegetative cell wall protein gp1 OS=Chlamydomonas reinhardtii GN=GP1 PE=2 SV=1	YPO2725	COG3501	Uncharacterized protein conserved in bacteria	NA	NA	NA	Pp1s235_78V6.1	NA
Unigene110_T_Sca	1864	7.7136	gi|297796327|ref|XP_002866048.1|	WD-40 repeat family protein [Arabidopsis lyrata subsp. lyrata] >gi|297311883|gb|EFH42307.1| WD-40 repeat family protein [Arabidopsis lyrata subsp. lyrata]	sp|Q64LD2|WDR25_HUMAN	WD repeat-containing protein 25 OS=Homo sapiens GN=WDR25 PE=1 SV=3	NA	NA	NA	K12816	rcu:RCOM_0528950	pre-mRNA-processing factor 17	Pp1s39_105V6.1	NA
Unigene1100_T_Sca	678	7.7493	gi|9843651|emb|CAC03679.1|	SRM102 [Arabidopsis thaliana]	NA	NA	DR0479	COG0744	Membrane carboxypeptidase (penicillin-binding protein)	K13171	ath:AT2G29210	serine/arginine repetitive matrix protein 1	Pp1s38_282V6.1	NA
Unigene11000_T_Sca	1196	1.3929	gi|195628096|gb|ACG35878.1|	h/ACA ribonucleoprotein complex subunit 1-like protein 1 [Zea mays]	sp|Q9FK53|NLAL2_ARATH	H/ACA ribonucleoprotein complex subunit 1-like protein 2 OS=Arabidopsis thaliana GN=At5g18180 PE=2 SV=1	YHR089c	COG3277	RNA-binding protein involved in rRNA processing	K11128	ppp:PHYPADRAFT_170048	H/ACA ribonucleoprotein complex subunit 1	Pp1s129_145V6.1	NA
Unigene11003_T_Sca	748	9.4569	gi|302803855|ref|XP_002983680.1|	galacturonosyltransferase GAUT12/13/14/15-like protein [Selaginella moellendorffii] >gi|302817710|ref|XP_002990530.1| galacturonosyltransferase GAUT12/13/14/15-like protein [Selaginella moellendorffii] >gi|300141698|gb|EFJ08407.1| galacturonosyltransferase GAUT12/13/14/15-like protein [Selaginella moellendorffii] >gi|300148517|gb|EFJ15176.1| galacturonosyltransferase GAUT12/13/14/15-like protein …	sp|Q0WV13|GAUTD_ARATH	Probable galacturonosyltransferase 13 OS=Arabidopsis thaliana GN=GAUT13 PE=2 SV=1	RSc2303	COG4796	Type II secretory pathway, component HofQ	K13648	ppp:PHYPADRAFT_175027	alpha-1,4-galacturonosyltransferase [EC:2.4.1.43]	Pp1s18_97V6.1	NA
Unigene11004_T_Sca	456	4.7212	gi|168014633|ref|XP_001759856.1|	predicted protein [Physcomitrella patens subsp. patens] >gi|162688986|gb|EDQ75360.1| predicted protein [Physcomitrella patens subsp. patens]	NA	NA	NA	NA	NA	NA	NA	NA	NA	NA
Unigene11006_T_Sca	1181	3.1033	gi|23504757|emb|CAD37948.1|	nodule inception protein [Pisum sativum]	sp|Q9M1B0|NLP9_ARATH	Protein NLP9 OS=Arabidopsis thaliana GN=NLP9 PE=2 SV=1	DR2133	COG4372	Uncharacterized protein conserved in bacteria with the myosin-like domain	K13171	vvi:100262120	serine/arginine repetitive matrix protein 1	Pp1s12_321V6.1	Nin-like
Unigene11007_T_Sca	523	10.34	gi|303283232|ref|XP_003060907.1|	PGAM phosphoglycerate mutase [Micromonas pusilla CCMP1545] >gi|226457258|gb|EEH54557.1| PGAM phosphoglycerate mutase [Micromonas pusilla CCMP1545]	NA	NA	NA	NA	NA	NA	NA	NA	Pp1s283_77V6.1	NA
Unigene11008_T_Sca	1270	115.454	gi|18403425|ref|NP_566710.1|	uncharacterized protein [Arabidopsis thaliana] >gi|332643129|gb|AEE76650.1| uncharacterized protein [Arabidopsis thaliana]	sp|B2RUR4|KPRP_MOUSE	Keratinocyte proline-rich protein OS=Mus musculus GN=Kprp PE=1 SV=1	NA	NA	NA	NA	NA	NA	Pp1s490_18V6.1	NA
Unigene1101_T_Sca	992	33.4838	gi|302828406|ref|XP_002945770.1|	pathogenesis-related protein 1-like protein [Volvox carteri f. nagariensis] >gi|300268585|gb|EFJ52765.1| pathogenesis-related protein 1-like protein [Volvox carteri f. nagariensis]	sp|Q9SN46|LRX5_ARATH	Leucine-rich repeat extensin-like protein 5 OS=Arabidopsis thaliana GN=LRX5 PE=2 SV=2	NA	NA	NA	NA	NA	NA	NA	NA
Unigene11010_T_Sca	902	9.5756	gi|240254462|ref|NP_179241.4|	DNA binding / nucleic acid binding / protein binding / zinc ion binding protein [Arabidopsis thaliana] >gi|330251407|gb|AEC06501.1| DNA binding / nucleic acid binding / protein binding / zinc ion binding protein [Arabidopsis thaliana]	sp|Q9SIV5|C3H19_ARATH	Zinc finger CCCH domain-containing protein 19 OS=Arabidopsis thaliana GN=At2g16470 PE=1 SV=2	mlr2363	COG0515	Serine/threonine protein kinase	K03006	rcu:RCOM_0782880	DNA-directed RNA polymerase II subunit A [EC:2.7.7.6]	Pp1s258_72V6.1	NA
Unigene11013_T_Sca	974	5.7101	gi|297833008|ref|XP_002884386.1|	phosphoesterase family protein [Arabidopsis lyrata subsp. lyrata] >gi|297330226|gb|EFH60645.1| phosphoesterase family protein [Arabidopsis lyrata subsp. lyrata]	sp|P95245|PHLC_MYCTU	Phospholipase C 3 OS=Mycobacterium tuberculosis GN=plcC PE=3 SV=2	RSp1174	COG3511	Phospholipase C	K01114	ppp:PHYPADRAFT_145030	phospholipase C [EC:3.1.4.3]	Pp1s223_40V6.1	NA
Unigene11014_T_Sca	1089	1.2474	gi|297833008|ref|XP_002884386.1|	phosphoesterase family protein [Arabidopsis lyrata subsp. lyrata] >gi|297330226|gb|EFH60645.1| phosphoesterase family protein [Arabidopsis lyrata subsp. lyrata]	sp|Q77Z83|IE2_HHV6U	Immediate-early protein 2 OS=Human herpesvirus 6A (strain Uganda-1102) GN=U90/U87/U86 PE=2 SV=2	RSp1174	COG3511	Phospholipase C	K01114	ppp:PHYPADRAFT_145030	phospholipase C [EC:3.1.4.3]	Pp1s223_40V6.1	NA
Unigene11015_T_Sca	450	6.3789	gi|15227690|ref|NP_178463.1|	cell division control protein 48-B [Arabidopsis thaliana] >gi|28201774|sp|Q9ZPR1.1|CD48B_ARATH RecName: Full=Cell division control protein 48 homolog B; Short=AtCDC48b >gi|30725416|gb|AAP37730.1| At2g03670 [Arabidopsis thaliana] >gi|330250640|gb|AEC05734.1| cell division control protein 48-B [Arabidopsis thaliana]	sp|Q9ZPR1|CD48B_ARATH	Cell division control protein 48 homolog B OS=Arabidopsis thaliana GN=CDC48B PE=2 SV=1	APE2474	COG0464	ATPases of the AAA+ class	K13525	osa:4331645	transitional endoplasmic reticulum ATPase	Pp1s228_21V6.1	NA
Unigene11016_T_Sca	853	190.133	gi|167999608|ref|XP_001752509.1|	predicted protein [Physcomitrella patens subsp. patens] >gi|162696409|gb|EDQ82748.1| predicted protein [Physcomitrella patens subsp. patens]	sp|Q9QJ16|IE2_HHV6Z	Immediate-early protein 2 OS=Human herpesvirus 6B (strain Z29) GN=U90/U86 PE=3 SV=1	NA	NA	NA	NA	NA	NA	Pp1s154_104V6.3	NA
Unigene1102_T_Sca	481	153.564	gi|115448797|ref|NP_001048178.1|	Os02g0758800 [Oryza sativa Japonica Group] >gi|113537709|dbj|BAF10092.1| Os02g0758800 [Oryza sativa Japonica Group]	sp|Q9ZT16|AGP4_ARATH	Classical arabinogalactan protein 4 OS=Arabidopsis thaliana GN=AGP4 PE=1 SV=1	Rv3876	COG0455	ATPases involved in chromosome partitioning	NA	NA	NA	Pp1s4_171V6.5	NA
Unigene11020_T_Sca	209	2.4526	NA	NA	sp|Q9CMD0|Y901_PASMU	Uncharacterized protein PM0901 OS=Pasteurella multocida GN=PM0901 PE=4 SV=1	NA	NA	NA	NA	NA	NA	NA	NA
Unigene11022_T_Sca	651	1.6535	gi|168033093|ref|XP_001769051.1|	predicted protein [Physcomitrella patens subsp. patens] >gi|162679685|gb|EDQ66129.1| predicted protein [Physcomitrella patens subsp. patens]	NA	NA	NA	NA	NA	NA	NA	NA	Pp1s109_271V6.2	NA
Unigene11024_T_Sca	366	24.7892	gi|303283432|ref|XP_003061007.1|	tRNA-splicing endonuclease positive effector [Micromonas pusilla CCMP1545] >gi|226457358|gb|EEH54657.1| tRNA-splicing endonuclease positive effector [Micromonas pusilla CCMP1545]	sp|A2TED3|SOX1_XENTR	Transcription factor Sox-1 OS=Xenopus tropicalis GN=sox1 PE=2 SV=1	NA	NA	NA	NA	NA	NA	NA	NA
Unigene11026_T_Sca	596	8.8585	gi|115475992|ref|NP_001061592.1|	Os08g0342400 [Oryza sativa Japonica Group] >gi|113623561|dbj|BAF23506.1| Os08g0342400 [Oryza sativa Japonica Group]	sp|P49080|AKH2_MAIZE	Bifunctional aspartokinase/homoserine dehydrogenase 2, chloroplastic OS=Zea mays GN=AKHSDH2 PE=2 SV=1	XF2225_2	COG0460	Homoserine dehydrogenase	K12524	ppp:PHYPADRAFT_142581	bifunctional aspartokinase/homoserine dehydrogenase 1 [EC:2.7.2.4 1.1.1.3]	Pp1s194_198V6.1	NA
Unigene11027_T_Sca	981	15.4143	gi|115470959|ref|NP_001059078.1|	Os07g0187900 [Oryza sativa Japonica Group] >gi|113610614|dbj|BAF20992.1| Os07g0187900 [Oryza sativa Japonica Group]	sp|P98088|MUC5A_HUMAN	Mucin-5AC (Fragments) OS=Homo sapiens GN=MUC5AC PE=1 SV=3	NA	NA	NA	NA	NA	NA	Pp1s117_116V6.1	NA
Unigene11028_T_Sca	934	7.3815	gi|255076459|ref|XP_002501904.1|	predicted protein [Micromonas sp. RCC299] >gi|226517168|gb|ACO63162.1| predicted protein [Micromonas sp. RCC299]	sp|Q8IUS5|EPHX4_HUMAN	Epoxide hydrolase 4 OS=Homo sapiens GN=EPHX4 PE=2 SV=2	NA	NA	NA	NA	NA	NA	Pp1s164_51V6.3	NA
Unigene1103_T_Sca	443	6.1904	gi|115460588|ref|NP_001053894.1|	Os04g0618700 [Oryza sativa Japonica Group] >gi|113565465|dbj|BAF15808.1| Os04g0618700 [Oryza sativa Japonica Group]	sp|C0LGQ5|GSO1_ARATH	LRR receptor-like serine/threonine-protein kinase GSO1 OS=Arabidopsis thaliana GN=GSO1 PE=2 SV=1	NA	NA	NA	K13420	osa:4337016	LRR receptor-like serine/threonine-protein kinase FLS2 [EC:2.7.11.1]	Pp1s63_16V6.1	NA
Unigene11031_T_Sca	531	11.3426	NA	NA	NA	NA	NA	NA	NA	NA	NA	NA	Pp1s171_42V6.1	NA
Unigene11032_T_Sca	612	37.0623	gi|15983515|gb|AAL11625.1|AF424632_1	AT4g35790/F4B14_60 [Arabidopsis thaliana] >gi|21360475|gb|AAM47353.1| AT4g35790/F4B14_60 [Arabidopsis thaliana]	sp|Q9C5Y0|PLDD1_ARATH	Phospholipase D delta OS=Arabidopsis thaliana GN=PLDDELTA PE=1 SV=2	NA	NA	NA	K01115	ath:AT2G42010	phospholipase D [EC:3.1.4.4]	Pp1s19_310V6.1	NA
Unigene11033_T_Sca	852	6.2269	gi|167999568|ref|XP_001752489.1|	DNA helicase, TBP-interacting protein [Physcomitrella patens subsp. patens] >gi|162696389|gb|EDQ82728.1| DNA helicase, TBP-interacting protein [Physcomitrella patens subsp. patens]	sp|Q9DE26|RUVB1_XENLA	RuvB-like 1 OS=Xenopus laevis GN=ruvbl1 PE=2 SV=1	SPAPB8E5.09	COG1224	DNA helicase TIP49, TBP-interacting protein	K04499	ppp:PHYPADRAFT_64922	RuvB-like protein 1 (pontin 52)	Pp1s4_73V6.1	NA
Unigene11035_T_Sca	462	43.9364	gi|222424875|dbj|BAH20389.1|	AT3G53950 [Arabidopsis thaliana]	sp|Q9T076|ENL2_ARATH	Early nodulin-like protein 2 OS=Arabidopsis thaliana GN=At4g27520 PE=1 SV=1	NA	NA	NA	NA	NA	NA	Pp1s172_1V6.1	NA
Unigene11036_T_Sca	1175	4.4933	gi|297816870|ref|XP_002876318.1|	mitochondrial substrate carrier family protein [Arabidopsis lyrata subsp. lyrata] >gi|297322156|gb|EFH52577.1| mitochondrial substrate carrier family protein [Arabidopsis lyrata subsp. lyrata]	sp|Q54MZ4|MCFB_DICDI	Mitochondrial substrate carrier family protein B OS=Dictyostelium discoideum GN=mcfB PE=3 SV=1	NA	NA	NA	NA	NA	NA	Pp1s59_238V6.1	NA
Unigene11037_T_Sca	460	2.8415	NA	NA	NA	NA	NA	NA	NA	NA	NA	NA	Pp1s120_12V6.1	NA
Unigene11039_T_Sca	1103	17.1948	gi|145360717|ref|NP_181289.2|	uncharacterized protein [Arabidopsis thaliana] >gi|330254318|gb|AEC09412.1| uncharacterized protein [Arabidopsis thaliana]	NA	NA	NA	NA	NA	NA	NA	NA	Pp1s96_236V6.1	NA
Unigene11040_T_Sca	2085	50.9518	gi|227300962|emb|CAX20544.1|	Na P-type ATPase [Physcomitrella patens subsp. patens]	sp|P22189|ATC3_SCHPO	Calcium-transporting ATPase 3 OS=Schizosaccharomyces pombe (strain ATCC 38366 / 972) GN=cta3 PE=1 SV=1	YDR039c	COG0474	Cation transport ATPase	K05853	olu:OSTLU_14777	Ca2+ transporting ATPase, sarcoplasmic/endoplasmic reticulum [EC:3.6.3.8]	Pp1s3_448V6.1	NA
Unigene11041_T_Sca	528	33.6388	gi|22330119|ref|NP_175315.2|	uncharacterized protein [Arabidopsis thaliana] >gi|332194234|gb|AEE32355.1| uncharacterized protein [Arabidopsis thaliana]	NA	NA	NA	NA	NA	NA	NA	NA	Pp1s28_408V6.1	NA
Unigene11042_T_Sca	601	4.4777	gi|22330119|ref|NP_175315.2|	uncharacterized protein [Arabidopsis thaliana] >gi|332194234|gb|AEE32355.1| uncharacterized protein [Arabidopsis thaliana]	NA	NA	NA	NA	NA	NA	NA	NA	Pp1s28_408V6.1	NA
Unigene11046_T_Sca	738	10.6963	gi|145361197|ref|NP_680559.2|	uncharacterized protein [Arabidopsis thaliana] >gi|332656702|gb|AEE82102.1| uncharacterized protein [Arabidopsis thaliana]	NA	NA	NA	NA	NA	NA	NA	NA	Pp1s23_25V6.1	NA
Unigene11048_T_Sca	1592	9.8848	gi|300669658|sp|A7QEU4.2|PER5_VITVI	RecName: Full=Peroxidase 5; Flags: Precursor	sp|A7QEU4|PER5_VITVI	Peroxidase 5 OS=Vitis vinifera GN=GSVIVT00037159001 PE=1 SV=2	Cgl1939	COG0532	Translation initiation factor 2 (IF-2; GTPase)	K00430	ath:AT5G64120	peroxidase [EC:1.11.1.7]	Pp1s1_614V6.1	NA
Unigene11049_T_Sca	1205	34.116	gi|79325105|ref|NP_001031637.1|	Peroxisomal membrane 22 kDa (Mpv17/PMP22) family protein [Arabidopsis thaliana] >gi|332658013|gb|AEE83413.1| Peroxisomal membrane 22 kDa (Mpv17/PMP22) family protein [Arabidopsis thaliana]	sp|Q9ZS51|PMP22_ARATH	Peroxisomal membrane protein PMP22 OS=Arabidopsis thaliana GN=PMP22 PE=1 SV=1	NA	NA	NA	K13348	cre:CHLREDRAFT_117624	protein Mpv17	Pp1s391_7V6.1	NA
Unigene1105_T_Sca	432	29.1892	gi|168045512|ref|XP_001775221.1|	SM/Sec1-family protein [Physcomitrella patens subsp. patens] >gi|162673434|gb|EDQ59957.1| SM/Sec1-family protein [Physcomitrella patens subsp. patens]	sp|Q9SL48|SLY1_ARATH	SEC1 family transport protein SLY1 OS=Arabidopsis thaliana GN=SLY1 PE=1 SV=1	SPCC74.01	COG5158	Proteins involved in synaptic transmission and general secretion, Sec1 family	NA	NA	NA	Pp1s188_85V6.1	NA
Unigene11050_T_Sca	1568	20.0067	gi|18395763|ref|NP_564239.1|	protein decapping 5 [Arabidopsis thaliana] >gi|332192528|gb|AEE30649.1| protein decapping 5 [Arabidopsis thaliana]	sp|Q9HGL3|SUM2_SCHPO	Protein sum2 OS=Schizosaccharomyces pombe (strain ATCC 38366 / 972) GN=sum2 PE=2 SV=1	Rv3876	COG0455	ATPases involved in chromosome partitioning	K14007	ath:AT3G07100	protein transport protein SEC24	Pp1s198_51V6.2	NA
Unigene11051_T_Sca	1749	36.1949	gi|168047836|ref|XP_001776375.1|	PLC5 phospholipase C signalling component [Physcomitrella patens subsp. patens] >gi|162672335|gb|EDQ58874.1| PLC5 phospholipase C signalling component [Physcomitrella patens subsp. patens]	sp|Q8GV43|PLCD6_ARATH	Phosphoinositide phospholipase C 6 OS=Arabidopsis thaliana GN=PLC6 PE=2 SV=2	NA	NA	NA	K05857	ppp:PHYPADRAFT_221032	phospholipase C, delta [EC:3.1.4.11]	Pp1s204_123V6.1	NA
Unigene11052_T_Sca	1799	41.372	gi|15241418|ref|NP_199943.1|	splicing factor 1 [Arabidopsis thaliana] >gi|30696034|ref|NP_851169.1| splicing factor 1 [Arabidopsis thaliana] >gi|79330558|ref|NP_001032055.1| splicing factor 1 [Arabidopsis thaliana] >gi|222423074|dbj|BAH19518.1| AT5G51300 [Arabidopsis thaliana] >gi|222423561|dbj|BAH19750.1| AT5G51300 [Arabidopsis thaliana] >gi|332008680|gb|AED96063.1| splicing factor 1 [Arabidopsis thaliana] >gi|332008681|gb|…	sp|Q8NIW7|BBP_NEUCR	Branchpoint-bridging protein OS=Neurospora crassa GN=bpb-1 PE=3 SV=1	SPCC962.06c_1	COG5176	Splicing factor (branch point binding protein)	K13095	ppp:PHYPADRAFT_189930	splicing factor 1	Pp1s138_169V6.1	NA
Unigene11053_T_Sca	509	6.7473	gi|134122758|dbj|BAF49677.1|	RecA [Physcomitrella patens]	sp|Q59560|RECA_MYCS2	Protein RecA OS=Mycobacterium smegmatis (strain ATCC 700084 / mc(2)155) GN=recA PE=1 SV=1	RC1182	COG0468	RecA/RadA recombinase	K03553	rcu:RCOM_1047050	recombination protein RecA	Pp1s98_157V6.2	NA
Unigene11054_T_Sca	1477	25.4387	gi|9719733|gb|AAF97835.1|AC034107_18	EST gb|AI997943 comes from this gene [Arabidopsis thaliana]	sp|B0F9L7|GOGC2_ARATH	Golgin candidate 2 OS=Arabidopsis thaliana GN=GC2 PE=1 SV=1	NA	NA	NA	K03243	cre:CHLREDRAFT_141272	translation initiation factor IF-2 unclassified subunit	Pp1s7_346V6.1	NA
Unigene11055_T_Sca	2013	18.8561	gi|297852484|ref|XP_002894123.1|	helicase domain-containing protein [Arabidopsis lyrata subsp. lyrata] >gi|297339965|gb|EFH70382.1| helicase domain-containing protein [Arabidopsis lyrata subsp. lyrata]	sp|Q8VHK9|DHX36_MOUSE	Probable ATP-dependent RNA helicase DHX36 OS=Mus musculus GN=Dhx36 PE=2 SV=1	SPBC15C4.05	COG1643	HrpA-like helicases	NA	NA	NA	Pp1s304_33V6.1	NA
Unigene11056_T_Sca	1980	81.6262	gi|297849766|ref|XP_002892764.1|	phosphatidylinositol 3-and 4-kinase family protein [Arabidopsis lyrata subsp. lyrata] >gi|297338606|gb|EFH69023.1| phosphatidylinositol 3-and 4-kinase family protein [Arabidopsis lyrata subsp. lyrata]	sp|Q9C671|P4K2B_ARATH	Probable phosphatidylinositol 4-kinase type 2-beta At1g26270 OS=Arabidopsis thaliana GN=At1g26270 PE=1 SV=1	NA	NA	NA	K13171	ath:AT2G29210	serine/arginine repetitive matrix protein 1	Pp1s141_64V6.1	NA
Unigene11057_T_Sca	2142	56.1648	gi|60657590|gb|AAX33316.1|	secondary cell wall-related glycosyltransferase family 8 [Populus tremula x Populus tremuloides]	sp|Q5UNW1|YR707_MIMIV	Uncharacterized protein R707 OS=Acanthamoeba polyphaga mimivirus GN=MIMI_R707 PE=4 SV=1	SMc04081	COG5597	Alpha-N-acetylglucosamine transferase	NA	NA	NA	Pp1s223_30V6.1	NA
Unigene11058_T_Sca	1056	17.4747	gi|334187821|ref|NP_680183.2|	hydrolase, alpha/beta fold family protein [Arabidopsis thaliana] >gi|332005577|gb|AED92960.1| hydrolase, alpha/beta fold family protein [Arabidopsis thaliana]	sp|Q52532|MHPC_PSESP	2-hydroxy-6-oxononadienedioate/2-hydroxy-6-oxononatrienedioate hydrolase OS=Pseudomonas sp. GN=mhpC PE=3 SV=1	BH2279	COG0596	Predicted hydrolases or acyltransferases (alpha/beta hydrolase superfamily)	NA	NA	NA	Pp1s406_2V6.1	NA
Unigene11059_T_Sca	1152	17.2198	gi|253326897|gb|ACT31349.1|	Dof-type zinc finger protein 13 [Oryza sativa Japonica Group]	sp|Q93ZL5|DOF52_ARATH	Dof zinc finger protein DOF5.2 OS=Arabidopsis thaliana GN=DOF5.2 PE=1 SV=2	NA	NA	NA	NA	NA	NA	Pp1s124_139V6.1	Dof
Unigene1106_T_Sca	421	11.0798	gi|224004886|ref|XP_002296094.1|	microsomal delta-5 desaturase [Thalassiosira pseudonana CCMP1335] >gi|209586126|gb|ACI64811.1| microsomal delta-5 desaturase [Thalassiosira pseudonana CCMP1335]	sp|Q1ZXQ5|FAD5C_DICDI	Probable Delta(5) fatty acid desaturase C OS=Dictyostelium discoideum GN=DDB_G0294553 PE=3 SV=1	NA	NA	NA	NA	NA	NA	Pp1s286_53V6.1	NA
Unigene11060_T_Sca	2420	0.3601	gi|115478070|ref|NP_001062630.1|	Os09g0133200 [Oryza sativa Japonica Group] >gi|113630863|dbj|BAF24544.1| Os09g0133200 [Oryza sativa Japonica Group]	sp|Q8WNV7|DHRS4_PIG	Dehydrogenase/reductase SDR family member 4 OS=Sus scrofa GN=DHRS4 PE=1 SV=2	lin1921	COG1028	Dehydrogenases with different specificities (related to short-chain alcohol dehydrogenases)	K11147	rcu:RCOM_0902850	dehydrogenase/reductase SDR family member 4 [EC:1.1.-.-]	Pp1s27_49V6.1	NA
Unigene11061_T_Sca	897	0	gi|62002537|gb|AAX58753.1|	PUF-domain RNA-binding protein [Physcomitrella patens]	NA	NA	NA	NA	NA	NA	NA	NA	Pp1s35_216V6.1	NA
Unigene11062_T_Sca	1012	14.1317	gi|168008270|ref|XP_001756830.1|	predicted protein [Physcomitrella patens subsp. patens] >gi|162692068|gb|EDQ78427.1| predicted protein [Physcomitrella patens subsp. patens]	NA	NA	RSc2089	COG3803	Uncharacterized protein conserved in bacteria	NA	NA	NA	Pp1s24_104V6.1	NA
Unigene11063_T_Sca	209	1.9621	NA	NA	NA	NA	NA	NA	NA	NA	NA	NA	Pp1s267_72V6.1	NA
Unigene11064_T_Sca	1060	4.4973	gi|30683442|ref|NP_850805.1|	Pre-mRNA cleavage complex II protein family [Arabidopsis thaliana] >gi|42573337|ref|NP_974765.1| Pre-mRNA cleavage complex II protein family [Arabidopsis thaliana] >gi|75161516|sp|Q8VYP6.1|NOL9_ARATH RecName: Full=Polynucleotide 5'-hydroxyl-kinase NOL9; AltName: Full=Nucleolar protein 9 homolog >gi|332004238|gb|AED91621.1| Pre-mRNA cleavage complex II protein family [Arabidopsis thaliana] >gi|332…	sp|Q8VYP6|NOL9_ARATH	Polynucleotide 5'-hydroxyl-kinase NOL9 OS=Arabidopsis thaliana GN=At5g11010 PE=2 SV=1	SPCC830.03	COG1341	Predicted GTPase or GTP-binding protein	NA	NA	NA	Pp1s267_72V6.1	NA
Unigene11067_T_Sca	1003	14.2074	gi|15241814|ref|NP_198775.1|	TLD-domain containing nucleolar protein [Arabidopsis thaliana] >gi|332007069|gb|AED94452.1| TLD-domain containing nucleolar protein [Arabidopsis thaliana]	NA	NA	NA	NA	NA	NA	NA	NA	Pp1s194_13V6.1	NA
Unigene11068_T_Sca	1002	15.4493	gi|18424929|ref|NP_569009.1|	uncharacterized protein [Arabidopsis thaliana] >gi|332010646|gb|AED98029.1| uncharacterized protein [Arabidopsis thaliana]	NA	NA	NA	NA	NA	NA	NA	NA	Pp1s32_57V6.1	NA
Unigene11069_T_Sca	656	0.6642	gi|227438149|gb|ACP30564.1|	disease resistance protein [Brassica rapa subsp. pekinensis]	sp|Q40392|TMVRN_NICGU	TMV resistance protein N OS=Nicotiana glutinosa GN=N PE=1 SV=1	NA	NA	NA	NA	NA	NA	Pp1s162_170V6.1	NA
Unigene11070_T_Sca	1129	7.3552	gi|42562100|ref|NP_173110.2|	uncharacterized protein [Arabidopsis thaliana] >gi|190016010|gb|ACE62893.1| At1g16650 [Arabidopsis thaliana] >gi|332191359|gb|AEE29480.1| uncharacterized protein [Arabidopsis thaliana]	sp|Q96FB5|RRNAD_HUMAN	Protein RRNAD1 OS=Homo sapiens GN=RRNAD1 PE=2 SV=2	NA	NA	NA	NA	NA	NA	Pp1s257_100V6.1	NA
Unigene11071_T_Sca	1234	39.8151	gi|115456822|ref|NP_001052011.1|	Os04g0105700 [Oryza sativa Japonica Group] >gi|38345302|emb|CAE02754.2| OSJNBb0085F13.1 [Oryza sativa Japonica Group] >gi|38346874|emb|CAE04608.2| OSJNBb0004G23.6 [Oryza sativa Japonica Group] >gi|113563582|dbj|BAF13925.1| Os04g0105700 [Oryza sativa Japonica Group]	sp|P20186|YT35_STRFR	Uncharacterized 35.5 kDa protein in transposon Tn4556 OS=Streptomyces fradiae PE=4 SV=1	NA	NA	NA	NA	NA	NA	Pp1s120_21V6.1	NA
Unigene11072_T_Sca	1356	2.7028	gi|323454568|gb|EGB10438.1|	expressed protein [Aureococcus anophagefferens]	sp|Q05581|CAS1_STRCL	Clavaminate synthase 1 OS=Streptomyces clavuligerus GN=cs1 PE=1 SV=3	NA	NA	NA	NA	NA	NA	NA	NA
Unigene11073_T_Sca	967	22.3165	gi|226497604|ref|NP_001148089.1|	ubiquinone biosynthesis protein ubiB [Zea mays] >gi|195615724|gb|ACG29692.1| ubiquinone biosynthesis protein ubiB [Zea mays]	sp|Q55680|Y005_SYNY3	Uncharacterized protein sll0005 OS=Synechocystis sp. (strain ATCC 27184 / PCC 6803 / N-1) GN=sll0005 PE=3 SV=1	all4960	COG0661	Predicted unusual protein kinase	K08869	ath:AT5G24970	aarF domain-containing kinase	Pp1s167_100V6.1	NA
Unigene11074_T_Sca	974	2.263	gi|168044258|ref|XP_001774599.1|	dynein light chain TCTEX1 [Physcomitrella patens subsp. patens] >gi|162674154|gb|EDQ60667.1| dynein light chain TCTEX1 [Physcomitrella patens subsp. patens]	sp|Q9Z336|DYLT1_RAT	Dynein light chain Tctex-type 1 OS=Rattus norvegicus GN=Dynlt1 PE=1 SV=1	NA	NA	NA	K10420	ppp:PHYPADRAFT_141438	dynein light chain Tctex-type 1	Pp1s9_352V6.1	NA
Unigene11075_T_Sca	559	38.0087	gi|168026848|ref|XP_001765943.1|	GRS2 GRAS-type E3 ubiquitin ligase protein [Physcomitrella patens subsp. patens] >gi|162682849|gb|EDQ69264.1| GRS2 GRAS-type E3 ubiquitin ligase protein [Physcomitrella patens subsp. patens]	sp|Q9LPR8|SCL3_ARATH	Scarecrow-like protein 3 OS=Arabidopsis thaliana GN=SCL3 PE=2 SV=1	NA	NA	NA	NA	NA	NA	Pp1s80_27V6.1	GRAS
Unigene11077_T_Sca	2150	13.2439	gi|87162600|gb|ABD28395.1|	Nucleoporin interacting component; Protein prenyltransferase [Medicago truncatula]	sp|O22224|Y2162_ARATH	Uncharacterized protein At2g41620 OS=Arabidopsis thaliana GN=At2g41620 PE=2 SV=2	NA	NA	NA	NA	NA	NA	Pp1s14_237V6.1	NA
Unigene11079_T_Sca	1796	20.9631	gi|21553600|gb|AAM62693.1|	lysophospholipase-like protein [Arabidopsis thaliana]	sp|Q99685|MGLL_HUMAN	Monoglyceride lipase OS=Homo sapiens GN=MGLL PE=1 SV=2	Rv0183	COG2267	Lysophospholipase	NA	NA	NA	Pp1s113_200V6.1	NA
Unigene1108_T_Sca	484	2.6477	gi|302814149|ref|XP_002988759.1|	hypothetical protein SELMODRAFT_128484 [Selaginella moellendorffii] >gi|300143580|gb|EFJ10270.1| hypothetical protein SELMODRAFT_128484 [Selaginella moellendorffii]	sp|P20186|YT35_STRFR	Uncharacterized 35.5 kDa protein in transposon Tn4556 OS=Streptomyces fradiae PE=4 SV=1	NA	NA	NA	NA	NA	NA	Pp1s204_77V6.1	NA
Unigene11081_T_Sca	1164	10.8992	gi|21618138|gb|AAM67188.1|	GS1-like protein [Arabidopsis thaliana]	sp|Q08623|HDHD1_HUMAN	Pseudouridine-5'-monophosphatase OS=Homo sapiens GN=HDHD1 PE=1 SV=3	SPCC1020.07	COG0637	Predicted phosphatase/phosphohexomutase	K00861	ath:AT4G21470	riboflavin kinase [EC:2.7.1.26]	Pp1s373_14V6.1	NA
Unigene11083_T_Sca	1799	1.9945	gi|15238541|ref|NP_197834.1|	uncharacterized protein [Arabidopsis thaliana] >gi|332005930|gb|AED93313.1| uncharacterized protein [Arabidopsis thaliana]	NA	NA	NA	NA	NA	NA	NA	NA	Pp1s55_58V6.3	NA
Unigene11084_T_Sca	773	20.5898	gi|30686584|ref|NP_188868.2|	Endoplasmic reticulum vesicle transporter protein [Arabidopsis thaliana] >gi|332643097|gb|AEE76618.1| Endoplasmic reticulum vesicle transporter protein [Arabidopsis thaliana]	sp|Q5EAE0|ERGI3_BOVIN	Endoplasmic reticulum-Golgi intermediate compartment protein 3 OS=Bos taurus GN=ERGIC3 PE=2 SV=1	NA	NA	NA	NA	NA	NA	Pp1s15_355V6.1	NA
Unigene11085_T_Sca	861	0	gi|62002537|gb|AAX58753.1|	PUF-domain RNA-binding protein [Physcomitrella patens]	sp|P14918|EXTN_MAIZE	Extensin OS=Zea mays GN=HRGP PE=2 SV=1	NA	NA	NA	NA	NA	NA	Pp1s35_216V6.1	NA
Unigene11087_T_Sca	1445	35.5798	gi|22327068|ref|NP_680222.1|	RNA polymerase I-associated factor PAF67 [Arabidopsis thaliana] >gi|22327070|ref|NP_680223.1| RNA polymerase I-associated factor PAF67 [Arabidopsis thaliana] >gi|332006097|gb|AED93480.1| RNA polymerase I-associated factor PAF67 [Arabidopsis thaliana] >gi|332006098|gb|AED93481.1| RNA polymerase I-associated factor PAF67 [Arabidopsis thaliana]	sp|A7SDW5|EIF3L_NEMVE	Eukaryotic translation initiation factor 3 subunit L OS=Nematostella vectensis GN=v1g169424 PE=3 SV=1	YGL028c	COG5309	Exo-beta-1,3-glucanase	NA	NA	NA	Pp1s367_2V6.1	NA
Unigene11088_T_Sca	1279	44.9669	gi|51471932|gb|AAU04436.1|	MAPKK [Solanum lycopersicum]	sp|Q5QN75|M2K1_ORYSJ	Mitogen-activated protein kinase kinase 1 OS=Oryza sativa subsp. japonica GN=MEK1 PE=1 SV=1	slr0152	COG0515	Serine/threonine protein kinase	K13413	zma:100281486	mitogen-activated protein kinase kinase 4/5, plant [EC:2.7.12.2]	Pp1s114_89V6.1	NA
Unigene11090_T_Sca	919	5.1594	gi|22325475|ref|NP_178539.2|	Cation efflux family protein [Arabidopsis thaliana] >gi|330250755|gb|AEC05849.1| Cation efflux family protein [Arabidopsis thaliana]	sp|P04929|HRPX_PLALO	Histidine-rich glycoprotein OS=Plasmodium lophurae PE=4 SV=1	PM0926	COG4531	ABC-type Zn2+ transport system, periplasmic component/surface adhesin	NA	NA	NA	NA	NA
Unigene11091_T_Sca	1183	25.2396	gi|3746964|gb|AAC64139.1|	signal recognition particle 54 kDa subunit precursor [Arabidopsis thaliana]	sp|P37107|SR54C_ARATH	Signal recognition particle 54 kDa protein, chloroplastic OS=Arabidopsis thaliana GN=FFC PE=1 SV=1	alr1952	COG0541	Signal recognition particle GTPase	K03106	ppp:PHYPADRAFT_202204	signal recognition particle subunit SRP54	Pp1s8_116V6.1	NA
Unigene11093_T_Sca	3653	26.0154	gi|115489110|ref|NP_001067042.1|	Os12g0564600 [Oryza sativa Japonica Group] >gi|113649549|dbj|BAF30061.1| Os12g0564600 [Oryza sativa Japonica Group]	sp|O60524|NEMF_HUMAN	Nuclear export mediator factor NEMF OS=Homo sapiens GN=NEMF PE=1 SV=4	SPCC1322.17c	COG1293	Predicted RNA-binding protein homologous to eukaryotic snRNP	K11294	sbi:SORBI_07g005510	nucleolin	Pp1s117_177V6.1	NA
Unigene11095_T_Sca	454	253.755	gi|3413170|emb|CAA09042.1|	40S ribosomal protein S6 [Cicer arietinum]	sp|P29345|RS6_TOBAC	40S ribosomal protein S6 (Fragment) OS=Nicotiana tabacum GN=RPS6 PE=2 SV=2	NA	NA	NA	K02991	ppp:PHYPADRAFT_147056	small subunit ribosomal protein S6e	Pp1s253_38V6.1	NA
Unigene11096_T_Sca	1082	98.2781	gi|18397206|ref|NP_564334.1|	metallo-beta-lactamase domain-containing protein [Arabidopsis thaliana] >gi|332192998|gb|AEE31119.1| metallo-beta-lactamase domain-containing protein [Arabidopsis thaliana]	NA	NA	sll0157	COG2220	Predicted Zn-dependent hydrolases of the beta-lactamase fold	NA	NA	NA	Pp1s253_40V6.1	NA
Unigene11097_T_Sca	2682	0.4014	gi|33324614|gb|AAQ08018.1|	endo-1,4-beta-glucanase [Gossypium hirsutum] >gi|324984021|gb|ADY68793.1| membrane-anchored endo-1,4-beta-glucanase [Gossypium raimondii] >gi|324984025|gb|ADY68795.1| membrane-anchored endo-1,4-beta-glucanase [Gossypium hirsutum]	sp|Q38890|GUN25_ARATH	Endoglucanase 25 OS=Arabidopsis thaliana GN=KOR PE=1 SV=1	NA	NA	NA	K01179	osa:4334029	endoglucanase [EC:3.2.1.4]	Pp1s157_35V6.1	NA
Unigene11098_T_Sca	1419	33.4322	gi|334183567|ref|NP_001185288.1|	galactolipase/ phospholipase [Arabidopsis thaliana] >gi|332195775|gb|AEE33896.1| galactolipase/ phospholipase [Arabidopsis thaliana]	NA	NA	NA	NA	NA	NA	NA	NA	Pp1s69_157V6.1	NA
Unigene11099_T_Sca	979	8.0632	gi|18653911|gb|AAL77445.1|L78468_1	acyl-ACP thioesterase [Perilla frutescens]	sp|Q42712|FATA_CORSA	Oleoyl-acyl carrier protein thioesterase, chloroplastic (Fragment) OS=Coriandrum sativum GN=FATA PE=2 SV=1	NA	NA	NA	K10781	ppp:PHYPADRAFT_3951	fatty acyl-ACP thioesterase B [EC:3.1.2.14 3.1.2.-]	Pp1s180_152V6.1	NA
Unigene111_T_Sca	1232	5.6793	gi|226506794|ref|NP_001152075.1|	RING zinc finger protein-like [Zea mays] >gi|195652369|gb|ACG45652.1| RING zinc finger protein-like [Zea mays]	sp|Q7RX84|CWC22_NEUCR	Pre-mRNA-splicing factor cwc-22 OS=Neurospora crassa GN=cwc-22 PE=3 SV=1	NA	NA	NA	K12822	ath:AT1G60200	RNA-binding protein 25	Pp1s78_216V6.1	NA
Unigene1110_T_Sca	433	23.7946	gi|70608408|gb|AAZ04476.1|	group 1 LEA protein [Physcomitrella patens]	sp|Q07187|EM1_ARATH	Em-like protein GEA1 OS=Arabidopsis thaliana GN=EM1 PE=1 SV=1	NA	NA	NA	NA	NA	NA	Pp1s12_68V6.1	NA
Unigene11102_T_Sca	203	13.0041	NA	NA	NA	NA	NA	NA	NA	NA	NA	NA	Pp1s24_126V6.1	NA
Unigene11103_T_Sca	363	12.6383	NA	NA	sp|Q17RH7|TPRXL_HUMAN	Putative protein TPRXL OS=Homo sapiens GN=TPRXL PE=5 SV=2	NA	NA	NA	NA	NA	NA	NA	NA
Unigene11104_T_Sca	489	24.3716	gi|283806528|tpg|DAA06632.1|	TPA: TPA_exp: auxin response factor [Physcomitrella patens]	sp|Q9SKN5|ARFJ_ARATH	Auxin response factor 10 OS=Arabidopsis thaliana GN=ARF10 PE=2 SV=1	NA	NA	NA	NA	NA	NA	Pp1s339_47V6.1	B3
Unigene11106_T_Sca	473	1.3546	gi|157072584|gb|ABV08815.1|	alpha-L-arabinofuranosidase [Fragaria x ananassa]	sp|Q9SG80|ASD1_ARATH	Alpha-L-arabinofuranosidase 1 OS=Arabidopsis thaliana GN=ASD1 PE=1 SV=1	NA	NA	NA	NA	NA	NA	Pp1s317_21V6.1	NA
Unigene11108_T_Sca	1155	22.3232	gi|302824406|ref|XP_002993846.1|	glucan synthase like 7 [Selaginella moellendorffii] >gi|300138310|gb|EFJ05083.1| glucan synthase like 7 [Selaginella moellendorffii]	sp|Q9SFU6|CALS9_ARATH	Callose synthase 9 OS=Arabidopsis thaliana GN=CALS9 PE=2 SV=1	NA	NA	NA	K11000	ppp:PHYPADRAFT_117054	callose synthase [EC:2.4.1.-]	Pp1s88_136V6.1	NA
Unigene1111_T_Sca	386	136.248	gi|302818377|ref|XP_002990862.1|	GRAS family protein [Selaginella moellendorffii] >gi|300141423|gb|EFJ08135.1| GRAS family protein [Selaginella moellendorffii]	NA	NA	NA	NA	NA	NA	NA	NA	Pp1s20_86V6.1	NA
Unigene11110_T_Sca	212	283.497	gi|47026982|gb|AAT08709.1|	60S ribosomal protein L10A [Hyacinthus orientalis]	sp|Q8VZB9|R10A1_ARATH	60S ribosomal protein L10a-1 OS=Arabidopsis thaliana GN=RPL10AA PE=2 SV=1	SPBC30D10.18c	COG0081	Ribosomal protein L1	K02865	ppp:PHYPADRAFT_110650	large subunit ribosomal protein L10Ae	Pp1s427_1V6.1	NA
Unigene11111_T_Sca	237	76.3479	gi|115446173|ref|NP_001046866.1|	Os02g0489400 [Oryza sativa Japonica Group] >gi|109940162|sp|P49199.2|RS8_ORYSJ RecName: Full=40S ribosomal protein S8 >gi|113536397|dbj|BAF08780.1| Os02g0489400 [Oryza sativa Japonica Group]	sp|P49199|RS8_ORYSJ	40S ribosomal protein S8 OS=Oryza sativa subsp. japonica GN=RPS8 PE=2 SV=2	SPAC521.05	COG2007	Ribosomal protein S8E	K02995	ppp:PHYPADRAFT_208398	small subunit ribosomal protein S8e	Pp1s46_183V6.1	NA
Unigene11113_T_Sca	810	11.5175	gi|168002273|ref|XP_001753838.1|	Qb-SNARE, MEMB1-family [Physcomitrella patens subsp. patens] >gi|162694814|gb|EDQ81160.1| Qb-SNARE, MEMB1-family [Physcomitrella patens subsp. patens]	sp|Q9SJL6|MEM11_ARATH	Membrin-11 OS=Arabidopsis thaliana GN=MEMB11 PE=1 SV=1	NA	NA	NA	K08496	osa:4333608	golgi SNAP receptor complex member 2	Pp1s11_26V6.1	NA
Unigene11116_T_Sca	333	377.362	gi|168027776|ref|XP_001766405.1|	predicted protein [Physcomitrella patens subsp. patens] >gi|162682314|gb|EDQ68733.1| predicted protein [Physcomitrella patens subsp. patens]	NA	NA	NA	NA	NA	K06911	ppp:PHYPADRAFT_130782		Pp1s84_187V6.1	NA
Unigene11117_T_Sca	233	187.877	gi|41529314|dbj|BAD08518.1|	light-harvesting chlorophyll a/b-binding protein 1 [Physcomitrella patens subsp. patens]	sp|P20866|CB2_PHYPA	Chlorophyll a-b binding protein, chloroplastic OS=Physcomitrella patens subsp. patens PE=3 SV=1	NA	NA	NA	NA	NA	NA	Pp1s177_13V6.1	NA
Unigene11119_T_Sca	246	3.2297	NA	NA	sp|Q54TN2|MYBC_DICDI	Myb-like protein C OS=Dictyostelium discoideum GN=mybC PE=1 SV=1	NA	NA	NA	NA	NA	NA	NA	NA
Unigene1112_T_Sca	1458	19.477	gi|18400378|ref|NP_566486.1|	ubiquitin carboxyl-terminal hydrolase 25 [Arabidopsis thaliana] >gi|75262798|sp|Q9FPS2.1|UBP25_ARATH RecName: Full=Ubiquitin carboxyl-terminal hydrolase 25; AltName: Full=Deubiquitinating enzyme 25; Short=AtUBP25; AltName: Full=Ubiquitin thiolesterase 25; AltName: Full=Ubiquitin-specific-processing protease 25 >gi|11993490|gb|AAG42763.1|AF302673_1 ubiquitin-specific protease 25 [Arabidopsis thali…	sp|Q9FPS2|UBP25_ARATH	Ubiquitin carboxyl-terminal hydrolase 25 OS=Arabidopsis thaliana GN=UBP25 PE=1 SV=1	SPBC713.02c	COG5077	Ubiquitin carboxyl-terminal hydrolase	K11855	pop:POPTR_785393	ubiquitin carboxyl-terminal hydrolase 36/42 [EC:3.1.2.15]	Pp1s37_238V6.1	NA
Unigene11120_T_Sca	202	6.3439	gi|224087052|ref|XP_002308045.1|	AP2/ERF domain-containing transcription factor [Populus trichocarpa] >gi|222854021|gb|EEE91568.1| AP2/ERF domain-containing transcription factor [Populus trichocarpa]	sp|Q10R18|DRE2E_ORYSJ	Dehydration-responsive element-binding protein 2E OS=Oryza sativa subsp. japonica GN=DREB2E PE=2 SV=1	NA	NA	NA	K09286	ath:AT3G16770	EREBP-like factor	Pp1s292_5V6.1	ERF
Unigene11126_T_Sca	546	19.9028	gi|157101258|dbj|BAF79960.1|	receptor-like kinase [Marchantia polymorpha]	sp|Q9LRT1|Y3804_ARATH	Probably inactive leucine-rich repeat receptor-like protein kinase At3g28040 OS=Arabidopsis thaliana GN=At3g28040 PE=2 SV=1	NA	NA	NA	K13416	ath:AT4G33430	brassinosteroid insensitive 1-associated receptor kinase 1 [EC:2.7.10.1 2.7.11.1]	Pp1s118_105V6.1	NA
Unigene11128_T_Sca	285	1.4389	gi|301105230|ref|XP_002901699.1|	40S ribosomal protein S11 [Phytophthora infestans T30-4] >gi|262100703|gb|EEY58755.1| 40S ribosomal protein S11 [Phytophthora infestans T30-4]	sp|Q54S90|RS11_DICDI	40S ribosomal protein S11 OS=Dictyostelium discoideum GN=rps11 PE=1 SV=1	SPAC31G5.03	COG0186	Ribosomal protein S17	K02949	sbi:SORBI_04g025870	small subunit ribosomal protein S11e	Pp1s51_307V6.1	NA
Unigene1113_T_Sca	926	54.8295	gi|195658473|gb|ACG48704.1|	coatomer subunit zeta-1 [Zea mays]	sp|Q6Z844|COPZ2_ORYSJ	Coatomer subunit zeta-2 OS=Oryza sativa subsp. japonica GN=COPZ2 PE=2 SV=1	YPL010w	COG5541	Vesicle coat complex COPI, zeta subunit	K12399	rcu:RCOM_0536690	AP-3 complex subunit sigma	Pp1s8_105V6.1	NA
Unigene11130_T_Sca	297	11.5635	gi|308806457|ref|XP_003080540.1|	Serine/threonine protein phosphatase (ISS) [Ostreococcus tauri] >gi|116059000|emb|CAL54707.1| Serine/threonine protein phosphatase (ISS) [Ostreococcus tauri]	sp|Q9S9Z7|P2C10_ARATH	Probable protein phosphatase 2C 10 OS=Arabidopsis thaliana GN=At1g34750 PE=1 SV=1	SPCC4F11.02	COG0631	Serine/threonine protein phosphatase	NA	NA	NA	Pp1s130_287V6.1	NA
Unigene11131_T_Sca	1026	60.9264	gi|11465470|ref|NP_045139.1|	sulfate ABC transporter protein [Cyanidium caldarium]	sp|P33982|Y3926_AZOC5	Probable ABC transporter ATP-binding protein AZC_3926 OS=Azorhizobium caulinodans (strain ATCC 43989 / DSM 5975 / ORS 571) GN=AZC_3926 PE=3 SV=1	alr4068	COG1137	ABC-type (unclassified) transport system, ATPase component	K02065	olu:OSTLU_16468	putative ABC transport system ATP-binding protein	Pp1s115_120V6.1	NA
Unigene11134_T_Sca	264	7.6694	NA	NA	NA	NA	NA	NA	NA	NA	NA	NA	Pp1s81_69V6.2	NA
Unigene11135_T_Sca	199	3.2198	gi|302812263|ref|XP_002987819.1|	hypothetical protein SELMODRAFT_426530 [Selaginella moellendorffii] >gi|300144438|gb|EFJ11122.1| hypothetical protein SELMODRAFT_426530 [Selaginella moellendorffii]	NA	NA	NA	NA	NA	NA	NA	NA	NA	NA
Unigene11139_T_Sca	221	22.9622	gi|42568139|ref|NP_568527.2|	DENN (AEX-3) domain-containing protein [Arabidopsis thaliana] >gi|332006598|gb|AED93981.1| DENN (AEX-3) domain-containing protein [Arabidopsis thaliana]	NA	NA	NA	NA	NA	NA	NA	NA	Pp1s66_10V6.1	NA
Unigene11143_T_Sca	518	78.9667	gi|255073219|ref|XP_002500284.1|	cold-shock DNA binding protein [Micromonas sp. RCC299] >gi|226515546|gb|ACO61542.1| cold-shock DNA binding protein [Micromonas sp. RCC299]	sp|P27484|GRP2_NICSY	Glycine-rich protein 2 OS=Nicotiana sylvestris GN=GRP-2 PE=2 SV=1	cspG	COG1278	Cold shock proteins	K09250	ath:AT4G36020	cellular nucleic acid-binding protein	Pp1s103_65V6.1	NA
Unigene11145_T_Sca	211	4.1299	gi|21655195|gb|AAM28912.1|	NBS/LRR [Pinus taeda]	NA	NA	NA	NA	NA	NA	NA	NA	Pp1s96_245V6.1	NA
Unigene11148_T_Sca	540	2.8952	gi|157101224|dbj|BAF79943.1|	receptor-like kinase [Marchantia polymorpha]	sp|Q9LYN8|EXS_ARATH	Leucine-rich repeat receptor protein kinase EXS OS=Arabidopsis thaliana GN=EXS PE=1 SV=1	YAR019c	COG0515	Serine/threonine protein kinase	K13415	vvi:100252647	protein brassinosteroid insensitive 1 [EC:2.7.10.1 2.7.11.1]	Pp1s111_101V6.1	NA
Unigene11150_T_Sca	220	0.932	NA	NA	NA	NA	NA	NA	NA	NA	NA	NA	Pp1s123_21V6.1	NA
Unigene11151_T_Sca	322	2.6266	gi|21537188|gb|AAM61529.1|	xyloglucan endo-transglycosylase-like protein [Arabidopsis thaliana]	sp|Q8LF99|XTH6_ARATH	Probable xyloglucan endotransglucosylase/hydrolase protein 6 OS=Arabidopsis thaliana GN=XTH6 PE=2 SV=2	BH3231	COG2273	Beta-glucanase/Beta-glucan synthetase	K08235	ath:AT5G65730	xyloglucan:xyloglucosyl transferase [EC:2.4.1.207]	Pp1s24_272V6.1	NA
Unigene11158_T_Sca	495	21.3321	gi|15240531|ref|NP_200365.1|	protein tornado 1 [Arabidopsis thaliana] >gi|332009261|gb|AED96644.1| protein tornado 1 [Arabidopsis thaliana]	NA	NA	NA	NA	NA	NA	NA	NA	Pp1s356_8V6.1	NA
Unigene11159_T_Sca	556	11.7546	gi|297613560|ref|NP_001067322.2|	Os12g0626100 [Oryza sativa Japonica Group] >gi|255670498|dbj|BAF30341.2| Os12g0626100 [Oryza sativa Japonica Group]	sp|Q2QLW3|DOHH2_ORYSJ	Deoxyhypusine hydroxylase-B OS=Oryza sativa subsp. japonica GN=Os12g0626100 PE=2 SV=1	NA	NA	NA	K06072	ppp:PHYPADRAFT_130097	deoxyhypusine monooxygenase [EC:1.14.99.29]	Pp1s80_92V6.1	NA
Unigene1116_T_Sca	992	0.6201	NA	NA	NA	NA	NA	NA	NA	NA	NA	NA	Pp1s327_58V6.1	NA
Unigene11160_T_Sca	469	72.6261	gi|168057767|ref|XP_001780884.1|	predicted protein [Physcomitrella patens subsp. patens] >gi|162667666|gb|EDQ54290.1| predicted protein [Physcomitrella patens subsp. patens]	NA	NA	NA	NA	NA	NA	NA	NA	NA	NA
Unigene11161_T_Sca	468	7.886	gi|302398695|gb|ADL36642.1|	C2H2L domain class transcription factor [Malus x domestica]	NA	NA	NA	NA	NA	NA	NA	NA	Pp1s156_59V6.1	NA
Unigene11162_T_Sca	598	9.0003	gi|168009205|ref|XP_001757296.1|	predicted protein [Physcomitrella patens subsp. patens] >gi|162691419|gb|EDQ77781.1| predicted protein [Physcomitrella patens subsp. patens]	NA	NA	NA	NA	NA	NA	NA	NA	Pp1s27_221V6.1	NA
Unigene11165_T_Sca	457	5.3839	gi|328926937|emb|CAM83969.2|	phosphoenolpyruvate carboxylase [Cyrtococcum patens]	sp|P10490|CAPP1_MESCR	Phosphoenolpyruvate carboxylase 1 OS=Mesembryanthemum crystallinum GN=PPCA PE=2 SV=1	PA3687	COG2352	Phosphoenolpyruvate carboxylase	K01595	ppp:PHYPADRAFT_226018	phosphoenolpyruvate carboxylase [EC:4.1.1.31]	Pp1s29_311V6.1	NA
Unigene11166_T_Sca	759	1.1819	gi|308804561|ref|XP_003079593.1|	elongation factor Tu (ISS) [Ostreococcus tauri] >gi|116058048|emb|CAL54251.1| elongation factor Tu (ISS) [Ostreococcus tauri]	sp|Q8XGZ0|EFTU_RALSO	Elongation factor Tu OS=Ralstonia solanacearum GN=tufA PE=3 SV=1	RSc3041	COG0050	GTPases - translation elongation factors	K02358	ppp:PHYPADRAFT_142425	elongation factor EF-Tu [EC:3.6.5.3]	Pp1s191_74V6.1	NA
Unigene11167_T_Sca	858	28.2283	gi|115467142|ref|NP_001057170.1|	Os06g0220500 [Oryza sativa Japonica Group] >gi|113595210|dbj|BAF19084.1| Os06g0220500 [Oryza sativa Japonica Group]	sp|Q9SBL1|HMNGT_SORBI	Cyanohydrin beta-glucosyltransferase OS=Sorghum bicolor GN=UGT85B1 PE=1 SV=1	NA	NA	NA	K13030	sbi:SORBI_01g001220	cyanohydrin beta-glucosyltransferase [EC:2.4.1.85]	Pp1s4_21V6.1	NA
Unigene11168_T_Sca	673	1.9422	gi|255087780|ref|XP_002505813.1|	predicted protein [Micromonas sp. RCC299] >gi|226521083|gb|ACO67071.1| predicted protein [Micromonas sp. RCC299]	sp|Q4WY82|PPOC_ASPFU	Psi-producing oxygenase C OS=Neosartorya fumigata (strain ATCC MYA-4609 / Af293 / CBS 101355 / FGSC A1100) GN=ppoC PE=1 SV=2	NA	NA	NA	NA	NA	NA	NA	NA
Unigene11169_T_Sca	834	19.2375	gi|115464221|ref|NP_001055710.1|	Os05g0452600 [Oryza sativa Japonica Group] >gi|226493452|ref|NP_001150073.1| LOC100283702 [Zea mays] >gi|113579261|dbj|BAF17624.1| Os05g0452600 [Oryza sativa Japonica Group] >gi|195629488|gb|ACG36385.1| 50S ribosomal protein L33 [Zea mays] >gi|195636476|gb|ACG37706.1| 50S ribosomal protein L33 [Zea mays] >gi|195637860|gb|ACG38398.1| 50S ribosomal protein L33 [Zea mays] >gi|195656701|gb|ACG47818.1…	sp|B6IN38|RL33_RHOCS	50S ribosomal protein L33 OS=Rhodospirillum centenum (strain ATCC 51521 / SW) GN=rpmG PE=3 SV=1	RP879	COG0267	Ribosomal protein L33	K02913	ppp:PHYPADRAFT_227094	large subunit ribosomal protein L33	Pp1s395_30V6.1	NA
Unigene11173_T_Sca	517	11.3523	gi|297828471|ref|XP_002882118.1|	serine-type peptidase [Arabidopsis lyrata subsp. lyrata] >gi|297327957|gb|EFH58377.1| serine-type peptidase [Arabidopsis lyrata subsp. lyrata]	sp|Q8VZF3|CGEP_ARATH	Probable glutamyl endopeptidase, chloroplastic OS=Arabidopsis thaliana GN=GEP PE=2 SV=2	CC2671	COG1506	Dipeptidyl aminopeptidases/acylaminoacyl-peptidases	K01303	ath:AT4G14570	acylaminoacyl-peptidase [EC:3.4.19.1]	Pp1s14_40V6.1	NA
Unigene11174_T_Sca	292	1.4044	gi|18644678|gb|AAL76325.1|AF394515_1	6-phosphogluconate dehydrogenase [Porphyra yezoensis]	sp|P53319|6PGD2_YEAST	6-phosphogluconate dehydrogenase, decarboxylating 2 OS=Saccharomyces cerevisiae (strain ATCC 204508 / S288c) GN=GND2 PE=1 SV=1	YGR256w	COG0362	6-phosphogluconate dehydrogenase	K00033	zma:100274495	6-phosphogluconate dehydrogenase [EC:1.1.1.44]	Pp1s131_6V6.1	NA
Unigene11177_T_Sca	692	0.7037	NA	NA	NA	NA	NA	NA	NA	NA	NA	NA	Pp1s26_15V6.1	NA
Unigene11180_T_Sca	277	104.646	gi|168033343|ref|XP_001769175.1|	cellulose synthase-like D4, glycosyltransferase family 2 protein [Physcomitrella patens subsp. patens] >gi|162679601|gb|EDQ66047.1| cellulose synthase-like D4, glycosyltransferase family 2 protein [Physcomitrella patens subsp. patens]	sp|Q9LFL0|CSLD2_ARATH	Cellulose synthase-like protein D2 OS=Arabidopsis thaliana GN=CSLD2 PE=1 SV=1	NA	NA	NA	K00770	ath:AT1G02730	1,4-beta-D-xylan synthase [EC:2.4.2.24]	Pp1s243_3V6.1	NA
Unigene11182_T_Sca	273	64.2147	gi|52548254|gb|AAU82114.1|	cytoplasmatic ribosomal protein S13 [Triticum aestivum]	sp|Q05761|RS13_MAIZE	40S ribosomal protein S13 OS=Zea mays GN=RPS13 PE=2 SV=1	NA	NA	NA	K02953	ppp:PHYPADRAFT_109710	small subunit ribosomal protein S13e	Pp1s97_272V6.1	NA
Unigene11185_T_Sca	1571	53.5757	gi|99903817|gb|ABF68592.1|	chloroplast sedoheptulose-1,7-bisphosphatase [Marchantia polymorpha]	sp|P46283|S17P_ARATH	Sedoheptulose-1,7-bisphosphatase, chloroplastic OS=Arabidopsis thaliana GN=At3g55800 PE=1 SV=1	Cj0840c	COG0158	Fructose-1,6-bisphosphatase	K01100	ppp:PHYPADRAFT_200440	sedoheptulose-bisphosphatase [EC:3.1.3.37]	Pp1s41_162V6.1	NA
Unigene11189_T_Sca	668	11.1266	gi|77553169|gb|ABA95965.1|	expressed protein [Oryza sativa Japonica Group]	sp|P0C7N9|PSMG4_MOUSE	Proteasome assembly chaperone 4 OS=Mus musculus GN=Psmg4 PE=1 SV=1	NA	NA	NA	NA	NA	NA	Pp1s78_6V6.3	NA
Unigene1119_T_Sca	403	18.1887	gi|168061497|ref|XP_001782725.1|	predicted protein [Physcomitrella patens subsp. patens] >gi|162665818|gb|EDQ52490.1| predicted protein [Physcomitrella patens subsp. patens]	NA	NA	NA	NA	NA	NA	NA	NA	Pp1s338_63V6.1	NA
Unigene11192_T_Sca	280	35.5152	gi|168006057|ref|XP_001755726.1|	predicted protein [Physcomitrella patens subsp. patens] >gi|162693045|gb|EDQ79399.1| predicted protein [Physcomitrella patens subsp. patens]	NA	NA	NA	NA	NA	NA	NA	NA	Pp1s19_313V6.2	NA
Unigene11193_T_Sca	328	2.9693	NA	NA	NA	NA	NA	NA	NA	NA	NA	NA	Pp1s4_81V6.1	NA
Unigene11194_T_Sca	372	5.994	gi|30689357|ref|NP_850395.1|	U11/U12 small nuclear ribonucleoprotein 35 kDa protein [Arabidopsis thaliana] >gi|330255163|gb|AEC10257.1| U11/U12 small nuclear ribonucleoprotein 35 kDa protein [Arabidopsis thaliana]	NA	NA	NA	NA	NA	K13155	ppp:PHYPADRAFT_78228	U11/U12 small nuclear ribonucleoprotein 35 kDa protein	Pp1s70_106V6.1	NA
Unigene11198_T_Sca	304	34.2289	gi|42573219|ref|NP_974706.1|	uncharacterized protein [Arabidopsis thaliana] >gi|332661519|gb|AEE86919.1| uncharacterized protein [Arabidopsis thaliana]	NA	NA	NA	NA	NA	NA	NA	NA	Pp1s58_238V6.1	NA
Unigene11199_T_Sca	486	2.9532	gi|302828408|ref|XP_002945771.1|	pathogenesis-related protein 1-like protein [Volvox carteri f. nagariensis] >gi|300268586|gb|EFJ52766.1| pathogenesis-related protein 1-like protein [Volvox carteri f. nagariensis]	sp|Q84ZL0|FH5_ORYSJ	Formin-like protein 5 OS=Oryza sativa subsp. japonica GN=FH5 PE=2 SV=2	Rv3876	COG0455	ATPases involved in chromosome partitioning	NA	NA	NA	NA	NA
Unigene112_T_Sca	1086	1.2272	gi|226506794|ref|NP_001152075.1|	RING zinc finger protein-like [Zea mays] >gi|195652369|gb|ACG45652.1| RING zinc finger protein-like [Zea mays]	sp|Q7RX84|CWC22_NEUCR	Pre-mRNA-splicing factor cwc-22 OS=Neurospora crassa GN=cwc-22 PE=3 SV=1	NA	NA	NA	NA	NA	NA	Pp1s78_216V6.1	NA
Unigene1120_T_Sca	726	18.7456	gi|195639046|gb|ACG38991.1|	zinc finger motif, C2HC5-type family protein [Zea mays]	NA	NA	NA	NA	NA	K03919	ppp:PHYPADRAFT_16622	alkylated DNA repair protein [EC:1.14.11.-]	Pp1s144_14V6.1	NA
Unigene11200_T_Sca	521	2.9516	gi|3777559|gb|AAC64934.1|	collagen-like [Griffithsia japonica]	sp|P20908|CO5A1_HUMAN	Collagen alpha-1(V) chain OS=Homo sapiens GN=COL5A1 PE=1 SV=3	Cgl1939	COG0532	Translation initiation factor 2 (IF-2; GTPase)	NA	NA	NA	NA	NA
Unigene11201_T_Sca	345	1.4858	gi|15226694|ref|NP_181583.1|	40S ribosomal protein S26-2 [Arabidopsis thaliana] >gi|115502826|sp|Q8LPJ7.2|RS262_ARATH RecName: Full=40S ribosomal protein S26-2 >gi|2651314|gb|AAB87594.1| 40S ribosomal protein S26 [Arabidopsis thaliana] >gi|21555493|gb|AAM63871.1| 40S ribosomal protein S26 [Arabidopsis thaliana] >gi|56236112|gb|AAV84512.1| At2g40510 [Arabidopsis thaliana] >gi|111074312|gb|ABH04529.1| At2g40510 [Arabidopsis th…	sp|Q8LPJ7|RS262_ARATH	40S ribosomal protein S26-2 OS=Arabidopsis thaliana GN=RPS26B PE=2 SV=2	SPAC806.03c	COG4830	Ribosomal protein S26	K02976	ath:AT2G40510	small subunit ribosomal protein S26e	NA	NA
Unigene11203_T_Sca	420	4.4547	gi|168018529|ref|XP_001761798.1|	predicted protein [Physcomitrella patens subsp. patens] >gi|162686853|gb|EDQ73239.1| predicted protein [Physcomitrella patens subsp. patens]	NA	NA	NA	NA	NA	NA	NA	NA	Pp1s51_33V6.1	NA
Unigene11204_T_Sca	1409	81.527	gi|297608462|ref|NP_001061624.2|	Os08g0357000 [Oryza sativa Japonica Group] >gi|255678388|dbj|BAF23538.2| Os08g0357000 [Oryza sativa Japonica Group]	sp|Q9UF83|YM012_HUMAN	Uncharacterized protein DKFZp434B061 OS=Homo sapiens PE=2 SV=2	MA0542	COG1259	Uncharacterized conserved protein	K08999	rcu:RCOM_0783240	hypothetical protein	Pp1s122_6V6.1	NA
Unigene11205_T_Sca	863	30.2625	gi|168026195|ref|XP_001765618.1|	predicted protein [Physcomitrella patens subsp. patens] >gi|162683256|gb|EDQ69668.1| predicted protein [Physcomitrella patens subsp. patens]	NA	NA	NA	NA	NA	NA	NA	NA	Pp1s77_309V6.1	NA
Unigene11207_T_Sca	441	0.8718	gi|13509219|emb|CAC35329.1|	N1-C protein [Linum usitatissimum]	sp|P23799|ESAG8_TRYBB	Putative adenylate cyclase regulatory protein OS=Trypanosoma brucei brucei GN=ESAG8 PE=2 SV=1	NA	NA	NA	NA	NA	NA	Pp1s103_135V6.1	NA
Unigene1121_T_Sca	578	1.8624	gi|212274995|ref|NP_001130665.1|	hypothetical protein LOC100191768 [Zea mays] >gi|194689780|gb|ACF78974.1| unknown [Zea mays] >gi|238011426|gb|ACR36748.1| unknown [Zea mays]	sp|A1DBS6|EGLD_NEOFI	Probable endo-beta-1,4-glucanase D OS=Neosartorya fischeri (strain ATCC 1020 / DSM 3700 / FGSC A1164 / NRRL 181) GN=eglD PE=3 SV=1	NA	NA	NA	NA	NA	NA	NA	NA
Unigene11210_T_Sca	575	2.3178	gi|168022853|ref|XP_001763953.1|	predicted protein [Physcomitrella patens subsp. patens] >gi|162684692|gb|EDQ71092.1| predicted protein [Physcomitrella patens subsp. patens]	NA	NA	NA	NA	NA	K10773	ppp:PHYPADRAFT_127444	endonuclease III [EC:4.2.99.18]	Pp1s65_4V6.1	NA
Unigene11214_T_Sca	751	11.0572	gi|168066639|ref|XP_001785242.1|	predicted protein [Physcomitrella patens subsp. patens] >gi|162663173|gb|EDQ49953.1| predicted protein [Physcomitrella patens subsp. patens]	NA	NA	NA	NA	NA	NA	NA	NA	Pp1s454_5V6.1	NA
Unigene11216_T_Sca	472	0.2715	NA	NA	NA	NA	NA	NA	NA	NA	NA	NA	Pp1s41_104V6.1	NA
Unigene11218_T_Sca	745	59.6532	gi|169264917|dbj|BAG12300.1|	protein phosphatase 2C [Physcomitrella patens]	sp|Q93YW5|P2C58_ARATH	Probable protein phosphatase 2C 58 OS=Arabidopsis thaliana GN=At4g28400 PE=1 SV=1	SPCC1223.11	COG0631	Serine/threonine protein phosphatase	K01090	osa:4341433	protein phosphatase [EC:3.1.3.16]	Pp1s311_21V6.2	NA
Unigene11219_T_Sca	585	23.0009	NA	NA	NA	NA	NA	NA	NA	NA	NA	NA	Pp1s42_49V6.1	NA
Unigene1122_T_Sca	961	3.7871	gi|168017553|ref|XP_001761312.1|	predicted protein [Physcomitrella patens subsp. patens] >gi|162687652|gb|EDQ74034.1| predicted protein [Physcomitrella patens subsp. patens]	NA	NA	NA	NA	NA	NA	NA	NA	Pp1s47_292V6.1	NA
Unigene11221_T_Sca	241	1.8079	gi|145353601|ref|XP_001421096.1|	Receptor of activated protein kinase C 1A, component of 40S small ribosomal subunit [Ostreococcus lucimarinus CCE9901] >gi|145357301|ref|XP_001422858.1| Receptor of activated protein kinase C 1B, component of 40S small ribosomal subunit [Ostreococcus lucimarinus CCE9901] >gi|144581332|gb|ABO99389.1| Receptor of activated protein kinase C 1A, component of 40S small ribosomal subunit [Ostreococcus …	sp|Q01369|GBLP_NEUCR	Guanine nucleotide-binding protein subunit beta-like protein OS=Neurospora crassa GN=cpc-2 PE=3 SV=1	NA	NA	NA	NA	NA	NA	Pp1s259_87V6.1	NA
Unigene11223_T_Sca	530	6.4799	gi|168050281|ref|XP_001777588.1|	predicted protein [Physcomitrella patens subsp. patens] >gi|162671073|gb|EDQ57631.1| predicted protein [Physcomitrella patens subsp. patens]	sp|P55306|CATA_SCHPO	Catalase OS=Schizosaccharomyces pombe (strain ATCC 38366 / 972) GN=cta1 PE=1 SV=1	SPCC757.07c	COG0753	Catalase	K03781	ppp:PHYPADRAFT_92315	catalase [EC:1.11.1.6]	Pp1s223_74V6.1	NA
Unigene11225_T_Sca	332	42.227	gi|297598550|ref|NP_001045829.2|	Os02g0137400 [Oryza sativa Japonica Group] >gi|255670583|dbj|BAF07743.2| Os02g0137400 [Oryza sativa Japonica Group]	NA	NA	NA	NA	NA	K12830	ppp:PHYPADRAFT_90420	splicing factor 3B subunit 3	Pp1s197_41V6.1	NA
Unigene11227_T_Sca	331	23.9261	gi|62002537|gb|AAX58753.1|	PUF-domain RNA-binding protein [Physcomitrella patens]	sp|Q9LJX4|PUM5_ARATH	Pumilio homolog 5 OS=Arabidopsis thaliana GN=APUM5 PE=1 SV=2	NA	NA	NA	NA	NA	NA	Pp1s96_93V6.1	NA
Unigene11231_T_Sca	354	5.068	gi|326530041|dbj|BAK08300.1|	predicted protein [Hordeum vulgare subsp. vulgare]	sp|Q01738|CDH_PHACH	Cellobiose dehydrogenase OS=Phanerochaete chrysosporium GN=CDH-1 PE=1 SV=1	NA	NA	NA	NA	NA	NA	NA	NA
Unigene11233_T_Sca	247	5.1882	gi|306017497|gb|ADM77802.1|	major facilitator superfamily sugar transporter-like protein [Picea sitchensis]	sp|Q92253|RCO3_NEUCR	Probable glucose transporter rco-3 OS=Neurospora crassa GN=rco-3 PE=3 SV=2	CAC1339	COG0477	Permeases of the major facilitator superfamily	NA	NA	NA	Pp1s438_14V6.1	NA
Unigene11235_T_Sca	254	3.0271	gi|297827223|ref|XP_002881494.1|	60S ribosomal protein L12 [Arabidopsis lyrata subsp. lyrata] >gi|297327333|gb|EFH57753.1| 60S ribosomal protein L12 [Arabidopsis lyrata subsp. lyrata]	sp|P50883|RL121_ARATH	60S ribosomal protein L12-1 OS=Arabidopsis thaliana GN=RPL12A PE=1 SV=2	SPCC31H12.04c	COG0080	Ribosomal protein L11	K02870	ath:AT2G37190	large subunit ribosomal protein L12e	Pp1s280_63V6.1	NA
Unigene11236_T_Sca	264	1.165	gi|168028953|ref|XP_001766991.1|	predicted protein [Physcomitrella patens subsp. patens] >gi|162681733|gb|EDQ68157.1| predicted protein [Physcomitrella patens subsp. patens]	NA	NA	NA	NA	NA	NA	NA	NA	Pp1s89_215V6.1	NA
Unigene11238_T_Sca	259	2.4739	gi|294845884|gb|ADF43081.1|	germacrene A oxidase [Saussurea costus]	sp|P98183|C71DC_CATRO	Tabersonine 16-hydroxylase (Fragment) OS=Catharanthus roseus GN=CYP71D12 PE=1 SV=1	NA	NA	NA	K00517	ath:AT3G53280	[EC:1.14.-.-]	Pp1s475_7V6.1	NA
Unigene1124_T_Sca	600	12.1313	gi|15228761|ref|NP_191804.1|	uncharacterized protein [Arabidopsis thaliana] >gi|332646833|gb|AEE80354.1| uncharacterized protein [Arabidopsis thaliana]	NA	NA	NA	NA	NA	NA	NA	NA	Pp1s201_61V6.1	NA
Unigene11240_T_Sca	395	0.1947	gi|18405423|ref|NP_566820.1|	golgin candidate 6 [Arabidopsis thaliana] >gi|205785974|sp|B0F9L4.2|GOGC6_ARATH RecName: Full=Golgin candidate 6; Short=AtGC6 >gi|332643813|gb|AEE77334.1| golgin candidate 6 [Arabidopsis thaliana]	sp|B0F9L4|GOGC6_ARATH	Golgin candidate 6 OS=Arabidopsis thaliana GN=GC6 PE=1 SV=2	NA	NA	NA	NA	NA	NA	Pp1s376_45V6.1	NA
Unigene11241_T_Sca	646	4.0864	gi|319918050|gb|ADV78066.1|	calcium- and calmodulin-dependent protein kinase [Polytrichum juniperinum]	sp|Q6AVM3|CCAMK_ORYSJ	Calcium and calcium/calmodulin-dependent serine/threonine-protein kinase OS=Oryza sativa subsp. japonica GN=CCAMK PE=2 SV=1	YKL190w	COG5126	Ca2+-binding protein (EF-Hand superfamily)	K06268	cre:CHLREDRAFT_119565	protein phosphatase 3, regulatory subunit	Pp1s167_108V6.1	NA
Unigene11242_T_Sca	368	7.5914	gi|58465454|gb|AAW78520.1|	GDP dissociation inhibitor 1 [Solanum chilense]	sp|Q10305|GDI1_SCHPO	Probable secretory pathway GDP dissociation inhibitor 1 OS=Schizosaccharomyces pombe (strain ATCC 38366 / 972) GN=gdi1 PE=2 SV=1	SPAC22H10.12c	COG5044	RAB proteins geranylgeranyltransferase component A (RAB escort protein)	NA	NA	NA	Pp1s167_1V6.1	NA
Unigene11243_T_Sca	973	28.7904	gi|115454841|ref|NP_001051021.1|	Os03g0704100 [Oryza sativa Japonica Group] >gi|113549492|dbj|BAF12935.1| Os03g0704100 [Oryza sativa Japonica Group]	sp|Q9LU85|PAP4_ARATH	Probable plastid-lipid-associated protein 4, chloroplastic OS=Arabidopsis thaliana GN=PAP4 PE=1 SV=1	NA	NA	NA	NA	NA	NA	Pp1s156_111V6.2	NA
Unigene11245_T_Sca	736	4.4225	NA	NA	NA	NA	NA	NA	NA	NA	NA	NA	Pp1s312_26V6.1	NA
Unigene11248_T_Sca	1010	16.5958	gi|15221088|ref|NP_175250.1|	signal recognition particle subunit SRP19 [Arabidopsis thaliana] >gi|21542239|sp|Q943Z6.1|SRP19_ARATH RecName: Full=Signal recognition particle 19 kDa protein; Short=SRP19 >gi|16612311|gb|AAL27515.1|AF439847_1 At1g48160/F21D18_11 [Arabidopsis thaliana] >gi|21928099|gb|AAM78078.1| At1g48160/F21D18_11 [Arabidopsis thaliana] >gi|332194136|gb|AEE32257.1| signal recognition particle subunit SRP19 [Ara…	sp|Q943Z6|SRP19_ARATH	Signal recognition particle 19 kDa protein OS=Arabidopsis thaliana GN=SRP19 PE=2 SV=1	YML105c	COG1400	Signal recognition particle 19 kDa protein	K03105	ppp:PHYPADRAFT_150378	signal recognition particle subunit SRP19	Pp1s315_24V6.3	NA
Unigene11249_T_Sca	466	46.0892	gi|168014140|ref|XP_001759612.1|	predicted protein [Physcomitrella patens subsp. patens] >gi|162689151|gb|EDQ75524.1| predicted protein [Physcomitrella patens subsp. patens]	NA	NA	NA	NA	NA	NA	NA	NA	Pp1s38_287V6.3	NA
Unigene11250_T_Sca	267	5.5675	gi|168012402|ref|XP_001758891.1|	gamma tubulin ring complex protein 4 [Physcomitrella patens subsp. patens] >gi|162690028|gb|EDQ76397.1| gamma tubulin ring complex protein 4 [Physcomitrella patens subsp. patens]	sp|Q9M350|GCP4_ARATH	Gamma-tubulin complex component 4 homolog OS=Arabidopsis thaliana GN=At3g53760 PE=2 SV=2	NA	NA	NA	NA	NA	NA	Pp1s34_188V6.1	NA
Unigene11252_T_Sca	552	23.1223	gi|62421769|gb|AAX82550.1|	120 kDa pistil extensin-like protein [Nicotiana longiflora]	sp|P21997|SSGP_VOLCA	Sulfated surface glycoprotein 185 OS=Volvox carteri PE=1 SV=1	NA	NA	NA	NA	NA	NA	NA	NA
Unigene11253_T_Sca	264	5.1453	gi|159465411|ref|XP_001690916.1|	extracellular matrix protein [Chlamydomonas reinhardtii] >gi|158279602|gb|EDP05362.1| extracellular matrix protein [Chlamydomonas reinhardtii]	sp|Q9FPQ6|GP1_CHLRE	Vegetative cell wall protein gp1 OS=Chlamydomonas reinhardtii GN=GP1 PE=2 SV=1	CC3494_1	COG3637	Opacity protein and related surface antigens	NA	NA	NA	NA	NA
Unigene11254_T_Sca	262	54.8785	gi|9755631|emb|CAC01785.1|	Carboxylesterase-like protein [Arabidopsis thaliana]	NA	NA	NA	NA	NA	NA	NA	NA	Pp1s196_45V6.1	NA
Unigene11255_T_Sca	511	1.304	gi|195612486|gb|ACG28073.1|	double strand break repair protein [Zea mays]	NA	NA	NA	NA	NA	K10886	osa:4334058	DNA-repair protein XRCC4	Pp1s147_88V6.1	NA
Unigene11256_T_Sca	470	2.8901	gi|168005742|ref|XP_001755569.1|	predicted protein [Physcomitrella patens subsp. patens] >gi|162693276|gb|EDQ79629.1| predicted protein [Physcomitrella patens subsp. patens]	NA	NA	NA	NA	NA	NA	NA	NA	Pp1s8_172V6.1	NA
Unigene11259_T_Sca	317	0.8085	gi|8131699|dbj|BAA96366.1|	cytoplasmic ribosomal protein S13 [Panax ginseng]	sp|P59223|RS131_ARATH	40S ribosomal protein S13-1 OS=Arabidopsis thaliana GN=RPS13A PE=2 SV=1	SPAC6F6.07c	COG0184	Ribosomal protein S15P/S13E	K02953	pop:POPTR_816561	small subunit ribosomal protein S13e	Pp1s97_272V6.1	NA
Unigene11260_T_Sca	1621	52.7769	gi|20161078|dbj|BAB90009.1|	mitochondrial carrier protein-like [Oryza sativa Japonica Group]	sp|P16260|GDC_HUMAN	Graves disease carrier protein OS=Homo sapiens GN=SLC25A16 PE=2 SV=3	NA	NA	NA	NA	NA	NA	Pp1s357_30V6.1	NA
Unigene11261_T_Sca	471	7.9446	gi|219112445|ref|XP_002177974.1|	glutaredoxin [Phaeodactylum tricornutum CCAP 1055/1] >gi|217410859|gb|EEC50788.1| glutaredoxin [Phaeodactylum tricornutum CCAP 1055/1]	sp|O36032|GLRX1_SCHPO	Glutaredoxin-1 OS=Schizosaccharomyces pombe (strain ATCC 38366 / 972) GN=grx1 PE=2 SV=1	SPAC4F10.20	COG0695	Glutaredoxin and related proteins	NA	NA	NA	Pp1s185_2V6.1	NA
Unigene11264_T_Sca	606	15.9867	gi|334351263|sp|P93820.3|Y1439_ARATH	RecName: Full=BTB/POZ domain-containing protein At1g04390	sp|P93820|Y1439_ARATH	BTB/POZ domain-containing protein At1g04390 OS=Arabidopsis thaliana GN=At1g04390 PE=2 SV=3	NA	NA	NA	NA	NA	NA	Pp1s14_434V6.1	NA
Unigene11265_T_Sca	366	7.983	gi|224062607|ref|XP_002300860.1|	tir-nbs-lrr resistance protein [Populus trichocarpa] >gi|222842586|gb|EEE80133.1| tir-nbs-lrr resistance protein [Populus trichocarpa]	sp|Q9FL92|WRK16_ARATH	Probable WRKY transcription factor 16 OS=Arabidopsis thaliana GN=WRKY16 PE=2 SV=1	NA	NA	NA	NA	NA	NA	Pp1s231_60V6.1	NA
Unigene11266_T_Sca	304	1.6018	gi|168042178|ref|XP_001773566.1|	predicted protein [Physcomitrella patens subsp. patens] >gi|162675105|gb|EDQ61604.1| predicted protein [Physcomitrella patens subsp. patens]	NA	NA	NA	NA	NA	NA	NA	NA	Pp1s164_126V6.1	NA
Unigene11268_T_Sca	231	27.6266	gi|115434984|ref|NP_001042250.1|	Os01g0187400 [Oryza sativa Japonica Group] >gi|113531781|dbj|BAF04164.1| Os01g0187400 [Oryza sativa Japonica Group]	NA	NA	NA	NA	NA	NA	NA	NA	Pp1s232_48V6.1	NA
Unigene11270_T_Sca	495	6.0061	gi|262411017|gb|ACY66873.1|	P10Sh95F04 [Saccharum hybrid cultivar R570]	sp|Q9H5Z1|DHX35_HUMAN	Probable ATP-dependent RNA helicase DHX35 OS=Homo sapiens GN=DHX35 PE=1 SV=2	SPBC16H5.10c	COG1643	HrpA-like helicases	K13117	ppp:PHYPADRAFT_108439	ATP-dependent RNA helicase DDX35 [EC:3.6.4.13]	Pp1s268_11V6.1	NA
Unigene11271_T_Sca	1234	16.8025	gi|18405940|ref|NP_564721.1|	Peptidase C15, pyroglutamyl peptidase I-like protein [Arabidopsis thaliana] >gi|145325449|ref|NP_001077729.1| Peptidase C15, pyroglutamyl peptidase I-like protein [Arabidopsis thaliana] >gi|29028828|gb|AAO64793.1| At1g56700 [Arabidopsis thaliana] >gi|332195303|gb|AEE33424.1| Peptidase C15, pyroglutamyl peptidase I-like protein [Arabidopsis thaliana] >gi|332195304|gb|AEE33425.1| Peptidase C15, pyr…	sp|A8AJA6|PCP_CITK8	Pyrrolidone-carboxylate peptidase OS=Citrobacter koseri (strain ATCC BAA-895 / CDC 4225-83 / SGSC4696) GN=pcp PE=3 SV=1	PH0596	COG2039	Pyrrolidone-carboxylate peptidase (N-terminal pyroglutamyl peptidase)	K01304	ppp:PHYPADRAFT_61489	pyroglutamyl-peptidase [EC:3.4.19.3]	Pp1s8_15V6.1	NA
Unigene11272_T_Sca	1181	7.8126	gi|297838661|ref|XP_002887212.1|	2-oxoglutarate decarboxylase/ hydro-lyase/ magnesium ion binding protein [Arabidopsis lyrata subsp. lyrata] >gi|297333053|gb|EFH63471.1| 2-oxoglutarate decarboxylase/ hydro-lyase/ magnesium ion binding protein [Arabidopsis lyrata subsp. lyrata]	sp|Q15KI9|PHYLO_ARATH	Protein PHYLLO, chloroplastic OS=Arabidopsis thaliana GN=PHYLLO PE=2 SV=1	lin1782	COG0596	Predicted hydrolases or acyltransferases (alpha/beta hydrolase superfamily)	NA	NA	NA	Pp1s24_7V6.1	NA
Unigene11273_T_Sca	264	49.2204	gi|226491476|ref|NP_001150185.1|	glucan endo-1,3-beta-glucosidase, acidic isoform [Zea mays]	sp|Q8VYE5|E1312_ARATH	Glucan endo-1,3-beta-glucosidase 12 OS=Arabidopsis thaliana GN=At4g29360 PE=1 SV=1	NA	NA	NA	NA	NA	NA	Pp1s138_47V6.2	NA
Unigene11274_T_Sca	678	6.0105	gi|18402160|ref|NP_566627.1|	protein disulfide isomerase [Arabidopsis thaliana] >gi|166850620|gb|ABY91282.1| snowy cotyledon 2 [Arabidopsis thaliana] >gi|332642689|gb|AEE76210.1| protein disulfide isomerase [Arabidopsis thaliana]	sp|Q9S740|AGP19_ARATH	Lysine-rich arabinogalactan protein 19 OS=Arabidopsis thaliana GN=AGP19 PE=2 SV=1	NA	NA	NA	K03006	cre:CHLREDRAFT_196948	DNA-directed RNA polymerase II subunit A [EC:2.7.7.6]	Pp1s295_50V6.1	NA
Unigene1128_T_Sca	302	9.7596	gi|166203225|gb|ABY84653.1|	transcription factor [Glycine max]	sp|Q9C983|WRK57_ARATH	Probable WRKY transcription factor 57 OS=Arabidopsis thaliana GN=WRKY57 PE=2 SV=1	NA	NA	NA	NA	NA	NA	Pp1s198_83V6.1	WRKY
Unigene11281_T_Sca	488	2.626	gi|5902734|sp|O65316.1|ACT_MESVI	RecName: Full=Actin >gi|3127135|gb|AAC16055.1| actin [Mesostigma viride]	sp|O65316|ACT_MESVI	Actin OS=Mesostigma viride PE=3 SV=1	SPBC32H8.12c	COG5277	Actin and related proteins	K05692	sbi:SORBI_05g003880	actin beta/gamma 1	Pp1s198_157V6.1	NA
Unigene11283_T_Sca	366	7.6328	gi|168058563|ref|XP_001781277.1|	predicted protein [Physcomitrella patens subsp. patens] >gi|162667259|gb|EDQ53893.1| predicted protein [Physcomitrella patens subsp. patens]	NA	NA	NA	NA	NA	NA	NA	NA	Pp1s20_93V6.1	NA
Unigene11284_T_Sca	552	3.2966	gi|302822810|ref|XP_002993061.1|	hypothetical protein SELMODRAFT_431177 [Selaginella moellendorffii] >gi|300139153|gb|EFJ05900.1| hypothetical protein SELMODRAFT_431177 [Selaginella moellendorffii]	NA	NA	NA	NA	NA	NA	NA	NA	Pp1s296_59V6.1	NA
Unigene11287_T_Sca	960	11.6668	gi|102139739|gb|ABF69946.1|	FtsJ-like methyltransferase family protein [Musa acuminata]	sp|Q54NX0|RRMJ3_DICDI	rRNA methyltransferase 3 homolog OS=Dictyostelium discoideum GN=fsjC PE=3 SV=1	SPAC1687.11	COG0293	23S rRNA methylase	NA	NA	NA	Pp1s22_254V6.1	NA
Unigene11289_T_Sca	156	0.8215	gi|28798549|gb|AAO46881.1|	60S ribosomal protein [Medicago sativa]	sp|Q940B0|RL183_ARATH	60S ribosomal protein L18-3 OS=Arabidopsis thaliana GN=RPL18C PE=2 SV=1	SPBC11C11.07	COG1727	Ribosomal protein L18E	K02883	ppp:PHYPADRAFT_197718	large subunit ribosomal protein L18e	Pp1s304_9V6.1	NA
Unigene11291_T_Sca	837	5.328	gi|22330422|ref|NP_176624.2|	pentatricopeptide repeat-containing protein [Arabidopsis thaliana] >gi|79320695|ref|NP_001031231.1| pentatricopeptide repeat-containing protein [Arabidopsis thaliana] >gi|332196118|gb|AEE34239.1| pentatricopeptide repeat-containing protein [Arabidopsis thaliana] >gi|332196119|gb|AEE34240.1| pentatricopeptide repeat-containing protein [Arabidopsis thaliana]	sp|Q4L9P0|SRAP_STAHJ	Serine-rich adhesin for platelets OS=Staphylococcus haemolyticus (strain JCSC1435) GN=sraP PE=3 SV=1	NA	NA	NA	NA	NA	NA	Pp1s532_5V6.1	NA
Unigene11292_T_Sca	326	2.5158	gi|168067358|ref|XP_001785586.1|	photolyase-like protein [Physcomitrella patens subsp. patens] >gi|162662787|gb|EDQ49598.1| photolyase-like protein [Physcomitrella patens subsp. patens]	sp|Q38JU2|CRYD_SOLLC	Cryptochrome DASH, chloroplastic/mitochondrial OS=Solanum lycopersicum GN=CRYD PE=3 SV=2	NA	NA	NA	K01669	ppp:PHYPADRAFT_200971	deoxyribodipyrimidine photo-lyase [EC:4.1.99.3]	Pp1s488_10V6.1	NA
Unigene11293_T_Sca	1220	16.3231	gi|115460436|ref|NP_001053818.1|	Os04g0608900 [Oryza sativa Japonica Group] >gi|27085280|gb|AAN84503.1| serine/threonine protein kinase [Oryza sativa Japonica Group] >gi|38567896|emb|CAE03651.2| OSJNBa0060N03.16 [Oryza sativa Japonica Group] >gi|90265072|emb|CAH67745.1| H0702G05.4 [Oryza sativa Indica Group] >gi|113565389|dbj|BAF15732.1| Os04g0608900 [Oryza sativa Japonica Group]	sp|Q2MHE4|HT1_ARATH	Serine/threonine-protein kinase HT1 OS=Arabidopsis thaliana GN=HT1 PE=1 SV=1	YAR019c	COG0515	Serine/threonine protein kinase	K04424	olu:OSTLU_6189	sterile alpha motif and leucine zipper containing kinase AZK [EC:2.7.11.25]	Pp1s120_103V6.1	NA
Unigene11295_T_Sca	158	18.0056	NA	NA	NA	NA	NA	NA	NA	NA	NA	NA	Pp1s57_201V6.1	NA
Unigene11297_T_Sca	806	78.6693	gi|115453855|ref|NP_001050528.1|	Os03g0574600 [Oryza sativa Japonica Group] >gi|108709442|gb|ABF97237.1| expressed protein [Oryza sativa Japonica Group] >gi|113548999|dbj|BAF12442.1| Os03g0574600 [Oryza sativa Japonica Group]	NA	NA	NA	NA	NA	NA	NA	NA	Pp1s79_5V6.2	NA
Unigene11298_T_Sca	154	2.33	gi|168038801|ref|XP_001771888.1|	predicted protein [Physcomitrella patens subsp. patens] >gi|162676839|gb|EDQ63317.1| predicted protein [Physcomitrella patens subsp. patens]	NA	NA	NA	NA	NA	K04523	ppp:PHYPADRAFT_138051	ubiquilin	NA	NA
Unigene113_T_Sca	621	0.6603	gi|206570199|gb|ACI12882.1|	NAD-dependent alcohol dehydrogenase [Euglena gracilis]	sp|Q9P6C8|ADH1_NEUCR	Alcohol dehydrogenase 1 OS=Neurospora crassa GN=adh-1 PE=3 SV=1	YMR083w	COG1064	Zn-dependent alcohol dehydrogenases	K13953	zma:100274539	alcohol dehydrogenase, propanol-preferring [EC:1.1.1.1]	Pp1s163_63V6.1	NA
Unigene11300_T_Sca	161	0.4776	NA	NA	sp|Q0TXH0|EIF3K_PHANO	Eukaryotic translation initiation factor 3 subunit K OS=Phaeosphaeria nodorum GN=SNOG_15727 PE=3 SV=1	NA	NA	NA	NA	NA	NA	NA	NA
Unigene11301_T_Sca	685	6.0987	gi|168057093|ref|XP_001780551.1|	predicted protein [Physcomitrella patens subsp. patens] >gi|162668029|gb|EDQ54645.1| predicted protein [Physcomitrella patens subsp. patens]	NA	NA	NA	NA	NA	NA	NA	NA	Pp1s281_1V6.1	NA
Unigene11302_T_Sca	1214	72.8774	gi|115436866|ref|NP_001043155.1|	Os01g0507900 [Oryza sativa Japonica Group] >gi|113532686|dbj|BAF05069.1| Os01g0507900 [Oryza sativa Japonica Group]	sp|Q9SXJ6|CLPP3_ARATH	ATP-dependent Clp protease proteolytic subunit 3, chloroplastic OS=Arabidopsis thaliana GN=CLPP3 PE=1 SV=1	STM0448	COG0740	Protease subunit of ATP-dependent Clp proteases	K01358	ppp:PHYPADRAFT_141000	ATP-dependent Clp protease, protease subunit [EC:3.4.21.92]	Pp1s173_102V6.1	NA
Unigene11306_T_Sca	1500	20.2132	gi|115480061|ref|NP_001063624.1|	Os09g0508900 [Oryza sativa Japonica Group] >gi|113631857|dbj|BAF25538.1| Os09g0508900 [Oryza sativa Japonica Group]	sp|Q76P23|PM34_DICDI	Mitochondrial substrate carrier family protein Q OS=Dictyostelium discoideum GN=mcfQ PE=2 SV=1	NA	NA	NA	K13354	ppp:PHYPADRAFT_131685	solute carrier family 25 member 17	Pp1s90_152V6.1	NA
Unigene11308_T_Sca	568	60.2384	gi|115439827|ref|NP_001044193.1|	Os01g0739000 [Oryza sativa Japonica Group] >gi|113533724|dbj|BAF06107.1| Os01g0739000 [Oryza sativa Japonica Group]	sp|P29677|MPPA_SOLTU	Mitochondrial-processing peptidase subunit alpha OS=Solanum tuberosum GN=MPP PE=1 SV=1	YHR024c	COG0612	Predicted Zn-dependent peptidases	K01412	ppp:PHYPADRAFT_207121	mitochondrial processing peptidase [EC:3.4.24.64]	Pp1s37_50V6.1	NA
Unigene1131_T_Sca	312	17.7435	gi|159486599|ref|XP_001701326.1|	heat shock protein 70A [Chlamydomonas reinhardtii] >gi|158271809|gb|EDO97621.1| heat shock protein 70A [Chlamydomonas reinhardtii]	sp|Q00043|HSP70_AJECA	Heat shock 70 kDa protein OS=Ajellomyces capsulata GN=HSP70 PE=3 SV=1	YAL005c	COG0443	Molecular chaperone	K03283	cre:CHLREDRAFT_185673	heat shock 70kDa protein 1/8	Pp1s2_216V6.1	NA
Unigene11310_T_Sca	572	3.6742	gi|167998170|ref|XP_001751791.1|	predicted protein [Physcomitrella patens subsp. patens] >gi|162696889|gb|EDQ83226.1| predicted protein [Physcomitrella patens subsp. patens]	NA	NA	NA	NA	NA	NA	NA	NA	Pp1s2_334V6.1	NA
Unigene11313_T_Sca	316	7.0562	gi|298706007|emb|CBJ29121.1|	Mannitol dehydrogenase rossman domain family [Ectocarpus siliculosus]	sp|P39941|DSF1_YEAST	Mannitol dehydrogenase DSF1 OS=Saccharomyces cerevisiae (strain ATCC 204508 / S288c) GN=DSF1 PE=1 SV=1	YNR073c	COG0246	Mannitol-1-phosphate/altronate dehydrogenases	NA	NA	NA	NA	NA
Unigene11314_T_Sca	1132	20.8749	gi|7768257|emb|CAB90664.1|	phosphoenolpyruvate carboxylase [Leptobryum pyriforme]	sp|Q5GM68|CAPP2_ARATH	Phosphoenolpyruvate carboxylase 2 OS=Arabidopsis thaliana GN=PPC2 PE=1 SV=2	ppc	COG2352	Phosphoenolpyruvate carboxylase	K01595	ppp:PHYPADRAFT_226018	phosphoenolpyruvate carboxylase [EC:4.1.1.31]	Pp1s341_58V6.2	NA
Unigene1132_T_Sca	322	15.2026	gi|168035285|ref|XP_001770141.1|	ATP-binding cassette transporter, subfamily C, member 1, group MRP protein PpABCC1 [Physcomitrella patens subsp. patens] >gi|162678667|gb|EDQ65123.1| ATP-binding cassette transporter, subfamily C, member 1, group MRP protein PpABCC1 [Physcomitrella patens subsp. patens]	sp|Q9SKX0|AB13C_ARATH	ABC transporter C family member 13 OS=Arabidopsis thaliana GN=ABCC13 PE=2 SV=3	SPAC3F10.11c	COG1132	ABC-type multidrug transport system, ATPase and permease components	K05666	olu:OSTLU_35503	ATP-binding cassette, subfamily C (CFTR/MRP), member 2	Pp1s121_149V6.1	NA
Unigene11320_T_Sca	490	10.1472	gi|160694379|gb|ABX46617.1|	PHO1-6 [Physcomitrella patens]	NA	NA	NA	NA	NA	NA	NA	NA	Pp1s74_74V6.1	NA
Unigene11321_T_Sca	568	22.471	gi|168004968|ref|XP_001755183.1|	predicted protein [Physcomitrella patens subsp. patens] >gi|162693776|gb|EDQ80127.1| predicted protein [Physcomitrella patens subsp. patens]	NA	NA	NA	NA	NA	NA	NA	NA	Pp1s84_250V6.1	NA
Unigene11322_T_Sca	363	14.827	gi|298706305|emb|CBJ29320.1|	Heat shock protein 70 [Ectocarpus siliculosus]	NA	NA	NA	NA	NA	NA	NA	NA	Pp1s47_228V6.1	NA
Unigene11323_T_Sca	375	64.4497	gi|297597457|ref|NP_001044004.2|	Os01g0704200 [Oryza sativa Japonica Group] >gi|255673601|dbj|BAF05918.2| Os01g0704200 [Oryza sativa Japonica Group]	NA	NA	NA	NA	NA	NA	NA	NA	Pp1s27_171V6.1	NA
Unigene11324_T_Sca	610	32.3941	gi|226496085|ref|NP_001147100.1|	dynamin-related protein 1C [Zea mays] >gi|195607202|gb|ACG25431.1| dynamin-related protein 1C [Zea mays]	sp|Q9FNX5|DRP1E_ARATH	Dynamin-related protein 1E OS=Arabidopsis thaliana GN=DRP1E PE=1 SV=1	SPBC12C2.08	COG0699	Predicted GTPases (dynamin-related)	NA	NA	NA	Pp1s109_205V6.3	NA
Unigene11325_T_Sca	871	13.7122	gi|115450203|ref|NP_001048702.1|	Os03g0108600 [Oryza sativa Japonica Group] >gi|113547173|dbj|BAF10616.1| Os03g0108600 [Oryza sativa Japonica Group]	sp|Q0DVX2|RH50_ORYSJ	DEAD-box ATP-dependent RNA helicase 50 OS=Oryza sativa subsp. japonica GN=Os03g0108600 PE=2 SV=2	ECU08g1080	COG0513	Superfamily II DNA and RNA helicases	NA	NA	NA	Pp1s5_92V6.1	NA
Unigene11326_T_Sca	1720	12.8297	gi|168044327|ref|XP_001774633.1|	predicted protein [Physcomitrella patens subsp. patens] >gi|162674053|gb|EDQ60567.1| predicted protein [Physcomitrella patens subsp. patens]	NA	NA	NA	NA	NA	NA	NA	NA	Pp1s179_16V6.1	NA
Unigene1133_T_Sca	927	12.9668	gi|18410256|ref|NP_565054.1|	low PSII accumulation 3 protein [Arabidopsis thaliana] >gi|31711852|gb|AAP68282.1| At1g73060 [Arabidopsis thaliana] >gi|332197288|gb|AEE35409.1| low PSII accumulation 3 protein [Arabidopsis thaliana]	NA	NA	NA	NA	NA	NA	NA	NA	Pp1s190_86V6.1	NA
Unigene11330_T_Sca	617	10.9663	gi|115476656|ref|NP_001061924.1|	Os08g0445000 [Oryza sativa Japonica Group] >gi|113623893|dbj|BAF23838.1| Os08g0445000 [Oryza sativa Japonica Group]	sp|Q940Q4|ATL13_ARATH	RING-H2 finger protein ATL13 OS=Arabidopsis thaliana GN=ATL13 PE=2 SV=2	NA	NA	NA	K11982	sbi:SORBI_01g035310	E3 ubiquitin-protein ligase RNF115/126 [EC:6.3.2.19]	Pp1s166_91V6.1	NA
Unigene11334_T_Sca	361	24.7066	gi|168037038|ref|XP_001771012.1|	predicted protein [Physcomitrella patens subsp. patens] >gi|162677700|gb|EDQ64167.1| predicted protein [Physcomitrella patens subsp. patens]	NA	NA	NA	NA	NA	NA	NA	NA	Pp1s132_180V6.1	NA
Unigene11335_T_Sca	1026	28.5772	gi|15223680|ref|NP_175507.1|	Electron transfer flavoprotein subunit alpha [Arabidopsis thaliana] >gi|75268200|sp|Q9C6I6.1|ETFA_ARATH RecName: Full=Electron transfer flavoprotein subunit alpha, mitochondrial; Short=Alpha-ETF; Flags: Precursor >gi|332194482|gb|AEE32603.1| Electron transfer flavoprotein subunit alpha [Arabidopsis thaliana]	sp|Q9C6I6|ETFA_ARATH	Electron transfer flavoprotein subunit alpha, mitochondrial OS=Arabidopsis thaliana GN=ETFA PE=1 SV=1	PA2951	COG2025	Electron transfer flavoprotein, alpha subunit	K03522	ppp:PHYPADRAFT_193847	electron transfer flavoprotein alpha subunit	Pp1s206_83V6.3	NA
Unigene11340_T_Sca	2015	6.2325	gi|21386788|gb|AAM23301.1|	XY4 protein [Silene vulgaris]	sp|B0UBD4|GPMA_METS4	2,3-bisphosphoglycerate-dependent phosphoglycerate mutase OS=Methylobacterium sp. (strain 4-46) GN=gpmA PE=3 SV=1	Cgl1034	COG0406	Fructose-2,6-bisphosphatase	K01834	ppp:PHYPADRAFT_90346	phosphoglycerate mutase [EC:5.4.2.1]	Pp1s17_368V6.1	NA
Unigene11342_T_Sca	1071	86.0779	gi|15226479|ref|NP_179713.1|	triosephosphate isomerase [Arabidopsis thaliana] >gi|13431953|sp|Q9SKP6.1|TPIC_ARATH RecName: Full=Triosephosphate isomerase, chloroplastic; Short=TIM; Short=Triose-phosphate isomerase; Flags: Precursor >gi|7839391|gb|AAF70259.1|AF247559_1 triosephosphate isomerase [Arabidopsis thaliana] >gi|14190441|gb|AAK55701.1|AF378898_1 At2g21170/F26H11.7 [Arabidopsis thaliana] >gi|15450569|gb|AAK96462.1| At…	sp|Q9SKP6|TPIC_ARATH	Triosephosphate isomerase, chloroplastic OS=Arabidopsis thaliana GN=TIM PE=1 SV=1	YDR050c	COG0149	Triosephosphate isomerase	K01803	ppp:PHYPADRAFT_126815	triosephosphate isomerase (TIM) [EC:5.3.1.1]	Pp1s61_72V6.1	NA
Unigene11344_T_Sca	397	7.6178	gi|258523310|gb|ACV73676.1|	lysophosphatidic acid acyltransferase 2 [Tropaeolum majus]	sp|Q41745|LPAT_MAIZE	1-acyl-sn-glycerol-3-phosphate acyltransferase PLS1 OS=Zea mays GN=PLS1 PE=2 SV=1	NA	NA	NA	K13523	ppp:PHYPADRAFT_128783	lysophosphatidic acid acyltransferase / lysophosphatidylinositol acyltransferase [EC:2.3.1.51 2.3.1.-]	Pp1s14_62V6.1	NA
Unigene11345_T_Sca	225	1.7086	gi|115441549|ref|NP_001045054.1|	Os01g0891300 [Oryza sativa Japonica Group] >gi|113534585|dbj|BAF06968.1| Os01g0891300 [Oryza sativa Japonica Group]	sp|Q39172|P1_ARATH	Probable NADP-dependent oxidoreductase P1 OS=Arabidopsis thaliana GN=P1 PE=1 SV=1	NA	NA	NA	K07119	pop:POPTR_932162		Pp1s38_345V6.1	NA
Unigene11347_T_Sca	473	7.315	gi|168005089|ref|XP_001755243.1|	predicted protein [Physcomitrella patens subsp. patens] >gi|162693371|gb|EDQ79723.1| predicted protein [Physcomitrella patens subsp. patens]	NA	NA	NA	NA	NA	K13130	ppp:PHYPADRAFT_159939	survival of motor neuron protein-interacting protein 1	Pp1s17_12V6.1	NA
Unigene11351_T_Sca	277	8.5123	NA	NA	NA	NA	NA	NA	NA	NA	NA	NA	Pp1s224_25V6.1	NA
Unigene11354_T_Sca	1344	8.9436	gi|15237778|ref|NP_200700.1|	uncharacterized protein [Arabidopsis thaliana] >gi|332009734|gb|AED97117.1| uncharacterized protein [Arabidopsis thaliana]	sp|Q6ZQP7|YV021_HUMAN	Uncharacterized protein LOC284861 OS=Homo sapiens PE=2 SV=1	NA	NA	NA	NA	NA	NA	Pp1s263_29V6.1	NA
Unigene11356_T_Sca	1126	1.5023	gi|18416592|ref|NP_567725.1|	ACD1-like protein [Arabidopsis thaliana] >gi|15983402|gb|AAL11569.1|AF424575_1 AT4g25650/L73G19_30 [Arabidopsis thaliana] >gi|37962888|gb|AAR05798.1| LLS1-like protein [Arabidopsis thaliana] >gi|332659688|gb|AEE85088.1| ACD1-like protein [Arabidopsis thaliana]	sp|Q9FYC2|PAO_ARATH	Pheophorbide a oxygenase, chloroplastic OS=Arabidopsis thaliana GN=PAO PE=1 SV=1	alr4354	COG4638	Phenylpropionate dioxygenase and related ring-hydroxylating dioxygenases, large terminal subunit	K13071	osa:4331611	pheophorbide a oxygenase [EC:1.14.12.20]	Pp1s7_405V6.1	NA
Unigene11359_T_Sca	694	8.3093	gi|307135798|gb|ADN33677.1|	TIR-LRR-NBS disease resistance protein [Cucumis melo subsp. melo]	sp|Q9FH83|WRK52_ARATH	Probable WRKY transcription factor 52 OS=Arabidopsis thaliana GN=WRKY52 PE=2 SV=3	NA	NA	NA	NA	NA	NA	Pp1s7_298V6.1	NA
Unigene1136_T_Sca	1374	0.5223	gi|168007500|ref|XP_001756446.1|	predicted protein [Physcomitrella patens subsp. patens] >gi|162692485|gb|EDQ78842.1| predicted protein [Physcomitrella patens subsp. patens]	NA	NA	NA	NA	NA	NA	NA	NA	Pp1s22_187V6.1	NA
Unigene11360_T_Sca	415	2.6556	gi|195629872|gb|ACG36577.1|	ENT domain containing protein [Zea mays]	NA	NA	NA	NA	NA	NA	NA	NA	Pp1s106_32V6.1	NA
Unigene11361_T_Sca	299	4.9716	gi|168044781|ref|XP_001774858.1|	predicted protein [Physcomitrella patens subsp. patens] >gi|162673752|gb|EDQ60270.1| predicted protein [Physcomitrella patens subsp. patens]	NA	NA	NA	NA	NA	NA	NA	NA	Pp1s183_11V6.1	NA
Unigene11363_T_Sca	332	1.6211	gi|297798126|ref|XP_002866947.1|	expressed protein [Arabidopsis lyrata subsp. lyrata] >gi|297312783|gb|EFH43206.1| expressed protein [Arabidopsis lyrata subsp. lyrata]	sp|Q3AZB7|IF2_SYNS9	Translation initiation factor IF-2 OS=Synechococcus sp. (strain CC9902) GN=infB PE=3 SV=1	slr0744	COG0532	Translation initiation factor 2 (IF-2; GTPase)	NA	NA	NA	NA	NA
Unigene11367_T_Sca	285	0.8094	gi|219112013|ref|XP_002177758.1|	adenosylhomocysteinase [Phaeodactylum tricornutum CCAP 1055/1] >gi|217410643|gb|EEC50572.1| adenosylhomocysteinase [Phaeodactylum tricornutum CCAP 1055/1]	sp|Q3BXC6|SAHH_XANC5	Adenosylhomocysteinase OS=Xanthomonas campestris pv. vesicatoria (strain 85-10) GN=ahcY PE=3 SV=1	mll5088	COG0499	S-adenosylhomocysteine hydrolase	K01251	rcu:RCOM_0523500	adenosylhomocysteinase [EC:3.3.1.1]	Pp1s20_308V6.1	NA
Unigene11368_T_Sca	921	11.4373	gi|11071974|dbj|BAB17320.1|	elicitor inducible beta-1,3-glucanase NtEIG-E76 [Nicotiana tabacum]	sp|Q06915|EA6_ARATH	Probable glucan endo-1,3-beta-glucosidase A6 OS=Arabidopsis thaliana GN=A6 PE=2 SV=1	DR2133	COG4372	Uncharacterized protein conserved in bacteria with the myosin-like domain	K13171	vvi:100262120	serine/arginine repetitive matrix protein 1	Pp1s270_88V6.4	NA
Unigene11370_T_Sca	261	2145.32	gi|9858058|gb|AAG00978.1|AF275946_1	rehydrin [Syntrichia ruralis]	NA	NA	NA	NA	NA	NA	NA	NA	Pp1s211_95V6.1	NA
Unigene11371_T_Sca	782	0.3277	gi|290490574|dbj|BAI79274.1|	LysM type receptor kinase [Lotus japonicus]	sp|Q9FM85|Y5564_ARATH	Probable receptor-like protein kinase At5g56460 OS=Arabidopsis thaliana GN=At5g56460 PE=1 SV=1	NA	NA	NA	K13429	ppp:PHYPADRAFT_1279	chitin elicitor receptor kinase 1	Pp1s364_10V6.1	NA
Unigene11373_T_Sca	220	1.5145	NA	NA	NA	NA	NA	NA	NA	NA	NA	NA	Pp1s4_81V6.1	NA
Unigene11377_T_Sca	198	0.7767	gi|302856280|ref|XP_002959551.1|	hypothetical protein VOLCADRAFT_84946 [Volvox carteri f. nagariensis] >gi|300254909|gb|EFJ39383.1| hypothetical protein VOLCADRAFT_84946 [Volvox carteri f. nagariensis]	NA	NA	NA	NA	NA	NA	NA	NA	NA	NA
Unigene11381_T_Sca	989	16.8704	gi|297792947|ref|XP_002864358.1|	DOMON domain-containing protein [Arabidopsis lyrata subsp. lyrata] >gi|297310193|gb|EFH40617.1| DOMON domain-containing protein [Arabidopsis lyrata subsp. lyrata]	sp|A4QP81|FRRS1_DANRE	Putative ferric-chelate reductase 1 OS=Danio rerio GN=frrs1 PE=2 SV=1	NA	NA	NA	NA	NA	NA	Pp1s128_51V6.1	NA
Unigene11382_T_Sca	432	21.7139	gi|334186283|ref|NP_001190654.1|	Vps51/Vps67 family (components of vesicular transport) protein [Arabidopsis thaliana] >gi|332656714|gb|AEE82114.1| Vps51/Vps67 family (components of vesicular transport) protein [Arabidopsis thaliana]	sp|Q4V9Y0|FFR_XENTR	Protein fat-free homolog OS=Xenopus tropicalis GN=ffr PE=2 SV=1	NA	NA	NA	NA	NA	NA	Pp1s118_86V6.1	NA
Unigene11388_T_Sca	281	3.4659	NA	NA	NA	NA	NA	NA	NA	NA	NA	NA	Pp1s129_49V6.1	NA
Unigene11389_T_Sca	724	2.0178	gi|168020769|ref|XP_001762915.1|	predicted protein [Physcomitrella patens subsp. patens] >gi|162686024|gb|EDQ72416.1| predicted protein [Physcomitrella patens subsp. patens]	NA	NA	NA	NA	NA	NA	NA	NA	NA	NA
Unigene1139_T_Sca	300	15.2923	gi|140055579|gb|ABO80934.1|	Heat shock protein DnaJ, N-terminal [Medicago truncatula]	sp|B9KAB9|DNAJ_THENN	Chaperone protein DnaJ OS=Thermotoga neapolitana (strain ATCC 49049 / DSM 4359 / NS-E) GN=dnaJ PE=3 SV=1	TM0849	COG0484	DnaJ-class molecular chaperone with C-terminal Zn finger domain	K09510	ppp:PHYPADRAFT_185346	DnaJ homolog subfamily B member 4	Pp1s65_185V6.1	NA
Unigene11391_T_Sca	558	15.2032	gi|18418364|ref|NP_568353.1|	uncharacterized protein [Arabidopsis thaliana] >gi|98961059|gb|ABF59013.1| At5g17610 [Arabidopsis thaliana] >gi|332005065|gb|AED92448.1| uncharacterized protein [Arabidopsis thaliana]	NA	NA	NA	NA	NA	NA	NA	NA	Pp1s174_91V6.1	NA
Unigene11395_T_Sca	210	2.9291	gi|22329733|ref|NP_173676.2|	phosphoinositide phosphatase-like protein [Arabidopsis thaliana] >gi|33337344|gb|AAQ13339.1|AF266460_1 FIG4-like protein AtFIG4 [Arabidopsis thaliana] >gi|31415719|gb|AAP49834.1| SAC domain protein 1 [Arabidopsis thaliana] >gi|332192140|gb|AEE30261.1| phosphoinositide phosphatase-like protein [Arabidopsis thaliana]	NA	NA	NA	NA	NA	NA	NA	NA	Pp1s124_113V6.1	NA
Unigene11396_T_Sca	199	0.1288	gi|145408582|ref|YP_001152206.1|	ORF137 [Pinus koraiensis] >gi|145048831|gb|ABP35449.1| ORF137 [Pinus koraiensis]	NA	NA	NA	NA	NA	NA	NA	NA	NA	NA
Unigene11398_T_Sca	280	100.596	gi|168033347|ref|XP_001769177.1|	predicted protein [Physcomitrella patens subsp. patens] >gi|162679603|gb|EDQ66049.1| predicted protein [Physcomitrella patens subsp. patens]	NA	NA	NA	NA	NA	K06910	ppp:PHYPADRAFT_134377		Pp1s111_85V6.1	NA
Unigene114_T_Sca	527	0.9727	gi|206570199|gb|ACI12882.1|	NAD-dependent alcohol dehydrogenase [Euglena gracilis]	sp|Q9P6C8|ADH1_NEUCR	Alcohol dehydrogenase 1 OS=Neurospora crassa GN=adh-1 PE=3 SV=1	YMR083w	COG1064	Zn-dependent alcohol dehydrogenases	K13953	zma:100274539	alcohol dehydrogenase, propanol-preferring [EC:1.1.1.1]	Pp1s163_63V6.1	NA
Unigene11400_T_Sca	400	6.5996	gi|115474405|ref|NP_001060799.1|	Os08g0107600 [Oryza sativa Japonica Group] >gi|42408235|dbj|BAD09392.1| DNA ligase-like [Oryza sativa Japonica Group] >gi|113622768|dbj|BAF22713.1| Os08g0107600 [Oryza sativa Japonica Group]	NA	NA	NA	NA	NA	NA	NA	NA	Pp1s68_3V6.1	NA
Unigene11401_T_Sca	726	13.4855	gi|302759971|ref|XP_002963408.1|	glycosyltransferase, CAZy family GT4 [Selaginella moellendorffii] >gi|300168676|gb|EFJ35279.1| glycosyltransferase, CAZy family GT4 [Selaginella moellendorffii]	sp|P26470|WAAK_SALTY	Lipopolysaccharide 1,2-N-acetylglucosaminetransferase OS=Salmonella typhimurium GN=waaK PE=3 SV=1	MA1062	COG0438	Glycosyltransferase	K03857	pop:POPTR_254214	phosphatidylinositol glycan, class A [EC:2.4.1.198]	Pp1s231_59V6.1	NA
Unigene11402_T_Sca	184	13.3719	gi|168004589|ref|XP_001754994.1|	early light-induced protein 2 [Physcomitrella patens subsp. patens] >gi|162694098|gb|EDQ80448.1| early light-induced protein 2 [Physcomitrella patens subsp. patens]	NA	NA	NA	NA	NA	NA	NA	NA	Pp1s15_467V6.1	NA
Unigene11403_T_Sca	216	2.3731	gi|313103617|pdb|3IZ5|TT	Chain t, Localization Of The Large Subunit Ribosomal Proteins Into A 5.5 A Cryo-Em Map Of Triticum Aestivum Translating 80s Ribosome >gi|313103618|pdb|3IZ5|UU Chain u, Localization Of The Large Subunit Ribosomal Proteins Into A 5.5 A Cryo-Em Map Of Triticum Aestivum Translating 80s Ribosome >gi|315113289|pdb|3IZR|TT Chain t, Localization Of The Large Subunit Ribosomal Proteins Into A 5.5 A Cryo-E…	sp|P17477|RLA3_SCHPO	60S acidic ribosomal protein P1-alpha 3 OS=Schizosaccharomyces pombe (strain ATCC 38366 / 972) GN=rpa3 PE=2 SV=1	SPBC3B9.13c	COG2058	Ribosomal protein L12E/L44/L45/RPP1/RPP2	K02942	olu:OSTLU_40742	large subunit ribosomal protein LP1	NA	NA
Unigene11405_T_Sca	203	1.01	gi|317017278|gb|ADU86041.1|	disrupted meiotic cDNA 1 [Stenostachys gracilis]	sp|Q96449|DMC1_SOYBN	Meiotic recombination protein DMC1 homolog OS=Glycine max PE=2 SV=1	NA	NA	NA	K10872	vvi:100254575	meiotic recombination protein DMC1	Pp1s9_248V6.1	NA
Unigene11409_T_Sca	263	0.9745	gi|302853561|ref|XP_002958295.1|	heat shock protein 70B [Volvox carteri f. nagariensis] >gi|297592060|gb|ADI46845.1| HSP70bf [Volvox carteri f. nagariensis] >gi|300256402|gb|EFJ40669.1| heat shock protein 70B [Volvox carteri f. nagariensis]	sp|Q0RBC4|DNAK_FRAAA	Chaperone protein DnaK OS=Frankia alni (strain ACN14a) GN=dnaK PE=2 SV=1	ML2496	COG0443	Molecular chaperone	K03283	ath:AT5G49910	heat shock 70kDa protein 1/8	Pp1s6_146V6.1	NA
Unigene11410_T_Sca	1602	2.5918	gi|239056180|emb|CAQ58615.1|	ATP binding / kinase/ protein serine / threonine kinase [Vitis vinifera]	sp|Q9LT96|Y5977_ARATH	Probable leucine-rich repeat receptor-like protein kinase At5g49770 OS=Arabidopsis thaliana GN=At5g49770 PE=2 SV=1	MYPU_6850	COG0515	Serine/threonine protein kinase	K00924	osa:4333525	[EC:2.7.1.-]	Pp1s281_115V6.1	NA
Unigene11411_T_Sca	174	427.159	gi|4185756|gb|AAD09182.1|	cytosolic I small heat shock protein HSP17.2IC [Funaria hygrometrica]	sp|P19243|HSP11_PEA	18.1 kDa class I heat shock protein OS=Pisum sativum GN=HSP18.1 PE=2 SV=1	NA	NA	NA	NA	NA	NA	Pp1s350_28V6.1	NA
Unigene11413_T_Sca	174	1.473	gi|57157799|dbj|BAD86497.1|	germin-like protein [Physcomitrella patens subsp. patens] >gi|57157815|dbj|BAD86505.1| germin-like protein [Physcomitrella patens subsp. patens]	NA	NA	NA	NA	NA	NA	NA	NA	Pp1s82_6V6.1	NA
Unigene11417_T_Sca	363	13.2737	gi|168003958|ref|XP_001754679.1|	SNLA osmosensory protein [Physcomitrella patens subsp. patens] >gi|162694300|gb|EDQ80649.1| SNLA osmosensory protein [Physcomitrella patens subsp. patens]	sp|Q9SXL4|AHK1_ARATH	Histidine kinase 1 OS=Arabidopsis thaliana GN=AHK1 PE=1 SV=2	NA	NA	NA	NA	NA	NA	Pp1s14_267V6.1	NA
Unigene11418_T_Sca	164	182.532	gi|145408581|ref|YP_001152205.1|	ORF58e [Pinus koraiensis] >gi|145048830|gb|ABP35448.1| ORF58e [Pinus koraiensis]	NA	NA	NA	NA	NA	NA	NA	NA	NA	NA
Unigene11419_T_Sca	330	10.8731	gi|270269270|gb|ACZ66259.1|	glucan/water dikinase [Solanum tuberosum]	sp|Q6ZY51|PWD_ARATH	Phosphoglucan, water dikinase, chloroplastic OS=Arabidopsis thaliana GN=GWD3 PE=1 SV=1	NA	NA	NA	NA	NA	NA	Pp1s3_320V6.1	NA
Unigene1142_T_Sca	564	10.4972	gi|168028850|ref|XP_001766940.1|	predicted protein [Physcomitrella patens subsp. patens] >gi|162681919|gb|EDQ68342.1| predicted protein [Physcomitrella patens subsp. patens]	NA	NA	NA	NA	NA	NA	NA	NA	Pp1s131_176V6.1	NA
Unigene11420_T_Sca	1026	34.5724	gi|240256276|ref|NP_196745.4|	uncharacterized protein [Arabidopsis thaliana] >gi|209863164|gb|ACI88740.1| At5g11840 [Arabidopsis thaliana] >gi|332004343|gb|AED91726.1| uncharacterized protein [Arabidopsis thaliana]	sp|P48276|YCF36_CYAPA	Uncharacterized protein ycf36 OS=Cyanophora paradoxa GN=ycf36 PE=3 SV=1	NA	NA	NA	NA	NA	NA	Pp1s300_24V6.1	NA
Unigene11425_T_Sca	333	30.6323	gi|168046225|ref|XP_001775575.1|	p300/CBP acetyltransferase-related protein [Physcomitrella patens subsp. patens] >gi|162673130|gb|EDQ59658.1| p300/CBP acetyltransferase-related protein [Physcomitrella patens subsp. patens]	sp|Q6PDK2|MLL2_MOUSE	Histone-lysine N-methyltransferase MLL2 OS=Mus musculus GN=Mll2 PE=1 SV=2	NA	NA	NA	K04498	ppp:PHYPADRAFT_10108	E1A/CREB-binding protein [EC:2.3.1.48]	Pp1s193_70V6.1	NA
Unigene11426_T_Sca	226	5.1032	gi|255966066|gb|ACU45318.1|	actin [Rhodomonas sp. CCMP768]	sp|P02576|ACTA_PHYPO	Actin, plasmodial isoform OS=Physarum polycephalum GN=ARDA PE=1 SV=2	YFL039c	COG5277	Actin and related proteins	K05692	cre:CHLREDRAFT_24392	actin beta/gamma 1	Pp1s198_157V6.2	NA
Unigene11428_T_Sca	675	13.9728	gi|115461897|ref|NP_001054548.1|	Os05g0129900 [Oryza sativa Japonica Group] >gi|113578099|dbj|BAF16462.1| Os05g0129900 [Oryza sativa Japonica Group]	sp|Q28IV3|RPAP3_XENTR	RNA polymerase II-associated protein 3 OS=Xenopus tropicalis GN=rpap3 PE=2 SV=1	NA	NA	NA	NA	NA	NA	Pp1s260_51V6.1	NA
Unigene11429_T_Sca	687	4.0664	gi|115445815|ref|NP_001046687.1|	Os02g0321500 [Oryza sativa Japonica Group] >gi|50252681|dbj|BAD28849.1| SEC14 cytosolic factor-like [Oryza sativa Japonica Group] >gi|113536218|dbj|BAF08601.1| Os02g0321500 [Oryza sativa Japonica Group]	NA	NA	NA	NA	NA	NA	NA	NA	Pp1s4_80V6.1	NA
Unigene11433_T_Sca	367	10.7546	gi|168051015|ref|XP_001777952.1|	predicted protein [Physcomitrella patens subsp. patens] >gi|162670712|gb|EDQ57276.1| predicted protein [Physcomitrella patens subsp. patens]	NA	NA	NA	NA	NA	NA	NA	NA	NA	NA
Unigene11435_T_Sca	794	7.1659	gi|2078386|gb|AAB59010.1|	glyceraldehyde-3-phosphate-dehydrogenase [Selaginella lepidophylla]	sp|P34923|G3PC_PHYPA	Glyceraldehyde-3-phosphate dehydrogenase, cytosolic OS=Physcomitrella patens subsp. patens GN=GAPC PE=2 SV=1	YGR192c	COG0057	Glyceraldehyde-3-phosphate dehydrogenase/erythrose-4-phosphate dehydrogenase	K00134	ppp:PHYPADRAFT_104551	glyceraldehyde 3-phosphate dehydrogenase [EC:1.2.1.12]	Pp1s9_47V6.1	NA
Unigene11436_T_Sca	491	37.0088	gi|297793507|ref|XP_002864638.1|	protein-s-isoprenylcysteine O-methyltransferase [Arabidopsis lyrata subsp. lyrata] >gi|297310473|gb|EFH40897.1| protein-s-isoprenylcysteine O-methyltransferase [Arabidopsis lyrata subsp. lyrata]	sp|P32584|STE14_YEAST	Protein-S-isoprenylcysteine O-methyltransferase OS=Saccharomyces cerevisiae (strain ATCC 204508 / S288c) GN=STE14 PE=1 SV=1	YDR410c	COG2020	Putative protein-S-isoprenylcysteine methyltransferase	K00587	vvi:100245637	protein-S-isoprenylcysteine O-methyltransferase [EC:2.1.1.100]	Pp1s111_143V6.2	NA
Unigene11438_T_Sca	422	7.8954	gi|270055150|dbj|BAG13450.2|	phenylacetaldehyde reductase [Rosa x damascena]	sp|P14721|DFRA_ANTMA	Dihydroflavonol-4-reductase OS=Antirrhinum majus GN=DFRA PE=2 SV=1	SPAC513.07	COG0451	Nucleoside-diphosphate-sugar epimerases	K09753	ath:AT1G80820	cinnamoyl-CoA reductase [EC:1.2.1.44]	Pp1s75_227V6.1	NA
Unigene11442_T_Sca	274	2.1514	gi|18408017|ref|NP_564829.1|	protein kinase-like protein [Arabidopsis thaliana] >gi|79320679|ref|NP_001031229.1| protein kinase-like protein [Arabidopsis thaliana] >gi|15983374|gb|AAL11555.1|AF424561_1 At1g64300/F15H21_13 [Arabidopsis thaliana] >gi|22655480|gb|AAM98332.1| At1g64300/F15H21_13 [Arabidopsis thaliana] >gi|332196102|gb|AEE34223.1| protein kinase-like protein [Arabidopsis thaliana] >gi|332196103|gb|AEE34224.1| pro…	sp|Q55A09|Y9963_DICDI	Probable serine/threonine-protein kinase DDB_G0272254 OS=Dictyostelium discoideum GN=DDB_G0272254 PE=3 SV=1	NA	NA	NA	NA	NA	NA	Pp1s330_35V6.2	NA
Unigene11445_T_Sca	172	5.5133	gi|294715574|gb|ADF30875.1|	cation-chloride cotransporter [Citrus trifoliata]	NA	NA	NA	NA	NA	NA	NA	NA	Pp1s5_444V6.1	NA
Unigene11447_T_Sca	191	3.3547	gi|168031862|ref|XP_001768439.1|	predicted protein [Physcomitrella patens subsp. patens] >gi|162680364|gb|EDQ66801.1| predicted protein [Physcomitrella patens subsp. patens]	NA	NA	NA	NA	NA	NA	NA	NA	Pp1s102_130V6.1	NA
Unigene11448_T_Sca	931	15.2236	gi|62546187|gb|AAX85980.1|	NAC3 protein [Glycine max] >gi|66394514|gb|AAY46123.1| NAC domain protein NAC3 [Glycine max]	sp|Q93VY3|NAC72_ARATH	NAC domain-containing protein 72 OS=Arabidopsis thaliana GN=NAC072 PE=2 SV=1	NA	NA	NA	NA	NA	NA	Pp1s5_359V6.1	NA
Unigene11449_T_Sca	629	5.46	gi|302793388|ref|XP_002978459.1|	arabinosyltransferase-like protein [Selaginella moellendorffii] >gi|300153808|gb|EFJ20445.1| arabinosyltransferase-like protein [Selaginella moellendorffii]	sp|Q9SSE8|GLYT1_ARATH	Probable glycosyltransferase At3g07620 OS=Arabidopsis thaliana GN=At3g07620 PE=3 SV=1	NA	NA	NA	NA	NA	NA	Pp1s15_277V6.1	NA
Unigene11450_T_Sca	903	11.9491	gi|336181182|gb|AEI26267.1|	Exo70A1 [Brassica oleracea var. acephala]	sp|Q9UPT5|EXOC7_HUMAN	Exocyst complex component 7 OS=Homo sapiens GN=EXOC7 PE=1 SV=3	NA	NA	NA	K07195	ath:AT5G03540	exocyst complex component 7	Pp1s36_119V6.1	NA
Unigene11451_T_Sca	1017	5.5946	gi|15229432|ref|NP_191902.1|	uncharacterized protein [Arabidopsis thaliana] >gi|190016004|gb|ACE62890.1| At3g63430 [Arabidopsis thaliana] >gi|332646960|gb|AEE80481.1| uncharacterized protein [Arabidopsis thaliana]	NA	NA	NA	NA	NA	NA	NA	NA	Pp1s85_156V6.1	NA
Unigene11453_T_Sca	837	11.8196	gi|238480764|ref|NP_001154243.1|	uncharacterized protein [Arabidopsis thaliana] >gi|332658387|gb|AEE83787.1| uncharacterized protein [Arabidopsis thaliana]	NA	NA	NA	NA	NA	NA	NA	NA	Pp1s23_97V6.1	NA
Unigene11454_T_Sca	1091	38.9729	gi|58618140|gb|AAW80636.1|	phenylalanine ammonia lyase [Diphasiastrum tristachyum]	sp|P45724|PAL2_ARATH	Phenylalanine ammonia-lyase 2 OS=Arabidopsis thaliana GN=PAL2 PE=1 SV=2	RSp0365	COG2986	Histidine ammonia-lyase	K10775	ppp:PHYPADRAFT_123116	phenylalanine ammonia-lyase [EC:4.3.1.24]	Pp1s494_3V6.1	NA
Unigene11455_T_Sca	826	2.172	gi|168023699|ref|XP_001764375.1|	Arf1_5/ArfA-family small GTPase [Physcomitrella patens subsp. patens] >gi|162684527|gb|EDQ70929.1| Arf1_5/ArfA-family small GTPase [Physcomitrella patens subsp. patens]	sp|P51823|ARF2_ORYSJ	ADP-ribosylation factor 2 OS=Oryza sativa subsp. japonica GN=ARF PE=2 SV=2	YDL137w	COG1100	GTPase SAR1 and related small G proteins	K07977	osa:4326208	Arf/Sar family, other	Pp1s67_221V6.1	NA
Unigene11456_T_Sca	823	11.3355	gi|297818496|ref|XP_002877131.1|	expressed protein [Arabidopsis lyrata subsp. lyrata] >gi|297322969|gb|EFH53390.1| expressed protein [Arabidopsis lyrata subsp. lyrata]	sp|Q5UNW3|YR705_MIMIV	Uncharacterized protein R705 OS=Acanthamoeba polyphaga mimivirus GN=MIMI_R705 PE=1 SV=1	XF1267	COG5297	Cellobiohydrolase A (1,4-beta-cellobiosidase A)	NA	NA	NA	NA	NA
Unigene11457_T_Sca	1224	17.5261	gi|111154024|dbj|BAF02664.1|	pentatricopeptide repeat protein [Physcomitrella patens] >gi|111185880|dbj|BAF02672.1| pentatricopeptide repeat protein [Physcomitrella patens]	sp|O64624|PP163_ARATH	Pentatricopeptide repeat-containing protein At2g18940 OS=Arabidopsis thaliana GN=At2g18940 PE=2 SV=1	NA	NA	NA	K03457	ath:AT5G03560	nucleobase:cation symporter-1, NCS1 family	Pp1s279_11V6.1	NA
Unigene11458_T_Sca	937	100.576	gi|115438502|ref|NP_001043555.1|	Os01g0612200 [Oryza sativa Japonica Group] >gi|1841355|dbj|BAA12797.1| cytochrome c oxidase subunit Vb precursor [Oryza sativa Japonica Group] >gi|113533086|dbj|BAF05469.1| Os01g0612200 [Oryza sativa Japonica Group]	sp|Q5S3G4|COX5B_PIG	Cytochrome c oxidase subunit 5B, mitochondrial OS=Sus scrofa GN=COX5B PE=2 SV=1	NA	NA	NA	K02265	ppp:PHYPADRAFT_106802	cytochrome c oxidase subunit Vb [EC:1.9.3.1]	Pp1s272_57V6.1	NA
Unigene11459_T_Sca	1237	80.5352	gi|115464801|ref|NP_001056000.1|	Os05g0509200 [Oryza sativa Japonica Group] >gi|113579551|dbj|BAF17914.1| Os05g0509200 [Oryza sativa Japonica Group]	sp|O22769|NDUV2_ARATH	NADH-ubiquinone oxidoreductase 24 kDa subunit, mitochondrial OS=Arabidopsis thaliana GN=At4g02580 PE=1 SV=3	RC0481	COG1905	NADH:ubiquinone oxidoreductase 24 kD subunit	K03943	ppp:PHYPADRAFT_179617	NADH dehydrogenase (ubiquinone) flavoprotein 2 [EC:1.6.5.3 1.6.99.3]	Pp1s36_321V6.1	NA
Unigene11460_T_Sca	982	148.923	gi|330318588|gb|AEC10962.1|	40S ribosomal protein s10 [Camellia sinensis]	sp|Q9AYP4|RS10_ORYSJ	40S ribosomal protein S10 OS=Oryza sativa subsp. japonica GN=RPS10 PE=2 SV=2	SPBP22H7.08	COG5045	Ribosomal protein S10E	K02947	ppp:PHYPADRAFT_180546	small subunit ribosomal protein S10e	Pp1s43_46V6.1	NA
Unigene11461_T_Sca	1175	26.393	gi|18407911|ref|NP_566873.1|	2PGK 2-phosphoglycerate kinase [Arabidopsis thaliana] >gi|332644470|gb|AEE77991.1| 2PGK 2-phosphoglycerate kinase [Arabidopsis thaliana]	sp|Q8T1P1|Y3453_DICDI	Uncharacterized protein DDB_G0273453/DDB_G0273565 OS=Dictyostelium discoideum GN=DDB_G0273453 PE=4 SV=2	MK0868	COG2074	2-phosphoglycerate kinase	K05715	ath:AT3G45090	2-phosphoglycerate kinase [EC:2.7.2.-]	Pp1s7_501V6.1	NA
Unigene11464_T_Sca	1079	34.6082	gi|15242306|ref|NP_196470.1|	NADH dehydrogenase (ubiquinone) flavoprotein 1 [Arabidopsis thaliana] >gi|75171894|sp|Q9FNN5.1|NDUV1_ARATH RecName: Full=NADH dehydrogenase [ubiquinone] flavoprotein 1, mitochondrial; Flags: Precursor >gi|9759347|dbj|BAB10002.1| NADH dehydrogenase [Arabidopsis thaliana] >gi|20260144|gb|AAM12970.1| NADH dehydrogenase [Arabidopsis thaliana] >gi|30387597|gb|AAP31964.1| At5g08530 [Arabidopsis thalian…	sp|P25708|NDUV1_BOVIN	NADH dehydrogenase [ubiquinone] flavoprotein 1, mitochondrial OS=Bos taurus GN=NDUFV1 PE=1 SV=2	mll1365	COG1894	NADH:ubiquinone oxidoreductase, NADH-binding (51 kD) subunit	K03942	ppp:PHYPADRAFT_115387	NADH dehydrogenase (ubiquinone) flavoprotein 1 [EC:1.6.5.3 1.6.99.3]	Pp1s246_112V6.2	NA
Unigene11465_T_Sca	1025	36.8065	gi|13925701|gb|AAK49415.1|AF261992_1	COP1 [Oryza sativa Indica Group]	sp|P93471|COP1_PEA	E3 ubiquitin-protein ligase COP1 OS=Pisum sativum GN=COP1 PE=2 SV=1	all0283_3	COG2319	FOG: WD40 repeat	K10143	ppp:PHYPADRAFT_190910	E3 ubiquitin-protein ligase RFWD2 [EC:6.3.2.19]	Pp1s25_325V6.1	NA
Unigene11466_T_Sca	1240	109.918	gi|12620811|gb|AAG61085.1|	intracellular pathogenesis-related protein-like protein [Physcomitrella patens]	sp|O65200|PYRC1_PYRCO	Major allergen Pyr c 1 OS=Pyrus communis GN=PYRC1 PE=1 SV=1	NA	NA	NA	NA	NA	NA	Pp1s22_322V6.1	NA
Unigene11467_T_Sca	836	12.8148	gi|124360558|gb|ABN08564.1|	RNA-directed DNA polymerase (Reverse transcriptase) [Medicago truncatula]	NA	NA	NA	NA	NA	K13148	vvi:100261060	integrator complex subunit 11 [EC:3.1.27.-]	NA	NA
Unigene11468_T_Sca	798	5.2672	gi|168042470|ref|XP_001773711.1|	predicted protein [Physcomitrella patens subsp. patens] >gi|162674967|gb|EDQ61468.1| predicted protein [Physcomitrella patens subsp. patens]	sp|P47734|FADH_METMR	S-(hydroxymethyl)glutathione dehydrogenase OS=Methylobacter marinus GN=fdh PE=3 SV=2	alr0897	COG1063	Threonine dehydrogenase and related Zn-dependent dehydrogenases	NA	NA	NA	Pp1s65_246V6.1	NA
Unigene11469_T_Sca	904	7.1729	gi|168034550|ref|XP_001769775.1|	TFIID and SAGA complex subunit [Physcomitrella patens subsp. patens] >gi|162678884|gb|EDQ65337.1| TFIID and SAGA complex subunit [Physcomitrella patens subsp. patens]	sp|Q8C092|TAF5_MOUSE	Transcription initiation factor TFIID subunit 5 OS=Mus musculus GN=Taf5 PE=2 SV=1	YBR198c	COG2319	FOG: WD40 repeat	K03130	ppp:PHYPADRAFT_215697	transcription initiation factor TFIID subunit D4	Pp1s118_112V6.1	NA
Unigene11472_T_Sca	1353	147.791	gi|183014149|dbj|BAG24402.1|	bZIP protein [Glycine max]	sp|Q99090|CPRF2_PETCR	Light-inducible protein CPRF2 OS=Petroselinum crispum GN=CPRF2 PE=2 SV=2	NA	NA	NA	K04371	vvi:100254083	extracellular signal-regulated kinase 1/2 [EC:2.7.11.24]	Pp1s213_13V6.2	bZIP
Unigene11473_T_Sca	763	35.0685	gi|8096585|dbj|BAA96158.1|	sterol C-22 desaturase -like [Oryza sativa Japonica Group] >gi|8096628|dbj|BAA96200.1| sterol C-22 desaturase -like [Oryza sativa Japonica Group]	sp|Q55EK2|C524A_DICDI	Probable cytochrome P450 524A1 OS=Dictyostelium discoideum GN=cyp524A1 PE=3 SV=1	SPAC19A8.04	COG2124	Cytochrome P450	K09832	ppp:PHYPADRAFT_204792	cytochrome P450, family 710, subfamily A	Pp1s22_283V6.1	NA
Unigene11475_T_Sca	781	7.0227	gi|165905475|dbj|BAF99002.1|	chitinase A [Bryum coronatum]	sp|Q6K8R2|CHI6_ORYSJ	Chitinase 6 OS=Oryza sativa subsp. japonica GN=Cht6 PE=2 SV=1	NA	NA	NA	K01183	osa:4329920	chitinase [EC:3.2.1.14]	Pp1s55_35V6.1	NA
Unigene11476_T_Sca	820	5.5947	gi|6224712|gb|AAF05914.1|AF180390_1	non-phototropic hypocotyl 3 [Arabidopsis thaliana]	sp|Q9FMF5|RPT3_ARATH	Root phototropism protein 3 OS=Arabidopsis thaliana GN=RPT3 PE=1 SV=1	NA	NA	NA	NA	NA	NA	Pp1s203_13V6.1	NA
Unigene11477_T_Sca	812	12.0257	gi|18071664|gb|AAL55431.1|	formylglycinamide ribonucleotide amidotransferase [Vigna unguiculata]	sp|Q9M8D3|PUR4_ARATH	Probable phosphoribosylformylglycinamidine synthase, chloroplastic/mitochondrial OS=Arabidopsis thaliana GN=At1g74260 PE=1 SV=2	YGR061c_1	COG0046	Phosphoribosylformylglycinamidine (FGAM) synthase, synthetase domain	K01952	ppp:PHYPADRAFT_172846	phosphoribosylformylglycinamidine synthase [EC:6.3.5.3]	Pp1s386_21V6.1	NA
Unigene11478_T_Sca	802	6.3594	NA	NA	NA	NA	NA	NA	NA	NA	NA	NA	Pp1s38_364V6.1	NA
Unigene11479_T_Sca	795	7.4793	gi|15232445|ref|NP_190988.1|	late embryogenesis abundant hydroxyproline-rich glycoprotein [Arabidopsis thaliana] >gi|332645677|gb|AEE79198.1| late embryogenesis abundant hydroxyproline-rich glycoprotein [Arabidopsis thaliana]	NA	NA	NA	NA	NA	NA	NA	NA	Pp1s190_64V6.3	NA
Unigene11481_T_Sca	813	0.4413	gi|115456653|ref|NP_001051927.1|	Os03g0852800 [Oryza sativa Japonica Group] >gi|113550398|dbj|BAF13841.1| Os03g0852800 [Oryza sativa Japonica Group]	sp|P0A5R8|PHLD_MYCTU	Phospholipase C 4 OS=Mycobacterium tuberculosis GN=plcD PE=3 SV=1	MT1799	COG3511	Phospholipase C	K01114	ppp:PHYPADRAFT_145030	phospholipase C [EC:3.1.4.3]	Pp1s223_40V6.1	NA
Unigene11482_T_Sca	875	0	gi|168030581|ref|XP_001767801.1|	cpk5 calcium-dependent protein kinase [Physcomitrella patens subsp. patens] >gi|162680883|gb|EDQ67315.1| cpk5 calcium-dependent protein kinase [Physcomitrella patens subsp. patens]	sp|Q9SSF8|CDPKU_ARATH	Calcium-dependent protein kinase 30 OS=Arabidopsis thaliana GN=CPK30 PE=1 SV=1	SPAC3A12.14	COG5126	Ca2+-binding protein (EF-Hand superfamily)	K13412	ppp:PHYPADRAFT_92858	calcium-dependent protein kinase [EC:2.7.11.1]	Pp1s232_44V6.1	NA
Unigene11483_T_Sca	809	1.7107	gi|224493388|sp|A9SNJ1.1|U631_PHYPA	RecName: Full=UPF0631 protein	sp|A9SNJ1|U631_PHYPA	UPF0631 protein OS=Physcomitrella patens subsp. patens GN=PHYPADRAFT_186863 PE=3 SV=1	NA	NA	NA	NA	NA	NA	Pp1s98_150V6.1	NA
Unigene11484_T_Sca	788	70.4487	gi|223996251|ref|XP_002287799.1|	RT16, ribosomal protein 16 mitochondrial small ribosomal subunit [Thalassiosira pseudonana CCMP1335] >gi|220976915|gb|EED95242.1| RT16, ribosomal protein 16 mitochondrial small ribosomal subunit [Thalassiosira pseudonana CCMP1335]	sp|Q03JG3|RS16_STRTD	30S ribosomal protein S16 OS=Streptococcus thermophilus (strain ATCC BAA-491 / LMD-9) GN=rpsP PE=3 SV=1	SPy0840	COG0228	Ribosomal protein S16	K02959	vvi:4025122	small subunit ribosomal protein S16	Pp1s38_249V6.2	NA
Unigene11485_T_Sca	829	16.2928	gi|226508644|ref|NP_001147426.1|	LOC100281035 [Zea mays] >gi|195611286|gb|ACG27473.1| SWIB/MDM2 domain containing protein [Zea mays]	sp|Q05024|TRI1_YEAST	Protein TRI1 OS=Saccharomyces cerevisiae (strain ATCC 204508 / S288c) GN=TRI1 PE=1 SV=1	YMR233w	COG5531	SWIB-domain-containing proteins implicated in chromatin remodeling	NA	NA	NA	Pp1s104_74V6.1	NA
Unigene11486_T_Sca	795	9.5748	gi|108711083|gb|ABF98878.1|	Helicase associated domain family protein, expressed [Oryza sativa Japonica Group]	NA	NA	NA	NA	NA	NA	NA	NA	Pp1s304_33V6.1	NA
Unigene11487_T_Sca	945	9.1127	gi|15229727|ref|NP_190603.1|	uncharacterized protein [Arabidopsis thaliana] >gi|28416689|gb|AAO42875.1| At3g50340 [Arabidopsis thaliana] >gi|332645134|gb|AEE78655.1| uncharacterized protein [Arabidopsis thaliana]	sp|Q02817|MUC2_HUMAN	Mucin-2 OS=Homo sapiens GN=MUC2 PE=1 SV=2	NA	NA	NA	NA	NA	NA	Pp1s379_34V6.1	NA
Unigene11488_T_Sca	959	1.4966	gi|168051599|ref|XP_001778241.1|	SNF2 family DNA-dependent ATPase [Physcomitrella patens subsp. patens] >gi|162670338|gb|EDQ56908.1| SNF2 family DNA-dependent ATPase [Physcomitrella patens subsp. patens]	sp|Q9S775|PKL_ARATH	CHD3-type chromatin-remodeling factor PICKLE OS=Arabidopsis thaliana GN=PKL PE=1 SV=1	SPAC1783.05	COG0553	Superfamily II DNA/RNA helicases, SNF2 family	K11643	ppp:PHYPADRAFT_145844	chromodomain-helicase-DNA-binding protein 4 [EC:3.6.1.-]	Pp1s235_76V6.1	NA
Unigene11489_T_Sca	933	44.2542	gi|284449853|emb|CBJ19441.1|	nucleotide-sensitive chloride conductance regulator [Citrus clementina]	sp|P54106|ICLN_XENLA	Methylosome subunit pICln OS=Xenopus laevis GN=clns1a PE=2 SV=1	NA	NA	NA	NA	NA	NA	Pp1s41_93V6.1	NA
Unigene1149_T_Sca	569	153.732	gi|23308421|gb|AAN18180.1|	At2g39730/T5I7.3 [Arabidopsis thaliana]	sp|P10896|RCA_ARATH	Ribulose bisphosphate carboxylase/oxygenase activase, chloroplastic OS=Arabidopsis thaliana GN=RCA PE=1 SV=2	NA	NA	NA	NA	NA	NA	Pp1s5_83V6.2	NA
Unigene11490_T_Sca	972	9.1496	gi|168058231|ref|XP_001781113.1|	predicted protein [Physcomitrella patens subsp. patens] >gi|162667431|gb|EDQ54061.1| predicted protein [Physcomitrella patens subsp. patens]	NA	NA	NA	NA	NA	NA	NA	NA	Pp1s269_39V6.1	NA
[truncated: 52,967 more rows]
