# Supplementary material for: De novo assembly and characterization of the transcriptome in the desiccation-tolerant moss Syntrichia caninervis
Source: BMC Res Notes. 2014 Aug 3;7:490. doi: 10.1186/1756-0500-7-490 (PMC4124477; doi:10.1186/1756-0500-7-490)
Supplement: Additional file 4: Table S3 — Pfam domain/family annotation and statistics of S. caninervis sequences (2 sheets). [file 1756-0500-7-490-S4.xlsx]

## Sheet: Pfam
Unigene_ID	hmm acc	hmm name	bit score	E-value	Type	Clan
Unigene1_T_Sca	PF02683.10	DsbD	117.6	5.3e-34	Family	CL0549
Unigene1000_T_Sca	PF11940.3	DUF3458	324.3	8.2e-97	Family	CL0020
Unigene10000_T_Sca	PF00830.14	Ribosomal_L28	86.6	6.9e-25	Family	No_clan
Unigene10007_T_Sca	PF02181.18	FH2	210.7	2.9e-62	Family	No_clan
Unigene1001_T_Sca	PF01593.19	Amino_oxidase	39.9	2.7e-10	Domain	CL0063
Unigene10014_T_Sca	PF01201.17	Ribosomal_S8e	67.4	1.2e-18	Family	No_clan
Unigene10016_T_Sca	PF00107.21	ADH_zinc_N	55.3	4.4e-15	Family	CL0063
Unigene1002_T_Sca	PF05542.6	DUF760	31.2	1.7e-07	Family	No_clan
Unigene1002_T_Sca	PF05542.6	DUF760	86.5	9.6e-25	Family	No_clan
Unigene1003_T_Sca	PF01556.13	CTDII	81.7	2.5e-23	Domain	No_clan
Unigene10039_T_Sca	PF06026.9	Rib_5-P_isom_A	211.7	4.2e-63	Family	CL0246
Unigene1004_T_Sca	PF01230.18	HIT	38.2	1.6e-09	Domain	CL0265
Unigene10044_T_Sca	PF01302.20	CAP_GLY	72.6	1.5e-20	Domain	No_clan
Unigene10046_T_Sca	PF00125.19	Histone	83.8	6.5e-24	Domain	CL0012
Unigene10048_T_Sca	PF00462.19	Glutaredoxin	68.5	3.6e-19	Domain	CL0172
Unigene10053_T_Sca	PF01408.17	GFO_IDH_MocA	31.9	1.5e-07	Family	CL0063
Unigene10055_T_Sca	PF03835.10	Rad4	54.1	1e-14	Domain	CL0125
Unigene1006_T_Sca	PF13913.1	zf-C2HC_2	35.6	4.7e-09	Domain	CL0361
Unigene10062_T_Sca	PF08676.6	MutL_C	101.2	3.5e-29	Domain	No_clan
Unigene10065_T_Sca	PF00466.15	Ribosomal_L10	49.8	2.5e-13	Family	No_clan
Unigene10068_T_Sca	PF00305.14	Lipoxygenase	71.8	2.8e-20	Domain	No_clan
Unigene1007_T_Sca	PF00400.27	WD40	27	2.7e-06	Repeat	CL0186
Unigene1007_T_Sca	PF00400.27	WD40	37	1.9e-09	Repeat	CL0186
Unigene10076_T_Sca	PF00637.15	Clathrin	35.6	6e-09	Family	CL0020
Unigene10078_T_Sca	PF00009.22	GTP_EFTU	92.8	1.6e-26	Domain	CL0023
Unigene10079_T_Sca	PF06799.6	DUF1230	115.5	1.7e-33	Family	No_clan
Unigene1008_T_Sca	PF01756.14	ACOX	161.6	1.2e-47	Family	CL0087
Unigene10080_T_Sca	PF00071.17	Ras	57.2	1.2e-15	Domain	CL0023
Unigene10085_T_Sca	PF01148.15	CTP_transf_1	39.4	5.2e-10	Family	CL0234
Unigene10087_T_Sca	PF12726.2	SEN1_N	39.8	1.5e-10	Domain	No_clan
Unigene1009_T_Sca	PF00082.17	Peptidase_S8	77.2	1.1e-21	Domain	No_clan
Unigene10092_T_Sca	PF10345.4	Cohesin_load	50.1	1.2e-13	Family	CL0020
Unigene10096_T_Sca	PF00022.14	Actin	75.7	2.2e-21	Family	CL0108
Unigene10097_T_Sca	PF02037.22	SAP	29.7	3e-07	Family	CL0306
Unigene10099_T_Sca	PF01764.20	Lipase_3	28	1.3e-06	Family	CL0028
Unigene101_T_Sca	PF13837.1	Myb_DNA-bind_4	28.1	1.5e-06	Domain	CL0123
Unigene10104_T_Sca	PF04099.7	Sybindin	59.9	2e-16	Family	CL0212
Unigene10108_T_Sca	PF01357.16	Pollen_allerg_1	28.5	9.6e-07	Domain	No_clan
Unigene10112_T_Sca	PF05903.9	Peptidase_C97	127	4.7e-37	Domain	No_clan
Unigene10114_T_Sca	PF07714.12	Pkinase_Tyr	31.9	6.8e-08	Domain	CL0016
Unigene10117_T_Sca	PF00011.16	HSP20	36	4.6e-09	Family	CL0190
Unigene10120_T_Sca	PF00026.18	Asp	95.9	2.6e-27	Family	CL0129
Unigene10120_T_Sca	PF05184.10	SapB_1	54.9	4.7e-15	Domain	No_clan
Unigene10121_T_Sca	PF00089.21	Trypsin	22.6	6.2e-05	Domain	CL0124
Unigene10121_T_Sca	PF13180.1	PDZ_2	41.2	1.1e-10	Domain	CL0466
Unigene10123_T_Sca	PF08534.5	Redoxin	117.3	3.9e-34	Domain	CL0172
Unigene10124_T_Sca	PF00343.15	Phosphorylase	70.7	5.9e-20	Family	CL0113
Unigene10125_T_Sca	PF14368.1	LTP_2	41.5	1.1e-10	Family	CL0482
Unigene10126_T_Sca	PF01676.13	Metalloenzyme	58.2	7.8e-16	Family	CL0088
Unigene1013_T_Sca	PF00641.13	zf-RanBP	27.4	1.2e-06	Domain	CL0167
Unigene1013_T_Sca	PF08325.5	WLM	164.3	2.7e-48	Domain	CL0126
Unigene10130_T_Sca	PF01764.20	Lipase_3	68.5	4.3e-19	Family	CL0028
Unigene10132_T_Sca	PF01655.13	Ribosomal_L32e	156.3	2.3e-46	Family	No_clan
Unigene10133_T_Sca	PF00249.26	Myb_DNA-binding	36.9	2.7e-09	Domain	CL0123
Unigene10133_T_Sca	PF00569.12	ZZ	33.2	2.6e-08	Domain	CL0006
Unigene10134_T_Sca	PF00627.26	UBA	28.5	9.1e-07	Domain	CL0214
Unigene10134_T_Sca	PF01849.13	NAC	77.9	2.8e-22	Family	No_clan
Unigene10136_T_Sca	PF00909.16	Ammonium_transp	32.6	2.8e-08	Family	No_clan
Unigene10137_T_Sca	PF03222.8	Trp_Tyr_perm	178.5	1.8e-52	Family	CL0062
Unigene10138_T_Sca	PF05129.8	Elf1	101.5	1.4e-29	Domain	CL0167
Unigene10139_T_Sca	PF01936.13	NYN	27.4	3.2e-06	Domain	CL0280
Unigene1014_T_Sca	PF01764.20	Lipase_3	121.5	1.9e-35	Family	CL0028
Unigene10140_T_Sca	PF03094.10	Mlo	227.4	1.9e-67	Family	No_clan
Unigene10142_T_Sca	PF00169.24	PH	41.6	1.1e-10	Domain	CL0266
Unigene10145_T_Sca	PF00773.14	RNB	78.9	4.1e-22	Domain	No_clan
Unigene1015_T_Sca	PF08240.7	ADH_N	39.7	3.1e-10	Domain	CL0296
Unigene1015_T_Sca	PF13602.1	ADH_zinc_N_2	74	1.9e-20	Domain	CL0063
Unigene10150_T_Sca	PF00082.17	Peptidase_S8	52.8	3e-14	Domain	No_clan
Unigene10151_T_Sca	PF01592.11	NifU_N	185.4	3.4e-55	Family	CL0233
Unigene10152_T_Sca	PF13855.1	LRR_8	33.1	3.3e-08	Repeat	CL0022
Unigene10153_T_Sca	PF04601.8	DUF569	162	5.2e-48	Family	CL0066
Unigene10154_T_Sca	PF04725.7	PsbR	137.6	1.1e-40	Family	No_clan
Unigene10155_T_Sca	PF00400.27	WD40	27.2	2.3e-06	Repeat	CL0186
Unigene10158_T_Sca	PF00514.18	Arm	24.8	1.2e-05	Repeat	CL0020
Unigene10158_T_Sca	PF00514.18	Arm	35.6	5.1e-09	Repeat	CL0020
Unigene10158_T_Sca	PF13646.1	HEAT_2	27.5	2.8e-06	Family	CL0020
Unigene10159_T_Sca	PF00781.19	DAGK_cat	97.1	4.8e-28	Family	CL0240
Unigene10160_T_Sca	PF00626.17	Gelsolin	41.9	5.9e-11	Domain	CL0092
Unigene10160_T_Sca	PF04810.10	zf-Sec23_Sec24	57.6	6.3e-16	Domain	No_clan
Unigene10160_T_Sca	PF04811.10	Sec23_trunk	209.5	4.7e-62	Domain	CL0128
Unigene10160_T_Sca	PF04815.10	Sec23_helical	108.6	8.7e-32	Domain	No_clan
Unigene10160_T_Sca	PF08033.7	Sec23_BS	109.3	9.8e-32	Domain	No_clan
Unigene10162_T_Sca	PF01251.13	Ribosomal_S7e	275.3	2e-82	Family	No_clan
Unigene10165_T_Sca	PF00257.14	Dehydrin	28.2	2e-06	Family	No_clan
Unigene10166_T_Sca	PF01556.13	CTDII	49.7	2.5e-13	Domain	No_clan
Unigene10168_T_Sca	PF00804.20	Syntaxin	31.2	1.8e-07	Domain	CL0445
Unigene1017_T_Sca	PF00481.16	PP2C	73.3	1.9e-20	Family	CL0238
Unigene10170_T_Sca	PF05346.6	DUF747	25.7	5.2e-06	Family	No_clan
Unigene10171_T_Sca	PF01940.11	DUF92	40.5	1.6e-10	Family	No_clan
Unigene10172_T_Sca	PF01061.19	ABC2_membrane	34	1.5e-08	Family	CL0181
Unigene10173_T_Sca	PF05770.6	Ins134_P3_kin	188.9	1e-55	Family	CL0179
Unigene10175_T_Sca	PF00724.15	Oxidored_FMN	29	4.8e-07	Domain	CL0036
Unigene10181_T_Sca	PF10237.4	N6-adenineMlase	62.7	3e-17	Family	CL0063
Unigene10182_T_Sca	PF00270.24	DEAD	33.9	2e-08	Domain	CL0023
Unigene10182_T_Sca	PF00271.26	Helicase_C	47.4	1.3e-12	Family	CL0023
Unigene10182_T_Sca	PF04408.18	HA2	52.8	3e-14	Domain	No_clan
Unigene10183_T_Sca	PF00153.22	Mito_carr	37.7	1.2e-09	Family	No_clan
Unigene10187_T_Sca	PF04185.9	Phosphoesterase	123.4	1.2e-35	Family	CL0088
Unigene1019_T_Sca	PF01388.16	ARID	54	1.1e-14	Domain	No_clan
Unigene10190_T_Sca	PF00472.15	RF-1	88.8	1.9e-25	Family	CL0337
Unigene10191_T_Sca	PF05347.10	Complex1_LYR	27	2.8e-06	Family	CL0491
Unigene10193_T_Sca	PF14368.1	LTP_2	27.1	3.3e-06	Family	CL0482
Unigene10198_T_Sca	PF00271.26	Helicase_C	32.7	4.9e-08	Family	CL0023
Unigene10198_T_Sca	PF04408.18	HA2	74.6	4.9e-21	Domain	No_clan
Unigene10199_T_Sca	PF03501.10	S10_plectin	152.2	2.6e-45	Domain	No_clan
Unigene102_T_Sca	PF09991.4	DUF2232	38.1	8.4e-10	Family	CL0315
Unigene1020_T_Sca	PF01544.13	CorA	51.4	7.4e-14	Family	No_clan
Unigene10200_T_Sca	PF00171.17	Aldedh	468	2.3e-140	Family	CL0099
Unigene10202_T_Sca	PF01853.13	MOZ_SAS	230.7	7.5e-69	Family	CL0257
Unigene10203_T_Sca	PF04900.7	Fcf1	86.6	9.1e-25	Family	CL0280
Unigene10205_T_Sca	PF12695.2	Abhydrolase_5	70.4	1.3e-19	Domain	CL0028
Unigene10207_T_Sca	PF00441.19	Acyl-CoA_dh_1	22.4	9.9e-05	Domain	CL0087
Unigene10207_T_Sca	PF01756.14	ACOX	32	6.9e-08	Family	CL0087
Unigene10208_T_Sca	PF00450.17	Peptidase_S10	157.5	5.5e-46	Domain	CL0028
Unigene1021_T_Sca	PF00176.18	SNF2_N	206.3	4.2e-61	Family	CL0023
Unigene1021_T_Sca	PF13923.1	zf-C3HC4_2	37.2	2.2e-09	Domain	CL0229
Unigene10214_T_Sca	PF03405.9	FA_desaturase_2	243	3.3e-72	Family	CL0044
Unigene10217_T_Sca	PF06886.6	TPX2	47.8	1e-12	Family	No_clan
Unigene10217_T_Sca	PF12214.3	TPX2_importin	68.6	6.7e-19	Family	No_clan
Unigene10217_T_Sca	PF12214.3	TPX2_importin	92.1	3.9e-26	Family	No_clan
Unigene10218_T_Sca	PF00218.16	IGPS	154.2	3e-45	Domain	CL0036
Unigene10219_T_Sca	PF13266.1	DUF4057	24.5	1.5e-05	Family	No_clan
Unigene1022_T_Sca	PF02338.14	OTU	34.4	2.7e-08	Family	CL0125
Unigene10220_T_Sca	PF00069.20	Pkinase	167.7	2.5e-49	Domain	CL0016
Unigene10221_T_Sca	PF06800.7	Sugar_transport	30.1	2.4e-07	Family	CL0184
Unigene10222_T_Sca	PF00588.14	SpoU_methylase	102.9	1.2e-29	Family	CL0098
Unigene10224_T_Sca	PF00291.20	PALP	45.8	4.4e-12	Family	No_clan
Unigene10225_T_Sca	PF00487.19	FA_desaturase	33	3.8e-08	Domain	No_clan
Unigene10227_T_Sca	PF14770.1	TMEM18	166	2.2e-49	Family	No_clan
Unigene10228_T_Sca	PF13419.1	HAD_2	28.9	1.1e-06	Family	CL0137
Unigene10229_T_Sca	PF13911.1	AhpC-TSA_2	80.1	1.1e-22	Domain	CL0172
Unigene10230_T_Sca	PF00106.20	adh_short	66.1	3.2e-18	Domain	CL0063
Unigene10232_T_Sca	PF01544.13	CorA	31.7	7.5e-08	Family	No_clan
Unigene10233_T_Sca	PF00166.16	Cpn10	83.1	9.8e-24	Domain	CL0296
Unigene10234_T_Sca	PF13499.1	EF-hand_7	40.1	2.8e-10	Domain	CL0220
Unigene10235_T_Sca	PF00704.23	Glyco_hydro_18	171	4.4e-50	Domain	CL0058
Unigene10236_T_Sca	PF00293.23	NUDIX	46.1	3.5e-12	Domain	CL0261
Unigene10238_T_Sca	PF00027.24	cNMP_binding	40.8	1.4e-10	Domain	No_clan
Unigene1024_T_Sca	PF00098.18	zf-CCHC	30.1	2.7e-07	Domain	CL0511
Unigene1024_T_Sca	PF13893.1	RRM_5	37.1	2e-09	Domain	CL0221
Unigene10241_T_Sca	PF01161.15	PBP	82.9	1.9e-23	Domain	No_clan
Unigene10242_T_Sca	PF00025.16	Arf	189.4	3e-56	Domain	CL0023
Unigene10243_T_Sca	PF10417.4	1-cysPrx_C	53.2	1.6e-14	Domain	No_clan
Unigene10245_T_Sca	PF13646.1	HEAT_2	32.4	8.1e-08	Family	CL0020
Unigene10245_T_Sca	PF13646.1	HEAT_2	37.2	2.5e-09	Family	CL0020
Unigene10250_T_Sca	PF03381.10	CDC50	139.1	1.5e-40	Family	No_clan
Unigene10251_T_Sca	PF01128.14	IspD	115.9	1.8e-33	Family	CL0110
Unigene10257_T_Sca	PF02338.14	OTU	34.1	3.4e-08	Family	CL0125
Unigene10258_T_Sca	PF05383.12	La	86.8	5.9e-25	Domain	No_clan
Unigene10259_T_Sca	PF00343.15	Phosphorylase	508.5	2.2e-152	Family	CL0113
Unigene10261_T_Sca	PF00005.22	ABC_tran	35.5	1e-08	Domain	CL0023
Unigene10261_T_Sca	PF00664.18	ABC_membrane	105	4.4e-30	Family	CL0241
Unigene10262_T_Sca	PF15264.1	TSSC4	30.2	4.6e-07	Family	No_clan
Unigene10265_T_Sca	PF07722.8	Peptidase_C26	134.6	3.1e-39	Domain	CL0014
Unigene10266_T_Sca	PF02338.14	OTU	60.7	1.9e-16	Family	CL0125
Unigene10268_T_Sca	PF02338.14	OTU	63.8	2e-17	Family	CL0125
Unigene1027_T_Sca	PF01436.16	NHL	25	1.2e-05	Repeat	CL0186
Unigene10271_T_Sca	PF00405.12	Transferrin	104	6.8e-30	Domain	CL0177
Unigene10272_T_Sca	PF13639.1	zf-RING_2	56.5	1.7e-15	Domain	CL0229
Unigene10274_T_Sca	PF03647.8	Tmemb_14	53.6	2.1e-14	Family	No_clan
Unigene10275_T_Sca	PF00282.14	Pyridoxal_deC	37.2	1.1e-09	Family	CL0061
Unigene10276_T_Sca	PF13640.1	2OG-FeII_Oxy_3	32.2	1.1e-07	Domain	CL0029
Unigene10277_T_Sca	PF00160.16	Pro_isomerase	171.8	1.1e-50	Domain	CL0475
Unigene10278_T_Sca	PF01733.13	Nucleoside_tran	104.8	4.5e-30	Family	CL0015
Unigene10279_T_Sca	PF00637.15	Clathrin	77.8	5.9e-22	Family	CL0020
Unigene1028_T_Sca	PF13855.1	LRR_8	33.8	2e-08	Repeat	CL0022
Unigene10281_T_Sca	PF00856.23	SET	66.9	2.4e-18	Family	No_clan
Unigene10282_T_Sca	PF00067.17	p450	187	4.5e-55	Domain	No_clan
Unigene10283_T_Sca	PF12796.2	Ank_2	28.3	1.6e-06	Family	CL0465
Unigene10283_T_Sca	PF13920.1	zf-C3HC4_3	48.8	4e-13	Domain	CL0229
Unigene10287_T_Sca	PF14144.1	DOG1	34.9	1.1e-08	Family	No_clan
Unigene10288_T_Sca	PF02338.14	OTU	61.3	1.2e-16	Family	CL0125
Unigene1029_T_Sca	PF07250.6	Glyoxal_oxid_N	97.7	5.3e-28	Family	No_clan
Unigene1029_T_Sca	PF09118.6	DUF1929	80.8	5.7e-23	Domain	No_clan
Unigene10290_T_Sca	PF04499.10	SAPS	95.1	3.7e-27	Family	No_clan
Unigene10290_T_Sca	PF04499.10	SAPS	118.6	2.7e-34	Family	No_clan
Unigene10293_T_Sca	PF02179.11	BAG	23.6	4e-05	Family	No_clan
Unigene10294_T_Sca	PF05116.8	S6PP	253	2.4e-75	Family	CL0137
Unigene10294_T_Sca	PF08472.5	S6PP_C	70.5	9.6e-20	Family	No_clan
Unigene10295_T_Sca	PF05024.10	Gpi1	159.6	6.7e-47	Family	No_clan
Unigene10296_T_Sca	PF00412.17	LIM	35.6	6.6e-09	Domain	No_clan
Unigene10296_T_Sca	PF12315.3	DUF3633	249.4	2.1e-74	Family	CL0126
Unigene10297_T_Sca	PF12906.2	RINGv	41.5	9.9e-11	Domain	CL0229
Unigene10298_T_Sca	PF00644.15	PARP	56.6	2.2e-15	Family	CL0084
Unigene10299_T_Sca	PF00439.20	Bromodomain	82	2.1e-23	Domain	No_clan
Unigene103_T_Sca	PF00635.21	Motile_Sperm	80.8	4.9e-23	Domain	No_clan
Unigene1030_T_Sca	PF05021.10	NPL4	170.1	6.1e-50	Family	CL0366
Unigene1030_T_Sca	PF11543.3	UN_NPL4	32.1	9.9e-08	Family	CL0072
Unigene10300_T_Sca	PF00644.15	PARP	56.6	2.2e-15	Family	CL0084
Unigene10301_T_Sca	PF00644.15	PARP	56.6	2.2e-15	Family	CL0084
Unigene10302_T_Sca	PF00644.15	PARP	56.6	2.2e-15	Family	CL0084
Unigene10303_T_Sca	PF01077.17	NIR_SIR	31.4	1e-07	Family	No_clan
Unigene10303_T_Sca	PF01077.17	NIR_SIR	149.4	5e-44	Family	No_clan
Unigene10303_T_Sca	PF03460.12	NIR_SIR_ferr	50.6	1.1e-13	Repeat	No_clan
Unigene10303_T_Sca	PF03460.12	NIR_SIR_ferr	55.2	3.8e-15	Repeat	No_clan
Unigene10304_T_Sca	PF00069.20	Pkinase	206	5.1e-61	Domain	CL0016
Unigene10305_T_Sca	PF12796.2	Ank_2	47	2.3e-12	Family	CL0465
Unigene10306_T_Sca	PF07887.6	Calmodulin_bind	438.3	1.1e-131	Family	No_clan
Unigene10309_T_Sca	PF05997.7	Nop52	186.5	4e-55	Family	No_clan
Unigene10310_T_Sca	PF12906.2	RINGv	41.5	9.9e-11	Domain	CL0229
Unigene10311_T_Sca	PF04051.11	TRAPP	138.1	1.6e-40	Family	No_clan
Unigene10312_T_Sca	PF00195.14	Chal_sti_synt_N	134.3	3.6e-39	Domain	CL0046
Unigene10312_T_Sca	PF02797.10	Chal_sti_synt_C	129.6	8.4e-38	Domain	CL0046
Unigene10313_T_Sca	PF05078.7	DUF679	125.8	1.3e-36	Family	No_clan
Unigene10314_T_Sca	PF00485.13	PRK	37.1	2.3e-09	Domain	CL0023
Unigene10315_T_Sca	PF02338.14	OTU	60.7	1.9e-16	Family	CL0125
Unigene10316_T_Sca	PF00271.26	Helicase_C	58	6.2e-16	Family	CL0023
Unigene10316_T_Sca	PF04408.18	HA2	76.2	1.5e-21	Domain	No_clan
Unigene10316_T_Sca	PF07717.11	OB_NTP_bind	61.4	6.3e-17	Domain	CL0021
Unigene10317_T_Sca	PF02179.11	BAG	24.7	1.8e-05	Family	No_clan
Unigene10319_T_Sca	PF02338.14	OTU	31.6	2e-07	Family	CL0125
Unigene1032_T_Sca	PF10607.4	CLTH	137.1	3.3e-40	Domain	No_clan
Unigene10320_T_Sca	PF03345.9	DDOST_48kD	379.9	1.1e-113	Family	No_clan
Unigene10321_T_Sca	PF15247.1	SLBP_RNA_bind	114.2	1.6e-33	Family	No_clan
Unigene10322_T_Sca	PF02338.14	OTU	31.6	2e-07	Family	CL0125
Unigene10323_T_Sca	PF04130.8	Spc97_Spc98	61	6.5e-17	Family	CL0540
Unigene10324_T_Sca	PF05033.11	Pre-SET	28.3	1.6e-06	Motif	No_clan
Unigene10325_T_Sca	PF00069.20	Pkinase	124	5.6e-36	Domain	CL0016
Unigene10326_T_Sca	PF00067.17	p450	285.3	6.6e-85	Domain	No_clan
Unigene10328_T_Sca	PF13249.1	Prenyltrans_2	44.3	1.9e-11	Domain	CL0059
Unigene1033_T_Sca	PF08637.5	NCA2	25.3	6.1e-06	Family	No_clan
Unigene10330_T_Sca	PF02338.14	OTU	66.1	4.1e-18	Family	CL0125
Unigene10331_T_Sca	PF13410.1	GST_C_2	42.7	3.6e-11	Domain	CL0497
Unigene10331_T_Sca	PF13417.1	GST_N_3	44.7	1.1e-11	Domain	CL0172
Unigene10332_T_Sca	PF05834.7	Lycopene_cycl	154.1	4.6e-45	Family	CL0063
Unigene10334_T_Sca	PF00168.25	C2	24.1	2.3e-05	Domain	CL0154
Unigene10335_T_Sca	PF13041.1	PPR_2	34.3	1.6e-08	Repeat	CL0020
Unigene10335_T_Sca	PF13041.1	PPR_2	43.9	1.7e-11	Repeat	CL0020
Unigene10335_T_Sca	PF13041.1	PPR_2	44.1	1.4e-11	Repeat	CL0020
Unigene10336_T_Sca	PF08768.6	DUF1794	148.3	1.5e-43	Domain	No_clan
Unigene10338_T_Sca	PF05739.14	SNARE	39.9	2.3e-10	Family	CL0445
Unigene10338_T_Sca	PF09177.6	Syntaxin-6_N	87.2	6.9e-25	Domain	No_clan
Unigene10343_T_Sca	PF01208.12	URO-D	253.2	3.1e-75	Domain	CL0160
Unigene10344_T_Sca	PF01814.18	Hemerythrin	42.5	6.5e-11	Domain	No_clan
Unigene10345_T_Sca	PF08513.6	LisH	41	9.4e-11	Domain	No_clan
Unigene10345_T_Sca	PF10607.4	CLTH	135.8	8.1e-40	Domain	No_clan
Unigene10346_T_Sca	PF00106.20	adh_short	24.9	1.5e-05	Domain	CL0063
Unigene10348_T_Sca	PF01556.13	CTDII	50.3	1.6e-13	Domain	No_clan
Unigene1035_T_Sca	PF02338.14	OTU	48	1.6e-12	Family	CL0125
Unigene10350_T_Sca	PF01467.21	CTP_transf_2	69.6	3e-19	Domain	CL0039
Unigene10351_T_Sca	PF00004.24	AAA	126.2	8.9e-37	Family	CL0023
Unigene10351_T_Sca	PF09336.5	Vps4_C	31.4	1.3e-07	Domain	No_clan
Unigene10352_T_Sca	PF05495.7	zf-CHY	50.2	2e-13	Domain	No_clan
Unigene10352_T_Sca	PF13639.1	zf-RING_2	32.8	4.2e-08	Domain	CL0229
Unigene10352_T_Sca	PF14599.1	zinc_ribbon_6	91.1	2.7e-26	Domain	No_clan
Unigene10354_T_Sca	PF00136.16	DNA_pol_B	170.5	5.4e-50	Family	CL0194
Unigene10356_T_Sca	PF02466.14	Tim17	96.8	9.3e-28	Family	No_clan
Unigene10359_T_Sca	PF02431.10	Chalcone	62.2	4.1e-17	Domain	No_clan
Unigene1036_T_Sca	PF03770.11	IPK	165.1	1.5e-48	Family	No_clan
Unigene10361_T_Sca	PF13087.1	AAA_12	135.9	1e-39	Domain	CL0023
Unigene10362_T_Sca	PF00012.15	HSP70	507.8	2.7e-152	Family	CL0108
Unigene10365_T_Sca	PF00069.20	Pkinase	107	8.6e-31	Domain	CL0016
Unigene10367_T_Sca	PF03109.11	ABC1	23.9	3.1e-05	Family	CL0016
Unigene10368_T_Sca	PF03770.11	IPK	165.6	1e-48	Family	No_clan
Unigene10369_T_Sca	PF03177.9	Nucleoporin_C	83	1.7e-23	Domain	No_clan
Unigene1037_T_Sca	PF01762.16	Galactosyl_T	129.7	9.2e-38	Family	CL0110
Unigene1037_T_Sca	PF13334.1	DUF4094	26.2	7.3e-06	Family	No_clan
Unigene10370_T_Sca	PF00928.16	Adap_comp_sub	94.1	7.1e-27	Family	CL0448
Unigene10371_T_Sca	PF00637.15	Clathrin	37.7	1.3e-09	Family	CL0020
Unigene10373_T_Sca	PF00076.17	RRM_1	44.1	1.2e-11	Domain	CL0221
Unigene10373_T_Sca	PF00076.17	RRM_1	51.3	6.5e-14	Domain	CL0221
Unigene10373_T_Sca	PF00076.17	RRM_1	81.1	3.3e-23	Domain	CL0221
Unigene10376_T_Sca	PF03767.9	Acid_phosphat_B	157.2	4.1e-46	Family	CL0137
Unigene10377_T_Sca	PF04783.7	DUF630	81.5	2.9e-23	Family	No_clan
Unigene10378_T_Sca	PF03088.11	Str_synth	85.9	1.4e-24	Family	CL0186
Unigene1038_T_Sca	PF07059.7	DUF1336	233.4	2.1e-69	Family	No_clan
Unigene10380_T_Sca	PF01225.20	Mur_ligase	30.5	2.6e-07	Domain	CL0063
Unigene10382_T_Sca	PF02338.14	OTU	34	3.6e-08	Family	CL0125
Unigene10383_T_Sca	PF05383.12	La	87.5	3.4e-25	Domain	No_clan
Unigene10384_T_Sca	PF04113.9	Gpi16	61.2	4.5e-17	Family	No_clan
Unigene10385_T_Sca	PF01370.16	Epimerase	119.1	1.9e-34	Family	CL0063
Unigene10386_T_Sca	PF14570.1	zf-RING_4	55	4.2e-15	Domain	CL0229
Unigene10387_T_Sca	PF13579.1	Glyco_trans_4_4	39.1	7.6e-10	Domain	CL0113
Unigene10388_T_Sca	PF00642.19	zf-CCCH	23.9	2.3e-05	Family	CL0537
Unigene1039_T_Sca	PF03255.9	ACCA	199.6	1.6e-59	Family	CL0127
Unigene10390_T_Sca	PF00083.19	Sugar_tr	255.5	7.2e-76	Family	CL0015
Unigene10392_T_Sca	PF00686.14	CBM_20	36.1	3.4e-09	Family	CL0369
Unigene10393_T_Sca	PF00067.17	p450	38	6.6e-10	Domain	No_clan
Unigene10394_T_Sca	PF00153.22	Mito_carr	69.1	1.9e-19	Family	No_clan
Unigene104_T_Sca	PF00635.21	Motile_Sperm	80.8	4.9e-23	Domain	No_clan
Unigene10406_T_Sca	PF05142.7	DUF702	110.5	8e-32	Family	No_clan
Unigene10408_T_Sca	PF00654.15	Voltage_CLC	78.2	5.4e-22	Family	No_clan
Unigene1041_T_Sca	PF12695.2	Abhydrolase_5	37.1	2.4e-09	Domain	CL0028
Unigene10414_T_Sca	PF00831.18	Ribosomal_L29	60.6	8e-17	Family	CL0346
Unigene10419_T_Sca	PF00009.22	GTP_EFTU	59.7	2.4e-16	Domain	CL0023
Unigene1042_T_Sca	PF06200.9	tify	55.5	2.3e-15	Domain	No_clan
Unigene1042_T_Sca	PF09425.5	CCT_2	45	5.1e-12	Motif	CL0281
Unigene10422_T_Sca	PF08547.7	CIA30	35.3	9.4e-09	Family	CL0202
Unigene10423_T_Sca	PF00083.19	Sugar_tr	58.3	5e-16	Family	CL0015
Unigene10425_T_Sca	PF05063.9	MT-A70	23.3	3.9e-05	Family	CL0063
Unigene10427_T_Sca	PF00232.13	Glyco_hydro_1	250.6	1.8e-74	Domain	CL0058
Unigene10429_T_Sca	PF00860.15	Xan_ur_permease	94.1	5.8e-27	Family	CL0062
Unigene10431_T_Sca	PF00122.15	E1-E2_ATPase	61.4	6e-17	Family	No_clan
Unigene10437_T_Sca	PF00046.24	Homeobox	28.8	6.7e-07	Domain	CL0123
Unigene10439_T_Sca	PF00856.23	SET	86.9	1.7e-24	Family	No_clan
Unigene10439_T_Sca	PF02182.12	SAD_SRA	154.5	1.3e-45	Domain	No_clan
Unigene10439_T_Sca	PF05033.11	Pre-SET	70.9	8.8e-20	Motif	No_clan
Unigene10440_T_Sca	PF03351.12	DOMON	77.1	9.9e-22	Domain	No_clan
Unigene10448_T_Sca	PF08241.7	Methyltransf_11	40.4	3.1e-10	Domain	CL0063
Unigene10448_T_Sca	PF12589.3	WBS_methylT	75.2	4.2e-21	Family	No_clan
Unigene10449_T_Sca	PF03094.10	Mlo	167.7	2.4e-49	Family	No_clan
Unigene10450_T_Sca	PF00011.16	HSP20	38.3	8.9e-10	Family	CL0190
Unigene10451_T_Sca	PF11934.3	DUF3452	115.3	1.2e-33	Family	No_clan
Unigene10454_T_Sca	PF00005.22	ABC_tran	47.2	2.5e-12	Domain	CL0023
Unigene1046_T_Sca	PF00206.15	Lyase_1	395.8	1.2e-118	Domain	No_clan
Unigene10460_T_Sca	PF00249.26	Myb_DNA-binding	47.3	1.5e-12	Domain	CL0123
Unigene10465_T_Sca	PF00106.20	adh_short	26	7.1e-06	Domain	CL0063
Unigene10467_T_Sca	PF00069.20	Pkinase	21.8	8.2e-05	Domain	CL0016
Unigene10469_T_Sca	PF10458.4	Val_tRNA-synt_C	25.9	7.4e-06	Domain	CL0298
Unigene1047_T_Sca	PF03547.13	Mem_trans	128.1	2.4e-37	Family	CL0064
Unigene10474_T_Sca	PF00076.17	RRM_1	28.6	7.7e-07	Domain	CL0221
Unigene1048_T_Sca	PF08568.5	Kinetochor_Ybp2	48.5	3.8e-13	Family	No_clan
Unigene10480_T_Sca	PF02686.10	Glu-tRNAGln	62.3	2.7e-17	Family	No_clan
Unigene10485_T_Sca	PF04515.7	Choline_transpo	130.9	4.3e-38	Family	No_clan
Unigene10487_T_Sca	PF04178.7	Got1	71.9	4.4e-20	Family	No_clan
Unigene1049_T_Sca	PF00472.15	RF-1	112	1.2e-32	Family	CL0337
Unigene1049_T_Sca	PF03462.13	PCRF	99.7	7.7e-29	Domain	CL0328
Unigene10490_T_Sca	PF14990.1	DUF4516	53.3	1.4e-14	Family	No_clan
Unigene10496_T_Sca	PF00928.16	Adap_comp_sub	35.7	4.7e-09	Family	CL0448
Unigene10498_T_Sca	PF08293.6	MRP-S33	61.7	4.5e-17	Family	No_clan
Unigene105_T_Sca	PF06136.8	DUF966	145	3.4e-42	Family	No_clan
Unigene1050_T_Sca	PF07876.7	Dabb	34.2	2.5e-08	Domain	CL0032
Unigene1050_T_Sca	PF07876.7	Dabb	62.8	3e-17	Domain	CL0032
Unigene10502_T_Sca	PF13855.1	LRR_8	30.2	2.8e-07	Repeat	CL0022
Unigene10505_T_Sca	PF07910.8	Peptidase_C78	42.4	4.1e-11	Family	CL0125
Unigene10507_T_Sca	PF01287.15	eIF-5a	99	1e-28	Family	CL0021
Unigene10508_T_Sca	PF00076.17	RRM_1	34.6	1.1e-08	Domain	CL0221
Unigene1051_T_Sca	PF03514.9	GRAS	256.8	2.5e-76	Family	CL0063
Unigene10511_T_Sca	PF01233.14	NMT	145.3	1.2e-42	Domain	CL0257
Unigene10515_T_Sca	PF14555.1	UBA_4	45.2	4.6e-12	Domain	CL0214
Unigene1052_T_Sca	PF10357.4	Kin17_mid	163.4	1.7e-48	Family	No_clan
Unigene10520_T_Sca	PF02298.12	Cu_bind_like	27.8	1.5e-06	Domain	CL0026
Unigene10522_T_Sca	PF00153.22	Mito_carr	77.5	4.6e-22	Family	No_clan
Unigene10527_T_Sca	PF00817.15	IMS	53.5	2.1e-14	Family	No_clan
Unigene10528_T_Sca	PF05757.6	PsbQ	39	5.4e-10	Family	No_clan
Unigene1053_T_Sca	PF03239.9	FTR1	33.2	2.5e-08	Family	CL0015
Unigene1053_T_Sca	PF03239.9	FTR1	171	2.8e-50	Family	CL0015
Unigene10530_T_Sca	PF08879.5	WRC	34.7	1e-08	Domain	No_clan
Unigene10532_T_Sca	PF13405.1	EF-hand_6	24.3	1.6e-05	Domain	CL0220
Unigene10533_T_Sca	PF00009.22	GTP_EFTU	139.2	9.7e-41	Domain	CL0023
Unigene10534_T_Sca	PF00199.14	Catalase	193.4	4.7e-57	Domain	No_clan
Unigene10539_T_Sca	PF02953.10	zf-Tim10_DDP	75.9	1e-21	Domain	No_clan
Unigene1054_T_Sca	PF02338.14	OTU	50.8	2.1e-13	Family	CL0125
Unigene10544_T_Sca	PF01545.16	Cation_efflux	77	1.2e-21	Family	CL0184
Unigene10549_T_Sca	PF00850.14	Hist_deacetyl	287	1.8e-85	Domain	CL0302
Unigene10552_T_Sca	PF00571.23	CBS	58.6	3.5e-16	Domain	No_clan
Unigene10557_T_Sca	PF00072.19	Response_reg	39.1	5.9e-10	Domain	CL0304
Unigene10558_T_Sca	PF00501.23	AMP-binding	43	1.9e-11	Family	CL0378
Unigene10558_T_Sca	PF13193.1	AMP-binding_C	59.5	4.4e-16	Domain	CL0531
Unigene10564_T_Sca	PF00481.16	PP2C	23	4.2e-05	Family	CL0238
Unigene10566_T_Sca	PF01062.16	Bestrophin	60	1.7e-16	Family	No_clan
Unigene10567_T_Sca	PF01119.14	DNA_mis_repair	92.4	1.2e-26	Family	CL0329
Unigene1057_T_Sca	PF01189.12	Nol1_Nop2_Fmu	97.5	8.1e-28	Family	CL0063
Unigene10571_T_Sca	PF00067.17	p450	36.2	2.3e-09	Domain	No_clan
Unigene10573_T_Sca	PF00025.16	Arf	53.6	1.5e-14	Domain	CL0023
Unigene10574_T_Sca	PF01585.18	G-patch	51.7	5.2e-14	Family	CL0449
Unigene10574_T_Sca	PF07842.7	GCFC	61.7	6.7e-17	Family	No_clan
Unigene10574_T_Sca	PF12457.3	TIP_N	54.7	8.6e-15	Family	No_clan
Unigene10575_T_Sca	PF13450.1	NAD_binding_8	40.6	1.8e-10	Domain	CL0063
Unigene10579_T_Sca	PF00462.19	Glutaredoxin	61.7	4.5e-17	Domain	CL0172
Unigene10579_T_Sca	PF00462.19	Glutaredoxin	62.7	2.2e-17	Domain	CL0172
Unigene10580_T_Sca	PF03105.14	SPX	57.1	2.2e-15	Domain	No_clan
Unigene10581_T_Sca	PF00069.20	Pkinase	196.3	4.8e-58	Domain	CL0016
Unigene10582_T_Sca	PF01266.19	DAO	31.4	8.6e-08	Domain	CL0063
Unigene10583_T_Sca	PF00226.26	DnaJ	41.2	9.7e-11	Domain	CL0392
Unigene10588_T_Sca	PF03656.8	Pam16	70.8	8.5e-20	Family	CL0392
Unigene1059_T_Sca	PF00076.17	RRM_1	82.7	1e-23	Domain	CL0221
Unigene10594_T_Sca	PF00400.27	WD40	29.2	5.3e-07	Repeat	CL0186
Unigene10595_T_Sca	PF00224.16	PK	137.9	2.9e-40	Family	CL0151
Unigene10596_T_Sca	PF02705.11	K_trans	344.3	9.5e-103	Family	CL0062
Unigene10597_T_Sca	PF12460.3	MMS19_C	57.9	7.1e-16	Domain	CL0020
Unigene10599_T_Sca	PF00069.20	Pkinase	73.5	1.4e-20	Domain	CL0016
Unigene10602_T_Sca	PF01399.22	PCI	35.4	1e-08	Family	CL0123
Unigene10603_T_Sca	PF00063.16	Myosin_head	290.2	2.5e-86	Domain	CL0023
Unigene10605_T_Sca	PF13041.1	PPR_2	33.9	2.2e-08	Repeat	CL0020
Unigene10609_T_Sca	PF03109.11	ABC1	62.3	3.9e-17	Family	CL0016
Unigene10610_T_Sca	PF00400.27	WD40	24.6	1.6e-05	Repeat	CL0186
Unigene10611_T_Sca	PF06916.8	DUF1279	36.5	4.2e-09	Family	No_clan
Unigene10612_T_Sca	PF00576.16	Transthyretin	110.7	3.1e-32	Domain	CL0287
Unigene10614_T_Sca	PF00372.14	Hemocyanin_M	36.8	2.4e-09	Domain	CL0205
Unigene10614_T_Sca	PF03722.9	Hemocyanin_N	148.4	1e-43	Domain	No_clan
Unigene10617_T_Sca	PF10274.4	ParcG	110.6	7.6e-32	Family	CL0020
Unigene10618_T_Sca	PF03171.15	2OG-FeII_Oxy	90.6	5.9e-26	Domain	CL0029
Unigene10618_T_Sca	PF14226.1	DIOX_N	91.8	3.9e-26	Family	No_clan
Unigene10620_T_Sca	PF00583.19	Acetyltransf_1	26.5	4.8e-06	Family	CL0257
Unigene10622_T_Sca	PF00069.20	Pkinase	107.6	5.4e-31	Domain	CL0016
Unigene10625_T_Sca	PF00069.20	Pkinase	43.3	2.4e-11	Domain	CL0016
Unigene10626_T_Sca	PF02990.11	EMP70	151	3.8e-44	Family	No_clan
Unigene10629_T_Sca	PF00253.16	Ribosomal_S14	64.3	4.5e-18	Family	No_clan
Unigene10630_T_Sca	PF00067.17	p450	199	9.9e-59	Domain	No_clan
Unigene10631_T_Sca	PF00274.14	Glycolytic	130.3	5e-38	Domain	No_clan
Unigene10641_T_Sca	PF00076.17	RRM_1	39.8	2.4e-10	Domain	CL0221
Unigene10641_T_Sca	PF00076.17	RRM_1	62.9	1.5e-17	Domain	CL0221
Unigene10647_T_Sca	PF02843.11	GARS_C	99.9	6.7e-29	Domain	No_clan
Unigene1065_T_Sca	PF00190.17	Cupin_1	53.5	1.6e-14	Domain	CL0029
Unigene10657_T_Sca	PF07983.8	X8	60.5	1.6e-16	Domain	No_clan
Unigene10658_T_Sca	PF01544.13	CorA	31.5	8.5e-08	Family	No_clan
Unigene10661_T_Sca	PF06830.6	Root_cap	80.4	5.9e-23	Family	No_clan
Unigene10663_T_Sca	PF00141.18	peroxidase	68.9	4.3e-19	Family	No_clan
Unigene10667_T_Sca	PF00933.16	Glyco_hydro_3	129.8	9.5e-38	Family	CL0058
Unigene10669_T_Sca	PF00226.26	DnaJ	30.9	1.6e-07	Domain	CL0392
Unigene10670_T_Sca	PF03188.11	Cytochrom_B561	26.9	3.5e-06	Family	CL0328
Unigene10674_T_Sca	PF10255.4	Paf67	117.3	7.1e-34	Family	CL0020
Unigene10676_T_Sca	PF03407.11	Nucleotid_trans	35	1.1e-08	Family	CL0110
Unigene1068_T_Sca	PF01111.14	CKS	127.4	1.2e-37	Domain	No_clan
Unigene10683_T_Sca	PF04145.10	Ctr	57.5	1.4e-15	Family	No_clan
Unigene10685_T_Sca	PF14709.1	DND1_DSRM	35.3	1e-08	Domain	CL0196
Unigene10686_T_Sca	PF04815.10	Sec23_helical	48.2	5.3e-13	Domain	No_clan
Unigene10686_T_Sca	PF08033.7	Sec23_BS	50	3.1e-13	Domain	No_clan
Unigene10687_T_Sca	PF08783.6	DWNN	94.6	2.4e-27	Domain	CL0072
Unigene10688_T_Sca	PF06351.6	Allene_ox_cyc	53.3	2.2e-14	Family	No_clan
Unigene10689_T_Sca	PF00170.16	bZIP_1	36.6	3.2e-09	Family	CL0018
Unigene10690_T_Sca	PF00170.16	bZIP_1	30.6	2.3e-07	Family	CL0018
Unigene10691_T_Sca	PF00170.16	bZIP_1	36.9	2.6e-09	Family	CL0018
Unigene10692_T_Sca	PF00170.16	bZIP_1	29.9	3.9e-07	Family	CL0018
Unigene10693_T_Sca	PF00170.16	bZIP_1	36.9	2.6e-09	Family	CL0018
Unigene10694_T_Sca	PF00170.16	bZIP_1	36.6	3.2e-09	Family	CL0018
Unigene10695_T_Sca	PF00170.16	bZIP_1	30.9	1.9e-07	Family	CL0018
Unigene10696_T_Sca	PF00170.16	bZIP_1	29.9	3.9e-07	Family	CL0018
Unigene10697_T_Sca	PF00170.16	bZIP_1	36.9	2.6e-09	Family	CL0018
Unigene10698_T_Sca	PF00170.16	bZIP_1	36.6	3.2e-09	Family	CL0018
Unigene10699_T_Sca	PF00170.16	bZIP_1	28.6	1e-06	Family	CL0018
Unigene10700_T_Sca	PF00170.16	bZIP_1	36.9	2.6e-09	Family	CL0018
Unigene10701_T_Sca	PF00170.16	bZIP_1	28.6	1e-06	Family	CL0018
Unigene10702_T_Sca	PF00170.16	bZIP_1	30.2	3.1e-07	Family	CL0018
Unigene10703_T_Sca	PF00170.16	bZIP_1	30.3	2.8e-07	Family	CL0018
Unigene10704_T_Sca	PF00170.16	bZIP_1	36.6	3.2e-09	Family	CL0018
Unigene10712_T_Sca	PF03732.12	Retrotrans_gag	30.8	2.3e-07	Family	CL0523
Unigene10716_T_Sca	PF00300.17	His_Phos_1	41.4	1.5e-10	Domain	CL0071
Unigene10717_T_Sca	PF00300.17	His_Phos_1	41.4	1.5e-10	Domain	CL0071
Unigene10718_T_Sca	PF00571.23	CBS	36.8	2.4e-09	Domain	No_clan
Unigene10718_T_Sca	PF00571.23	CBS	56.7	1.5e-15	Domain	No_clan
Unigene10722_T_Sca	PF08234.7	Spindle_Spc25	26.7	3.9e-06	Family	No_clan
Unigene10723_T_Sca	PF08234.7	Spindle_Spc25	26.7	4.1e-06	Family	No_clan
Unigene10724_T_Sca	PF03297.10	Ribosomal_S25	155.6	3.3e-46	Family	CL0123
Unigene10725_T_Sca	PF03297.10	Ribosomal_S25	156.5	1.7e-46	Family	CL0123
Unigene10728_T_Sca	PF00069.20	Pkinase	58.8	4.3e-16	Domain	CL0016
Unigene10729_T_Sca	PF00069.20	Pkinase	65.2	4.8e-18	Domain	CL0016
Unigene10730_T_Sca	PF00127.15	Copper-bind	106.7	5.4e-31	Domain	CL0026
Unigene10731_T_Sca	PF04511.10	DER1	26	5.3e-06	Family	CL0207
Unigene10732_T_Sca	PF00183.13	HSP90	185.8	1e-54	Family	No_clan
Unigene10732_T_Sca	PF02518.21	HATPase_c	45.1	6.4e-12	Domain	CL0025
Unigene10733_T_Sca	PF00183.13	HSP90	185.8	1e-54	Family	No_clan
Unigene10733_T_Sca	PF02518.21	HATPase_c	45.1	6.4e-12	Domain	CL0025
Unigene10738_T_Sca	PF00010.21	HLH	35.9	4.2e-09	Domain	No_clan
Unigene10739_T_Sca	PF00010.21	HLH	35.9	4.2e-09	Domain	No_clan
Unigene1074_T_Sca	PF13358.1	DDE_3	55.9	3.6e-15	Domain	CL0219
Unigene10743_T_Sca	PF14541.1	TAXi_C	73.7	1.2e-20	Domain	CL0129
Unigene10746_T_Sca	PF00782.15	DSPc	86	1.5e-24	Domain	CL0031
Unigene10747_T_Sca	PF06911.7	Senescence	128.8	1.7e-37	Family	No_clan
Unigene10748_T_Sca	PF06911.7	Senescence	128.8	1.7e-37	Family	No_clan
Unigene10750_T_Sca	PF13855.1	LRR_8	27.6	1.7e-06	Repeat	CL0022
Unigene10750_T_Sca	PF13855.1	LRR_8	33.2	3.1e-08	Repeat	CL0022
Unigene10750_T_Sca	PF13855.1	LRR_8	34.8	9.8e-09	Repeat	CL0022
Unigene10751_T_Sca	PF13855.1	LRR_8	28.3	1e-06	Repeat	CL0022
Unigene10751_T_Sca	PF13855.1	LRR_8	35.6	5.7e-09	Repeat	CL0022
Unigene10752_T_Sca	PF13676.1	TIR_2	54	1.4e-14	Domain	CL0173
Unigene10756_T_Sca	PF08007.7	Cupin_4	87	1.3e-24	Family	CL0029
Unigene10757_T_Sca	PF00004.24	AAA	55.1	8.4e-15	Family	CL0023
Unigene10757_T_Sca	PF02861.15	Clp_N	36.8	2.7e-09	Family	No_clan
Unigene10757_T_Sca	PF07724.9	AAA_2	181	1.7e-53	Domain	CL0023
Unigene10757_T_Sca	PF10431.4	ClpB_D2-small	70.9	5.7e-20	Domain	No_clan
Unigene10758_T_Sca	PF00004.24	AAA	55.1	8.4e-15	Family	CL0023
Unigene10758_T_Sca	PF02861.15	Clp_N	36.8	2.7e-09	Family	No_clan
Unigene10758_T_Sca	PF07724.9	AAA_2	181	1.7e-53	Domain	CL0023
Unigene10758_T_Sca	PF10431.4	ClpB_D2-small	70.9	5.7e-20	Domain	No_clan
Unigene10762_T_Sca	PF00931.17	NB-ARC	188	1.6e-55	Domain	CL0023
Unigene10763_T_Sca	PF13855.1	LRR_8	30.9	1.6e-07	Repeat	CL0022
Unigene10764_T_Sca	PF07714.12	Pkinase_Tyr	102.8	1.6e-29	Domain	CL0016
Unigene10765_T_Sca	PF02364.10	Glucan_synthase	229.1	8e-68	Family	CL0111
Unigene10769_T_Sca	PF00301.15	Rubredoxin	34.1	1.7e-08	Domain	CL0045
Unigene10773_T_Sca	PF00657.17	Lipase_GDSL	37.4	2.2e-09	Family	CL0264
Unigene10778_T_Sca	PF00069.20	Pkinase	21.7	8.9e-05	Domain	CL0016
Unigene10780_T_Sca	PF03018.9	Dirigent	59.4	2.6e-16	Family	No_clan
Unigene10783_T_Sca	PF01336.20	tRNA_anti-codon	22.2	8.9e-05	Domain	CL0021
Unigene10785_T_Sca	PF01582.15	TIR	31.8	7.8e-08	Family	CL0173
Unigene10786_T_Sca	PF00153.22	Mito_carr	25.7	6.4e-06	Family	No_clan
Unigene10786_T_Sca	PF00153.22	Mito_carr	80.2	6.4e-23	Family	No_clan
Unigene10786_T_Sca	PF00153.22	Mito_carr	84.9	2.2e-24	Family	No_clan
Unigene10787_T_Sca	PF00153.22	Mito_carr	55.7	2.8e-15	Family	No_clan
Unigene10787_T_Sca	PF00153.22	Mito_carr	80.1	7.2e-23	Family	No_clan
Unigene10787_T_Sca	PF00153.22	Mito_carr	84.6	2.7e-24	Family	No_clan
Unigene10788_T_Sca	PF10250.4	O-FucT	107.7	6.1e-31	Family	No_clan
Unigene10789_T_Sca	PF10250.4	O-FucT	108.1	4.8e-31	Family	No_clan
Unigene10792_T_Sca	PF04080.8	Per1	97.3	9.4e-28	Family	No_clan
Unigene10793_T_Sca	PF04080.8	Per1	177.7	2.8e-52	Family	No_clan
Unigene10796_T_Sca	PF01764.20	Lipase_3	125.1	1.5e-36	Family	CL0028
Unigene10797_T_Sca	PF00063.16	Myosin_head	45	3.8e-12	Domain	CL0023
Unigene10797_T_Sca	PF00612.22	IQ	22.2	6.3e-05	Motif	No_clan
Unigene10797_T_Sca	PF00612.22	IQ	25.9	4e-06	Motif	No_clan
Unigene10797_T_Sca	PF00612.22	IQ	26.3	3.1e-06	Motif	No_clan
Unigene10797_T_Sca	PF00612.22	IQ	26.9	2e-06	Motif	No_clan
Unigene10797_T_Sca	PF00612.22	IQ	29.2	3.7e-07	Motif	No_clan
Unigene10798_T_Sca	PF00063.16	Myosin_head	47.1	9.1e-13	Domain	CL0023
Unigene10799_T_Sca	PF07714.12	Pkinase_Tyr	152.3	1.2e-44	Domain	CL0016
Unigene10800_T_Sca	PF07714.12	Pkinase_Tyr	153.4	5.6e-45	Domain	CL0016
Unigene10803_T_Sca	PF00067.17	p450	283.4	2.5e-84	Domain	No_clan
Unigene10804_T_Sca	PF00400.27	WD40	31.2	1.3e-07	Repeat	CL0186
Unigene10805_T_Sca	PF00400.27	WD40	29.2	5.5e-07	Repeat	CL0186
Unigene10811_T_Sca	PF05030.7	SSXT	58.5	3.5e-16	Family	No_clan
Unigene10812_T_Sca	PF00181.18	Ribosomal_L2	44.2	1.3e-11	Domain	CL0021
Unigene10814_T_Sca	PF00025.16	Arf	87.8	4.7e-25	Domain	CL0023
Unigene10816_T_Sca	PF00069.20	Pkinase	41.7	7e-11	Domain	CL0016
Unigene10818_T_Sca	PF00686.14	CBM_20	36.1	3.4e-09	Family	CL0369
Unigene10820_T_Sca	PF05362.8	Lon_C	263.1	1.2e-78	Domain	CL0329
Unigene10822_T_Sca	PF00141.18	peroxidase	107.4	7e-31	Family	No_clan
Unigene10825_T_Sca	PF01251.13	Ribosomal_S7e	279.8	8e-84	Family	No_clan
Unigene10828_T_Sca	PF04190.8	DUF410	49.9	3e-13	Family	No_clan
Unigene10829_T_Sca	PF03330.13	DPBB_1	62.5	2.7e-17	Domain	CL0199
Unigene1083_T_Sca	PF00230.15	MIP	62.1	4.9e-17	Family	No_clan
Unigene10836_T_Sca	PF00169.24	PH	34.7	1.5e-08	Domain	CL0266
Unigene1084_T_Sca	PF01602.15	Adaptin_N	251.9	9.3e-75	Family	CL0020
Unigene10840_T_Sca	PF00332.13	Glyco_hydro_17	255.4	5.9e-76	Domain	CL0058
Unigene10843_T_Sca	PF01381.17	HTH_3	53.6	1.4e-14	Domain	CL0123
Unigene10843_T_Sca	PF08523.5	MBF1	72.5	2e-20	Family	No_clan
Unigene10844_T_Sca	PF12734.2	CYSTM	59.5	2.2e-16	Family	No_clan
Unigene10845_T_Sca	PF00004.24	AAA	43.6	3e-11	Family	CL0023
Unigene10847_T_Sca	PF04810.10	zf-Sec23_Sec24	61.8	3.2e-17	Domain	No_clan
Unigene10848_T_Sca	PF00141.18	peroxidase	47.7	1.2e-12	Family	No_clan
Unigene10849_T_Sca	PF00141.18	peroxidase	47.7	1.2e-12	Family	No_clan
Unigene10850_T_Sca	PF00571.23	CBS	22.6	6.7e-05	Domain	No_clan
Unigene10850_T_Sca	PF00571.23	CBS	60	1.3e-16	Domain	No_clan
Unigene10859_T_Sca	PF03151.11	TPT	89.5	1.6e-25	Family	CL0184
Unigene1086_T_Sca	PF05142.7	DUF702	113.2	1.2e-32	Family	No_clan
Unigene10861_T_Sca	PF13517.1	VCBS	38.6	1e-09	Repeat	CL0186
Unigene10862_T_Sca	PF00582.21	Usp	94.2	7.3e-27	Domain	CL0039
Unigene10864_T_Sca	PF13669.1	Glyoxalase_4	46.2	3.5e-12	Family	CL0104
Unigene10865_T_Sca	PF00459.20	Inositol_P	45.8	4.4e-12	Family	CL0171
Unigene10870_T_Sca	PF00009.22	GTP_EFTU	35.2	7.5e-09	Domain	CL0023
Unigene10872_T_Sca	PF00085.15	Thioredoxin	63.1	1.5e-17	Domain	CL0172
Unigene10872_T_Sca	PF00462.19	Glutaredoxin	58.5	4.6e-16	Domain	CL0172
Unigene10872_T_Sca	PF00462.19	Glutaredoxin	62.2	3.3e-17	Domain	CL0172
Unigene10873_T_Sca	PF00464.14	SHMT	643.2	9.9e-194	Domain	CL0061
Unigene10874_T_Sca	PF01180.16	DHO_dh	235.5	6e-70	Domain	CL0036
Unigene10875_T_Sca	PF00069.20	Pkinase	21.9	8e-05	Domain	CL0016
Unigene10876_T_Sca	PF00112.18	Peptidase_C1	154	5e-45	Domain	CL0125
Unigene10877_T_Sca	PF00112.18	Peptidase_C1	44.6	1.4e-11	Domain	CL0125
Unigene10877_T_Sca	PF08246.7	Inhibitor_I29	50.9	1.3e-13	Domain	No_clan
Unigene1088_T_Sca	PF08569.6	Mo25	37.8	1e-09	Family	CL0020
Unigene10886_T_Sca	PF00076.17	RRM_1	55.3	3.6e-15	Domain	CL0221
Unigene10886_T_Sca	PF01480.12	PWI	27.6	2.2e-06	Family	No_clan
Unigene10889_T_Sca	PF04784.9	DUF547	25.2	1.1e-05	Family	No_clan
Unigene10890_T_Sca	PF07714.12	Pkinase_Tyr	25.5	5.9e-06	Domain	CL0016
Unigene10891_T_Sca	PF04784.9	DUF547	25.2	1.1e-05	Family	No_clan
Unigene10892_T_Sca	PF00012.15	HSP70	30.9	6.5e-08	Family	CL0108
Unigene10893_T_Sca	PF00012.15	HSP70	166.2	7.3e-49	Family	CL0108
Unigene10895_T_Sca	PF00240.18	ubiquitin	109.8	2.9e-32	Domain	CL0072
Unigene10896_T_Sca	PF14237.1	DUF4339	26.5	3.2e-06	Family	No_clan
Unigene10897_T_Sca	PF04424.8	DUF544	29.4	5.5e-07	Family	CL0040
Unigene10899_T_Sca	PF02041.11	Auxin_BP	218.6	3e-65	Family	CL0029
Unigene10900_T_Sca	PF02913.14	FAD-oxidase_C	190.3	3.4e-56	Domain	CL0277
Unigene10905_T_Sca	PF03088.11	Str_synth	86.5	8.8e-25	Family	CL0186
Unigene10906_T_Sca	PF03088.11	Str_synth	86.9	6.8e-25	Family	CL0186
Unigene10907_T_Sca	PF08553.5	VID27	51	6.8e-14	Family	No_clan
Unigene10908_T_Sca	PF08553.5	VID27	48.9	3e-13	Family	No_clan
Unigene10909_T_Sca	PF02190.11	LON	61.9	6.4e-17	Family	CL0178
Unigene10911_T_Sca	PF03109.11	ABC1	47	2.1e-12	Family	CL0016
Unigene10913_T_Sca	PF04922.7	DIE2_ALG10	132	2.6e-38	Family	CL0111
Unigene10918_T_Sca	PF00153.22	Mito_carr	60.3	1.1e-16	Family	No_clan
Unigene10918_T_Sca	PF00153.22	Mito_carr	75.3	2.2e-21	Family	No_clan
Unigene10920_T_Sca	PF00575.18	S1	25.7	8.6e-06	Domain	CL0021
Unigene10923_T_Sca	PF00035.20	dsrm	32.4	1e-07	Domain	CL0196
Unigene10924_T_Sca	PF00176.18	SNF2_N	209.2	5.6e-62	Family	CL0023
Unigene10924_T_Sca	PF00385.19	Chromo	23.6	2.8e-05	Domain	CL0049
Unigene10924_T_Sca	PF00385.19	Chromo	50.8	9e-14	Domain	CL0049
Unigene10925_T_Sca	PF00176.18	SNF2_N	212.1	7e-63	Family	CL0023
Unigene10926_T_Sca	PF03647.8	Tmemb_14	54	1.6e-14	Family	No_clan
Unigene10927_T_Sca	PF00400.27	WD40	24.6	1.5e-05	Repeat	CL0186
Unigene10927_T_Sca	PF00400.27	WD40	24.7	1.4e-05	Repeat	CL0186
Unigene10927_T_Sca	PF00400.27	WD40	29.6	4e-07	Repeat	CL0186
Unigene10927_T_Sca	PF00642.19	zf-CCCH	24.7	1.3e-05	Family	CL0537
Unigene10928_T_Sca	PF03850.9	Tfb4	207.6	2.1e-61	Domain	CL0128
Unigene10929_T_Sca	PF03850.9	Tfb4	28.6	7.5e-07	Domain	CL0128
Unigene10929_T_Sca	PF03850.9	Tfb4	158.7	1.7e-46	Domain	CL0128
Unigene10930_T_Sca	PF02485.16	Branch	62.6	3e-17	Family	No_clan
Unigene10933_T_Sca	PF01753.13	zf-MYND	29	7e-07	Family	CL0175
Unigene10936_T_Sca	PF00536.25	SAM_1	42.2	6.4e-11	Domain	CL0003
Unigene10939_T_Sca	PF02469.17	Fasciclin	23	5.9e-05	Family	No_clan
Unigene1094_T_Sca	PF07727.9	RVT_2	85.4	2.7e-24	Family	CL0027
Unigene10940_T_Sca	PF00702.21	Hydrolase	130.7	9.8e-38	Domain	CL0137
Unigene10943_T_Sca	PF00248.16	Aldo_ket_red	43.2	2e-11	Domain	No_clan
Unigene10944_T_Sca	PF03650.8	MPC	122.5	8.4e-36	Family	CL0141
Unigene10945_T_Sca	PF13855.1	LRR_8	29.6	4e-07	Repeat	CL0022
Unigene10946_T_Sca	PF04818.8	CTD_bind	30	4.3e-07	Family	No_clan
Unigene10948_T_Sca	PF00025.16	Arf	100.1	7.8e-29	Domain	CL0023
Unigene10950_T_Sca	PF01555.13	N6_N4_Mtase	23.7	2.7e-05	Family	CL0063
Unigene10952_T_Sca	PF09803.4	DUF2346	23.5	3.5e-05	Family	No_clan
Unigene10957_T_Sca	PF01582.15	TIR	22.9	4.5e-05	Family	CL0173
Unigene10958_T_Sca	PF13087.1	AAA_12	93.3	1.2e-26	Domain	CL0023
Unigene10960_T_Sca	PF03819.12	MazG	33.5	2.9e-08	Domain	CL0231
Unigene10969_T_Sca	PF00504.16	Chloroa_b-bind	25.7	1.1e-05	Family	No_clan
Unigene1097_T_Sca	PF00569.12	ZZ	27.8	1.2e-06	Domain	CL0006
Unigene10975_T_Sca	PF01419.12	Jacalin	45.9	4.7e-12	Domain	No_clan
Unigene1098_T_Sca	PF02893.15	GRAM	42.6	3.1e-11	Family	CL0266
Unigene10982_T_Sca	PF00847.15	AP2	27.8	2e-06	Domain	CL0081
Unigene10985_T_Sca	PF09696.5	Ctf8	46.6	2.5e-12	Family	No_clan
Unigene10986_T_Sca	PF09696.5	Ctf8	30.3	2.8e-07	Family	No_clan
Unigene10988_T_Sca	PF13632.1	Glyco_trans_2_3	59.8	2.7e-16	Domain	CL0110
Unigene10989_T_Sca	PF02309.11	AUX_IAA	68.3	7.4e-19	Family	No_clan
Unigene10989_T_Sca	PF06507.8	Auxin_resp	67.4	7.3e-19	Family	No_clan
Unigene1099_T_Sca	PF03514.9	GRAS	37.2	1.3e-09	Family	CL0063
Unigene10990_T_Sca	PF02309.11	AUX_IAA	68	9.3e-19	Family	No_clan
Unigene10990_T_Sca	PF06507.8	Auxin_resp	67.2	8.4e-19	Family	No_clan
Unigene10992_T_Sca	PF08433.5	KTI12	142.4	1.4e-41	Family	CL0023
Unigene10994_T_Sca	PF00069.20	Pkinase	90.7	7.9e-26	Domain	CL0016
Unigene10997_T_Sca	PF01636.18	APH	41.1	1.6e-10	Family	CL0016
Unigene10999_T_Sca	PF04410.9	Gar1	132	1.2e-38	Family	No_clan
Unigene11000_T_Sca	PF04410.9	Gar1	113.3	6.8e-33	Family	No_clan
Unigene11006_T_Sca	PF02042.10	RWP-RK	94.8	1.9e-27	Family	No_clan
Unigene11010_T_Sca	PF02213.11	GYF	47.6	8.8e-13	Domain	No_clan
Unigene11013_T_Sca	PF04185.9	Phosphoesterase	184.2	3.9e-54	Family	CL0088
Unigene11014_T_Sca	PF04185.9	Phosphoesterase	158.5	2.7e-46	Family	CL0088
Unigene11015_T_Sca	PF00004.24	AAA	144	2.8e-42	Family	CL0023
Unigene1102_T_Sca	PF02298.12	Cu_bind_like	50.7	1.1e-13	Domain	CL0026
Unigene11026_T_Sca	PF00742.14	Homoserine_dh	26.3	5e-06	Domain	No_clan
Unigene11028_T_Sca	PF12697.2	Abhydrolase_6	40.1	3.5e-10	Domain	CL0028
Unigene11032_T_Sca	PF12357.3	PLD_C	76.2	9.9e-22	Family	No_clan
Unigene11033_T_Sca	PF06068.8	TIP49	269.4	4.1e-80	Family	CL0023
Unigene11034_T_Sca	PF01607.19	CBM_14	40.9	1.4e-10	Domain	CL0155
Unigene11035_T_Sca	PF09118.6	DUF1929	28.3	1.4e-06	Domain	No_clan
Unigene11036_T_Sca	PF00153.22	Mito_carr	78.7	2e-22	Family	No_clan
Unigene11036_T_Sca	PF00153.22	Mito_carr	89	1.1e-25	Family	No_clan
Unigene11040_T_Sca	PF00122.15	E1-E2_ATPase	182.9	4.4e-54	Family	No_clan
Unigene11040_T_Sca	PF00702.21	Hydrolase	96.3	3.1e-27	Domain	CL0137
Unigene11041_T_Sca	PF04842.7	DUF639	160.7	4.1e-47	Family	No_clan
Unigene11042_T_Sca	PF04842.7	DUF639	123.7	6.5e-36	Family	No_clan
Unigene11047_T_Sca	PF01185.13	Hydrophobin	26.3	7.1e-06	Family	No_clan
Unigene11048_T_Sca	PF00141.18	peroxidase	221.9	7.1e-66	Family	No_clan
Unigene11049_T_Sca	PF04117.7	Mpv17_PMP22	64.7	4.3e-18	Family	No_clan
Unigene1105_T_Sca	PF00995.18	Sec1	57.7	8.2e-16	Family	No_clan
Unigene11050_T_Sca	PF12701.2	LSM14	128.4	6.4e-38	Domain	CL0527
Unigene11051_T_Sca	PF00168.25	C2	55.2	4.4e-15	Domain	CL0154
Unigene11051_T_Sca	PF00387.14	PI-PLC-Y	87.1	7.9e-25	Family	CL0384
Unigene11051_T_Sca	PF00388.14	PI-PLC-X	178.2	5.6e-53	Family	CL0384
Unigene11052_T_Sca	PF00013.24	KH_1	31.7	8.7e-08	Domain	CL0007
Unigene11053_T_Sca	PF00154.16	RecA	102	3.2e-29	Family	CL0023
Unigene11055_T_Sca	PF00271.26	Helicase_C	43.4	2.2e-11	Family	CL0023
Unigene11055_T_Sca	PF04408.18	HA2	84.6	3.7e-24	Domain	No_clan
Unigene11055_T_Sca	PF07717.11	OB_NTP_bind	57	1.5e-15	Domain	CL0021
Unigene11056_T_Sca	PF00454.22	PI3_PI4_kinase	120.8	5.8e-35	Family	No_clan
Unigene11057_T_Sca	PF01501.15	Glyco_transf_8	70.4	1.4e-19	Family	CL0110
Unigene11058_T_Sca	PF12697.2	Abhydrolase_6	109.5	2.1e-31	Domain	CL0028
Unigene11059_T_Sca	PF02701.10	zf-Dof	31.5	1.2e-07	Family	No_clan
Unigene1106_T_Sca	PF00173.23	Cyt-b5	41.6	7.5e-11	Domain	No_clan
Unigene11060_T_Sca	PF00106.20	adh_short	63.2	2.6e-17	Domain	CL0063
Unigene11062_T_Sca	PF06041.6	DUF924	143.8	4.7e-42	Family	No_clan
Unigene11064_T_Sca	PF06807.9	Clp1	104.3	6.5e-30	Family	No_clan
Unigene11069_T_Sca	PF01582.15	TIR	60.8	8.8e-17	Family	CL0173
Unigene11070_T_Sca	PF13679.1	Methyltransf_32	51.6	7.1e-14	Domain	CL0063
Unigene11073_T_Sca	PF03109.11	ABC1	70.7	9.6e-20	Family	CL0016
Unigene11074_T_Sca	PF03645.8	Tctex-1	51.5	6.9e-14	Family	No_clan
Unigene11075_T_Sca	PF03514.9	GRAS	137.9	3.4e-40	Family	CL0063
Unigene11077_T_Sca	PF04097.9	Nic96	247.3	2.3e-73	Family	No_clan
Unigene11079_T_Sca	PF12146.3	Hydrolase_4	92	1.5e-26	Family	CL0028
Unigene11081_T_Sca	PF13419.1	HAD_2	84.6	8.8e-24	Family	CL0137
Unigene11084_T_Sca	PF13850.1	ERGIC_N	102.9	6.4e-30	Domain	No_clan
Unigene11087_T_Sca	PF10255.4	Paf67	389.8	1.3e-116	Family	CL0020
Unigene11088_T_Sca	PF00069.20	Pkinase	217.5	1.7e-64	Domain	CL0016
Unigene11091_T_Sca	PF00448.17	SRP54	202.1	5.5e-60	Family	CL0023
Unigene11091_T_Sca	PF02978.14	SRP_SPB	96.8	7.5e-28	Domain	No_clan
Unigene11093_T_Sca	PF00098.18	zf-CCHC	29.2	5.5e-07	Domain	CL0511
Unigene11093_T_Sca	PF05670.8	DUF814	79.5	1.2e-22	Domain	No_clan
Unigene11093_T_Sca	PF05833.6	FbpA	36	2.9e-09	Family	CL0303
Unigene11093_T_Sca	PF05833.6	FbpA	45.4	4e-12	Family	CL0303
Unigene11093_T_Sca	PF11923.3	DUF3441	98.1	2.1e-28	Family	No_clan
Unigene11096_T_Sca	PF13483.1	Lactamase_B_3	117	6.4e-34	Domain	CL0381
Unigene11097_T_Sca	PF00759.14	Glyco_hydro_9	437.1	7.2e-131	Domain	CL0059
Unigene11099_T_Sca	PF01643.12	Acyl-ACP_TE	84.5	5.3e-24	Family	CL0050
Unigene1110_T_Sca	PF00477.12	LEA_5	50.7	1.8e-13	Family	CL0385
Unigene11104_T_Sca	PF02362.16	B3	76	1.3e-21	Family	CL0405
Unigene11106_T_Sca	PF06964.7	Alpha-L-AF_C	61	1.2e-16	Family	No_clan
Unigene11109_T_Sca	PF11034.3	DUF2823	25.7	9.2e-06	Family	No_clan
Unigene11110_T_Sca	PF00687.16	Ribosomal_L1	39	5.1e-10	Domain	CL0480
Unigene11113_T_Sca	PF12352.3	V-SNARE_C	46.2	3.3e-12	Domain	CL0147
Unigene11117_T_Sca	PF00504.16	Chloroa_b-bind	79.3	3.6e-22	Family	No_clan
Unigene1112_T_Sca	PF00443.24	UCH	183.9	3e-54	Family	CL0125
Unigene11120_T_Sca	PF00847.15	AP2	29.2	7e-07	Domain	CL0081
Unigene11128_T_Sca	PF00366.15	Ribosomal_S17	44	1.6e-11	Domain	CL0021
Unigene1113_T_Sca	PF01217.15	Clat_adaptor_s	82.4	2.4e-23	Domain	CL0212
Unigene11130_T_Sca	PF00481.16	PP2C	39.4	4.2e-10	Family	CL0238
Unigene11131_T_Sca	PF00005.22	ABC_tran	24.6	2.5e-05	Domain	CL0023
Unigene11139_T_Sca	PF02141.16	DENN	38.9	6.9e-10	Family	CL0330
Unigene11143_T_Sca	PF00313.17	CSD	89.2	1.1e-25	Domain	CL0021
Unigene11148_T_Sca	PF00069.20	Pkinase	131.5	2.7e-38	Domain	CL0016
Unigene11151_T_Sca	PF00722.16	Glyco_hydro_16	38	9.6e-10	Domain	CL0004
Unigene11159_T_Sca	PF13646.1	HEAT_2	33.7	3.2e-08	Family	CL0020
Unigene11165_T_Sca	PF00311.12	PEPcase	112.8	1.1e-32	Family	CL0151
Unigene11166_T_Sca	PF00009.22	GTP_EFTU	37.7	1.3e-09	Domain	CL0023
Unigene11166_T_Sca	PF03143.12	GTP_EFTU_D3	42.5	5.5e-11	Domain	No_clan
Unigene11166_T_Sca	PF03144.20	GTP_EFTU_D2	66.8	1.3e-18	Domain	CL0023
Unigene11168_T_Sca	PF03098.10	An_peroxidase	42.2	3.2e-11	Family	No_clan
Unigene11168_T_Sca	PF03098.10	An_peroxidase	56.7	1.3e-15	Family	No_clan
Unigene11169_T_Sca	PF00471.15	Ribosomal_L33	59.7	2.3e-16	Family	No_clan
Unigene11173_T_Sca	PF00326.16	Peptidase_S9	60.8	9.9e-17	Family	CL0028
Unigene11174_T_Sca	PF00393.14	6PGD	126.5	1.1e-36	Domain	CL0106
Unigene11180_T_Sca	PF03552.9	Cellulose_synt	152.1	1.9e-44	Family	CL0110
Unigene11185_T_Sca	PF00316.15	FBPase	334.7	4.2e-100	Family	CL0171
Unigene11198_T_Sca	PF03619.11	Solute_trans_a	45.6	5.4e-12	Family	No_clan
Unigene11200_T_Sca	PF01391.13	Collagen	37.2	1.5e-09	Repeat	No_clan
Unigene11200_T_Sca	PF01391.13	Collagen	38.2	7.1e-10	Repeat	No_clan
Unigene11201_T_Sca	PF01283.14	Ribosomal_S26e	59.4	3.5e-16	Family	No_clan
Unigene11204_T_Sca	PF02577.9	DNase-RNase	73.3	1e-20	Family	No_clan
Unigene11205_T_Sca	PF00403.21	HMA	28.2	1.5e-06	Domain	No_clan
Unigene1121_T_Sca	PF03443.9	Glyco_hydro_61	210.6	2.3e-62	Family	No_clan
Unigene11218_T_Sca	PF00481.16	PP2C	84.2	8.8e-24	Family	CL0238
Unigene11223_T_Sca	PF06628.7	Catalase-rel	66	1.9e-18	Family	No_clan
Unigene11233_T_Sca	PF00083.19	Sugar_tr	57.6	8e-16	Family	CL0015
Unigene11235_T_Sca	PF00298.14	Ribosomal_L11	42.3	6e-11	Domain	No_clan
Unigene11238_T_Sca	PF00067.17	p450	30.4	1.4e-07	Domain	No_clan
Unigene11241_T_Sca	PF13499.1	EF-hand_7	47.5	1.4e-12	Domain	CL0220
Unigene11242_T_Sca	PF00996.13	GDI	191.7	1.4e-56	Family	CL0063
Unigene11243_T_Sca	PF04755.7	PAP_fibrillin	93.6	1.2e-26	Family	No_clan
Unigene11248_T_Sca	PF01922.12	SRP19	95.9	1.6e-27	Family	No_clan
Unigene11259_T_Sca	PF00312.17	Ribosomal_S15	58.4	4.2e-16	Domain	No_clan
Unigene11259_T_Sca	PF08069.7	Ribosomal_S13_N	65.7	2.3e-18	Domain	No_clan
Unigene11260_T_Sca	PF00153.22	Mito_carr	28.1	1.2e-06	Family	No_clan
Unigene11260_T_Sca	PF00153.22	Mito_carr	80	7.3e-23	Family	No_clan
Unigene11261_T_Sca	PF00462.19	Glutaredoxin	61	7.4e-17	Domain	CL0172
Unigene11265_T_Sca	PF00931.17	NB-ARC	60.6	1e-16	Domain	CL0023
Unigene11270_T_Sca	PF00271.26	Helicase_C	30.5	2.3e-07	Family	CL0023
Unigene11271_T_Sca	PF01470.12	Peptidase_C15	67.7	1.1e-18	Domain	CL0379
Unigene11272_T_Sca	PF12697.2	Abhydrolase_6	98	7.2e-28	Domain	CL0028
Unigene11273_T_Sca	PF00332.13	Glyco_hydro_17	66.8	1.5e-18	Domain	CL0058
Unigene1128_T_Sca	PF03106.10	WRKY	26.2	4.9e-06	Domain	CL0274
Unigene11281_T_Sca	PF00022.14	Actin	195.3	1.1e-57	Family	CL0108
Unigene11287_T_Sca	PF01728.14	FtsJ	185.3	9.9e-55	Family	CL0063
Unigene11287_T_Sca	PF11861.3	DUF3381	48.1	8.5e-13	Family	No_clan
Unigene11292_T_Sca	PF00875.13	DNA_photolyase	29.2	6.6e-07	Domain	CL0039
Unigene11293_T_Sca	PF07714.12	Pkinase_Tyr	169.4	7.1e-50	Domain	CL0016
Unigene113_T_Sca	PF00107.21	ADH_zinc_N	70.5	8.7e-20	Family	CL0063
Unigene11302_T_Sca	PF00574.18	CLP_protease	231.9	3.9e-69	Domain	CL0127
Unigene11306_T_Sca	PF00153.22	Mito_carr	68	4.3e-19	Family	No_clan
Unigene11306_T_Sca	PF00153.22	Mito_carr	76.1	1.2e-21	Family	No_clan
Unigene11308_T_Sca	PF05193.16	Peptidase_M16_C	84	9.4e-24	Domain	CL0094
Unigene1131_T_Sca	PF00012.15	HSP70	97.3	5.1e-28	Family	CL0108
Unigene11310_T_Sca	PF02743.13	Cache_1	22.2	7.4e-05	Domain	CL0165
Unigene11313_T_Sca	PF01232.18	Mannitol_dh	70.8	1.2e-19	Domain	CL0063
Unigene11314_T_Sca	PF00311.12	PEPcase	332.3	4.8e-99	Family	CL0151
Unigene1132_T_Sca	PF00005.22	ABC_tran	59.4	4.2e-16	Domain	CL0023
Unigene11320_T_Sca	PF03105.14	SPX	38.2	1.3e-09	Domain	No_clan
Unigene11324_T_Sca	PF01031.15	Dynamin_M	137.5	3.7e-40	Family	No_clan
Unigene11325_T_Sca	PF00270.24	DEAD	49.6	3e-13	Domain	CL0023
Unigene11325_T_Sca	PF00271.26	Helicase_C	58.3	5e-16	Family	CL0023
Unigene11326_T_Sca	PF12937.2	F-box-like	27.1	2.4e-06	Domain	CL0271
Unigene1133_T_Sca	PF09353.5	DUF1995	102.9	1.7e-29	Domain	No_clan
Unigene11330_T_Sca	PF13639.1	zf-RING_2	36.7	2.6e-09	Domain	CL0229
Unigene11335_T_Sca	PF00766.14	ETF_alpha	65.2	3e-18	Domain	CL0085
Unigene11335_T_Sca	PF01012.16	ETF	117.6	4.1e-34	Domain	CL0039
Unigene11340_T_Sca	PF00300.17	His_Phos_1	70.1	2.1e-19	Domain	CL0071
Unigene11342_T_Sca	PF00121.13	TIM	293.3	9.7e-88	Domain	CL0036
Unigene11356_T_Sca	PF08417.7	PaO	67.7	6.3e-19	Family	No_clan
Unigene11359_T_Sca	PF00931.17	NB-ARC	47.4	1.1e-12	Domain	CL0023
Unigene11360_T_Sca	PF03735.9	ENT	46.6	2e-12	Family	No_clan
Unigene11367_T_Sca	PF05221.12	AdoHcyase	134.8	2.5e-39	Domain	CL0325
Unigene11368_T_Sca	PF00332.13	Glyco_hydro_17	125.1	2.8e-36	Domain	CL0058
Unigene11368_T_Sca	PF07983.8	X8	67.4	1.1e-18	Domain	No_clan
Unigene11372_T_Sca	PF02221.10	E1_DerP2_DerF2	41	1.9e-10	Domain	CL0532
Unigene11381_T_Sca	PF03188.11	Cytochrom_B561	39.1	5.8e-10	Family	CL0328
Unigene1139_T_Sca	PF00226.26	DnaJ	51.1	7.6e-14	Domain	CL0392
Unigene114_T_Sca	PF00107.21	ADH_zinc_N	69.4	2e-19	Family	CL0063
Unigene11401_T_Sca	PF00534.15	Glycos_transf_1	61.9	4.6e-17	Family	CL0113
Unigene11403_T_Sca	PF00428.14	Ribosomal_60s	61.5	7.1e-17	Family	No_clan
Unigene11405_T_Sca	PF08423.6	Rad51	27.6	1.2e-06	Domain	CL0023
Unigene11409_T_Sca	PF00012.15	HSP70	136.2	8.6e-40	Family	CL0108
Unigene11410_T_Sca	PF07714.12	Pkinase_Tyr	171.2	2e-50	Domain	CL0016
Unigene11411_T_Sca	PF00011.16	HSP20	24.7	1.5e-05	Family	CL0190
Unigene11419_T_Sca	PF00686.14	CBM_20	59.6	1.6e-16	Family	CL0369
Unigene11420_T_Sca	PF06799.6	DUF1230	160.2	2.7e-47	Family	No_clan
Unigene11426_T_Sca	PF00022.14	Actin	87.7	5e-25	Family	CL0108
Unigene11428_T_Sca	PF13877.1	RPAP3_C	80.2	8.1e-23	Domain	No_clan
Unigene11429_T_Sca	PF00650.15	CRAL_TRIO	46.7	2.2e-12	Domain	CL0512
Unigene11435_T_Sca	PF00044.19	Gp_dh_N	100.5	8.1e-29	Domain	CL0063
Unigene11436_T_Sca	PF04191.8	PEMT	46.7	2.7e-12	Family	CL0115
Unigene11438_T_Sca	PF01370.16	Epimerase	55.9	4e-15	Family	CL0063
Unigene11442_T_Sca	PF07714.12	Pkinase_Tyr	58.1	6.7e-16	Domain	CL0016
Unigene11449_T_Sca	PF03016.10	Exostosin	184.1	2.9e-54	Family	No_clan
Unigene11450_T_Sca	PF03081.10	Exo70	297	1.6e-88	Family	CL0295
Unigene11451_T_Sca	PF14309.1	DUF4378	51.6	1e-13	Family	No_clan
Unigene11454_T_Sca	PF00221.14	Lyase_aromatic	202	1.2e-59	Family	No_clan
Unigene11455_T_Sca	PF00025.16	Arf	265.8	1e-79	Domain	CL0023
Unigene11457_T_Sca	PF12854.2	PPR_1	37.8	9.4e-10	Repeat	CL0020
Unigene11457_T_Sca	PF13041.1	PPR_2	48.8	4.8e-13	Repeat	CL0020
Unigene11457_T_Sca	PF13041.1	PPR_2	53.7	1.4e-14	Repeat	CL0020
Unigene11458_T_Sca	PF01215.14	COX5B	75.2	3.6e-21	Domain	CL0045
Unigene11459_T_Sca	PF01257.14	2Fe-2S_thioredx	185.5	3.5e-55	Family	CL0172
Unigene11460_T_Sca	PF03501.10	S10_plectin	152.2	2.6e-45	Domain	No_clan
Unigene11464_T_Sca	PF01512.12	Complex1_51K	156.2	4.6e-46	Family	CL0105
Unigene11465_T_Sca	PF00400.27	WD40	28.4	9.4e-07	Repeat	CL0186
Unigene11466_T_Sca	PF00407.14	Bet_v_1	52.6	3.6e-14	Domain	CL0209
Unigene11466_T_Sca	PF00407.14	Bet_v_1	60	1.8e-16	Domain	CL0209
Unigene11467_T_Sca	PF00078.22	RVT_1	42.4	4.9e-11	Family	CL0027
Unigene11469_T_Sca	PF00400.27	WD40	30.1	2.9e-07	Repeat	CL0186
Unigene11469_T_Sca	PF00400.27	WD40	48.8	3.5e-13	Repeat	CL0186
Unigene11472_T_Sca	PF00170.16	bZIP_1	55.4	4.1e-15	Family	CL0018
Unigene11475_T_Sca	PF00182.14	Glyco_hydro_19	81	9.3e-23	Domain	CL0037
Unigene11476_T_Sca	PF03000.9	NPH3	119.6	1.5e-34	Family	No_clan
Unigene11477_T_Sca	PF02769.17	AIRS_C	47.2	2.2e-12	Domain	No_clan
Unigene11481_T_Sca	PF04185.9	Phosphoesterase	107.3	9.6e-31	Family	CL0088
Unigene11482_T_Sca	PF00069.20	Pkinase	25.5	6e-06	Domain	CL0016
Unigene11482_T_Sca	PF13499.1	EF-hand_7	46.5	3e-12	Domain	CL0220
Unigene11482_T_Sca	PF13499.1	EF-hand_7	48.1	9.3e-13	Domain	CL0220
Unigene11483_T_Sca	PF05347.10	Complex1_LYR	27.3	2.1e-06	Family	CL0491
Unigene11484_T_Sca	PF00886.14	Ribosomal_S16	93.2	5.4e-27	Family	No_clan
Unigene11485_T_Sca	PF02201.13	SWIB	95.6	1e-27	Domain	No_clan
Unigene11485_T_Sca	PF08766.6	DEK_C	59.6	1.8e-16	Domain	No_clan
Unigene11488_T_Sca	PF00176.18	SNF2_N	73.1	1.6e-20	Family	CL0023
Unigene11488_T_Sca	PF00385.19	Chromo	33.2	2.9e-08	Domain	CL0049
Unigene11488_T_Sca	PF00385.19	Chromo	56.5	1.5e-15	Domain	CL0049
Unigene11489_T_Sca	PF03517.8	Voldacs	95.6	2e-27	Family	CL0266
Unigene11491_T_Sca	PF12697.2	Abhydrolase_6	33.6	3.5e-08	Domain	CL0028
Unigene11492_T_Sca	PF07732.10	Cu-oxidase_3	141.5	9.1e-42	Domain	CL0026
Unigene11494_T_Sca	PF02365.10	NAM	162.4	5.5e-48	Family	No_clan
Unigene11496_T_Sca	PF02705.11	K_trans	493.3	6.7e-148	Family	CL0062
Unigene11498_T_Sca	PF13862.1	BCIP	178	1.3e-52	Family	No_clan
Unigene11499_T_Sca	PF10604.4	Polyketide_cyc2	47.2	2.4e-12	Family	CL0209
Unigene115_T_Sca	PF02453.12	Reticulon	102.9	1.3e-29	Family	No_clan
Unigene1150_T_Sca	PF00282.14	Pyridoxal_deC	178.1	1.7e-52	Family	CL0061
Unigene11504_T_Sca	PF00578.16	AhpC-TSA	59.6	2.2e-16	Domain	CL0172
Unigene11506_T_Sca	PF00266.14	Aminotran_5	66.4	1.8e-18	Domain	CL0061
Unigene11509_T_Sca	PF07992.9	Pyr_redox_2	28.2	1.5e-06	Domain	CL0063
Unigene1151_T_Sca	PF07521.7	RMMBL	28.4	9.9e-07	Motif	CL0398
Unigene11510_T_Sca	PF02985.17	HEAT	25.5	7.8e-06	Repeat	CL0020
Unigene11511_T_Sca	PF00071.17	Ras	152.8	4.7e-45	Domain	CL0023
Unigene11512_T_Sca	PF03997.7	VPS28	221.5	6.6e-66	Family	No_clan
Unigene11513_T_Sca	PF12906.2	RINGv	40.5	1.9e-10	Domain	CL0229
Unigene11518_T_Sca	PF00416.17	Ribosomal_S13	113.4	6.3e-33	Family	CL0303
Unigene11519_T_Sca	PF00887.14	ACBP	63.3	1.2e-17	Domain	No_clan
Unigene11519_T_Sca	PF01344.20	Kelch_1	39.1	3.9e-10	Repeat	CL0186
Unigene1152_T_Sca	PF00503.15	G-alpha	133.9	5.5e-39	Domain	CL0023
Unigene11523_T_Sca	PF01282.14	Ribosomal_S24e	121	1.3e-35	Family	No_clan
Unigene11524_T_Sca	PF00587.20	tRNA-synt_2b	61	9.9e-17	Domain	CL0040
Unigene11527_T_Sca	PF13414.1	TPR_11	67.5	5.6e-19	Repeat	CL0020
Unigene11528_T_Sca	PF00150.13	Cellulase	89.9	1.5e-25	Domain	CL0058
Unigene11529_T_Sca	PF00271.26	Helicase_C	27.1	2.6e-06	Family	CL0023
Unigene11530_T_Sca	PF00441.19	Acyl-CoA_dh_1	75.6	4.1e-21	Domain	CL0087
Unigene11531_T_Sca	PF07714.12	Pkinase_Tyr	39.4	3.3e-10	Domain	CL0016
Unigene11532_T_Sca	PF00501.23	AMP-binding	127.7	3.6e-37	Family	CL0378
Unigene11539_T_Sca	PF00069.20	Pkinase	25.9	4.6e-06	Domain	CL0016
Unigene11539_T_Sca	PF13499.1	EF-hand_7	44.7	1e-11	Domain	CL0220
Unigene11539_T_Sca	PF13499.1	EF-hand_7	49.5	3.2e-13	Domain	CL0220
Unigene1154_T_Sca	PF00249.26	Myb_DNA-binding	45.2	6.7e-12	Domain	CL0123
Unigene11542_T_Sca	PF00201.13	UDPGT	91	6.2e-26	Family	CL0113
Unigene11543_T_Sca	PF10441.4	Urb2	64.5	1e-17	Family	No_clan
Unigene11545_T_Sca	PF00632.20	HECT	87.6	8.3e-25	Domain	CL0552
Unigene11546_T_Sca	PF13414.1	TPR_11	27	2.4e-06	Repeat	CL0020
Unigene11548_T_Sca	PF03016.10	Exostosin	53.5	1.8e-14	Family	No_clan
Unigene11549_T_Sca	PF13417.1	GST_N_3	56.8	1.9e-15	Domain	CL0172
Unigene11557_T_Sca	PF00223.14	PsaA_PsaB	187.4	3.3e-55	Family	No_clan
Unigene11558_T_Sca	PF05742.7	NRDE	171.7	1.8e-50	Family	No_clan
Unigene11565_T_Sca	PF00641.13	zf-RanBP	28.9	4.1e-07	Domain	CL0167
Unigene11572_T_Sca	PF05641.7	Agenet	40	3.2e-10	Domain	CL0049
Unigene11573_T_Sca	PF14817.1	HAUS5	118.9	2.3e-34	Family	No_clan
Unigene11576_T_Sca	PF03226.9	Yippee-Mis18	48.6	5.9e-13	Family	No_clan
Unigene11578_T_Sca	PF00076.17	RRM_1	51.4	5.8e-14	Domain	CL0221
Unigene11578_T_Sca	PF00076.17	RRM_1	70.6	5.8e-20	Domain	CL0221
Unigene11579_T_Sca	PF00085.15	Thioredoxin	73	1.2e-20	Domain	CL0172
Unigene11580_T_Sca	PF00795.17	CN_hydrolase	83.5	1.1e-23	Family	No_clan
Unigene11580_T_Sca	PF02540.12	NAD_synthase	68.3	4.4e-19	Domain	CL0039
Unigene11581_T_Sca	PF01546.23	Peptidase_M20	77.7	7.7e-22	Family	CL0035
Unigene11583_T_Sca	PF04577.9	DUF563	51	1.6e-13	Family	No_clan
Unigene11584_T_Sca	PF00982.16	Glyco_transf_20	119	1.8e-34	Family	CL0113
Unigene11584_T_Sca	PF02358.11	Trehalose_PPase	154.5	2e-45	Family	CL0137
Unigene11587_T_Sca	PF00182.14	Glyco_hydro_19	247.1	1.6e-73	Domain	CL0037
Unigene1159_T_Sca	PF00501.23	AMP-binding	45.5	3.2e-12	Family	CL0378
Unigene1159_T_Sca	PF13193.1	AMP-binding_C	31.7	2.1e-07	Domain	CL0531
Unigene11592_T_Sca	PF00587.20	tRNA-synt_2b	61	9.7e-17	Domain	CL0040
Unigene11594_T_Sca	PF00153.22	Mito_carr	67	8.6e-19	Family	No_clan
Unigene11594_T_Sca	PF00153.22	Mito_carr	77.8	3.6e-22	Family	No_clan
Unigene11594_T_Sca	PF00153.22	Mito_carr	82.1	1.7e-23	Family	No_clan
Unigene11596_T_Sca	PF00931.17	NB-ARC	103.8	7e-30	Domain	CL0023
Unigene11596_T_Sca	PF01582.15	TIR	64.5	6.6e-18	Family	CL0173
Unigene11597_T_Sca	PF07714.12	Pkinase_Tyr	148	2.4e-43	Domain	CL0016
Unigene11598_T_Sca	PF01380.17	SIS	103.5	5.8e-30	Family	CL0067
Unigene116_T_Sca	PF02453.12	Reticulon	102.9	1.3e-29	Family	No_clan
Unigene1160_T_Sca	PF11891.3	DUF3411	184.5	1.3e-54	Family	No_clan
Unigene11600_T_Sca	PF00069.20	Pkinase	206.8	3.1e-61	Domain	CL0016
Unigene11601_T_Sca	PF04511.10	DER1	187.6	1.7e-55	Family	CL0207
Unigene11602_T_Sca	PF08147.7	DBP10CT	54.1	9.7e-15	Domain	No_clan
Unigene11605_T_Sca	PF04950.7	DUF663	335.4	2.3e-100	Family	No_clan
Unigene11606_T_Sca	PF05193.16	Peptidase_M16_C	36.9	2.8e-09	Domain	CL0094
Unigene11607_T_Sca	PF00170.16	bZIP_1	29.9	3.9e-07	Family	CL0018
Unigene11609_T_Sca	PF00005.22	ABC_tran	103.7	9e-30	Domain	CL0023
Unigene11609_T_Sca	PF00664.18	ABC_membrane	66.1	3.1e-18	Family	CL0241
Unigene11610_T_Sca	PF14144.1	DOG1	34.9	1.1e-08	Family	No_clan
Unigene11611_T_Sca	PF13661.1	2OG-FeII_Oxy_4	48.4	5e-13	Domain	CL0029
Unigene11612_T_Sca	PF03998.8	Utp11	177.7	3.3e-52	Family	No_clan
Unigene11613_T_Sca	PF14237.1	DUF4339	26.5	3.2e-06	Family	No_clan
Unigene11614_T_Sca	PF00320.22	GATA	45.2	4e-12	Domain	CL0167
Unigene11615_T_Sca	PF00505.14	HMG_box	83.8	7.2e-24	Domain	CL0114
Unigene11617_T_Sca	PF00072.19	Response_reg	58.5	5.5e-16	Domain	CL0304
Unigene11618_T_Sca	PF04054.10	Not1	489.9	4.3e-147	Family	No_clan
Unigene11619_T_Sca	PF01151.13	ELO	199.4	5.6e-59	Family	No_clan
Unigene1162_T_Sca	PF04266.9	ASCH	23.7	4.7e-05	Domain	CL0178
Unigene11620_T_Sca	PF00400.27	WD40	25.2	9.7e-06	Repeat	CL0186
Unigene11620_T_Sca	PF00400.27	WD40	28.9	6.8e-07	Repeat	CL0186
Unigene11622_T_Sca	PF00782.15	DSPc	40.2	2.2e-10	Domain	CL0031
Unigene11623_T_Sca	PF03016.10	Exostosin	198.6	1.1e-58	Family	No_clan
Unigene11624_T_Sca	PF00106.20	adh_short	43.7	2.5e-11	Domain	CL0063
Unigene11625_T_Sca	PF00149.23	Metallophos	78.4	4.4e-22	Domain	CL0163
Unigene11625_T_Sca	PF14008.1	Metallophos_C	72.5	2.2e-20	Domain	No_clan
Unigene11626_T_Sca	PF00290.15	Trp_syntA	152.2	8.6e-45	Domain	CL0036
Unigene11627_T_Sca	PF02738.13	Ald_Xan_dh_C2	204.7	1.9e-60	Domain	No_clan
Unigene11628_T_Sca	PF06470.8	SMC_hinge	86.3	1.4e-24	Domain	No_clan
Unigene11629_T_Sca	PF00070.22	Pyr_redox	63.3	2e-17	Domain	CL0063
Unigene11629_T_Sca	PF07992.9	Pyr_redox_2	55.7	5.6e-15	Domain	CL0063
Unigene1163_T_Sca	PF00450.17	Peptidase_S10	46.2	3.4e-12	Domain	CL0028
Unigene11630_T_Sca	PF00378.15	ECH	238.7	4.9e-71	Family	CL0127
Unigene11631_T_Sca	PF06200.9	tify	36.5	2.1e-09	Domain	No_clan
Unigene11631_T_Sca	PF09425.5	CCT_2	23.3	3.3e-05	Motif	CL0281
Unigene11633_T_Sca	PF04499.10	SAPS	74.3	7.1e-21	Family	No_clan
Unigene11634_T_Sca	PF00479.17	G6PD_N	201.9	9.9e-60	Domain	CL0063
Unigene11634_T_Sca	PF02781.11	G6PD_C	387.5	2.7e-116	Domain	No_clan
Unigene11635_T_Sca	PF12348.3	CLASP_N	43.8	1.8e-11	Family	CL0020
Unigene11635_T_Sca	PF12755.2	Vac14_Fab1_bd	30.2	4.2e-07	Domain	CL0020
Unigene11636_T_Sca	PF01077.17	NIR_SIR	31.4	1e-07	Family	No_clan
Unigene11636_T_Sca	PF01077.17	NIR_SIR	149.4	5e-44	Family	No_clan
Unigene11636_T_Sca	PF03460.12	NIR_SIR_ferr	50.6	1.1e-13	Repeat	No_clan
Unigene11636_T_Sca	PF03460.12	NIR_SIR_ferr	55.2	3.8e-15	Repeat	No_clan
Unigene11637_T_Sca	PF00175.16	NAD_binding_1	29.9	6.2e-07	Domain	CL0091
Unigene11637_T_Sca	PF00258.20	Flavodoxin_1	112.7	1.3e-32	Domain	CL0042
Unigene11637_T_Sca	PF00667.15	FAD_binding_1	244.2	9.4e-73	Domain	CL0076
Unigene11638_T_Sca	PF05694.6	SBP56	714.2	5.3e-215	Family	CL0186
Unigene11639_T_Sca	PF03016.10	Exostosin	239.5	3.9e-71	Family	No_clan
Unigene1164_T_Sca	PF13656.1	RNA_pol_L_2	82.3	1.1e-23	Domain	CL0509
Unigene11640_T_Sca	PF00439.20	Bromodomain	82	2.1e-23	Domain	No_clan
Unigene11641_T_Sca	PF00270.24	DEAD	150.9	2.2e-44	Domain	CL0023
Unigene11641_T_Sca	PF00271.26	Helicase_C	92.4	1.1e-26	Family	CL0023
Unigene11642_T_Sca	PF00644.15	PARP	56.6	2.2e-15	Family	CL0084
Unigene11643_T_Sca	PF00644.15	PARP	56.6	2.2e-15	Family	CL0084
Unigene11644_T_Sca	PF00644.15	PARP	56.6	2.2e-15	Family	CL0084
Unigene11645_T_Sca	PF00149.23	Metallophos	71.4	6.1e-20	Domain	CL0163
Unigene11645_T_Sca	PF14008.1	Metallophos_C	66.5	1.6e-18	Domain	No_clan
Unigene11646_T_Sca	PF00439.20	Bromodomain	81.7	2.6e-23	Domain	No_clan
Unigene11647_T_Sca	PF00439.20	Bromodomain	81.7	2.6e-23	Domain	No_clan
Unigene11648_T_Sca	PF00575.18	S1	23.4	4.6e-05	Domain	CL0021
Unigene11648_T_Sca	PF00575.18	S1	23.5	4.3e-05	Domain	CL0021
Unigene11648_T_Sca	PF00575.18	S1	26.7	4.3e-06	Domain	CL0021
Unigene11648_T_Sca	PF00575.18	S1	31.4	1.4e-07	Domain	CL0021
Unigene11648_T_Sca	PF00575.18	S1	33.2	3.9e-08	Domain	CL0021
Unigene11648_T_Sca	PF00575.18	S1	34.8	1.2e-08	Domain	CL0021
Unigene11649_T_Sca	PF02338.14	OTU	61.3	1.2e-16	Family	CL0125
Unigene11650_T_Sca	PF00117.23	GATase	150.7	3e-44	Domain	CL0014
Unigene11650_T_Sca	PF00988.17	CPSase_sm_chain	173.5	1.3e-51	Domain	No_clan
Unigene11651_T_Sca	PF00004.24	AAA	59	5.1e-16	Family	CL0023
Unigene11651_T_Sca	PF08542.6	Rep_fac_C	66.8	1.2e-18	Domain	No_clan
Unigene11652_T_Sca	PF11069.3	DUF2870	132.4	4.3e-39	Family	No_clan
Unigene11653_T_Sca	PF12204.3	DUF3598	52.5	3.8e-14	Domain	No_clan
Unigene11654_T_Sca	PF00438.15	S-AdoMet_synt_N	139.6	3e-41	Domain	No_clan
Unigene11654_T_Sca	PF02772.11	S-AdoMet_synt_M	161.7	6.1e-48	Domain	No_clan
Unigene11654_T_Sca	PF02773.11	S-AdoMet_synt_C	226.9	5.7e-68	Domain	No_clan
Unigene11655_T_Sca	PF11069.3	DUF2870	132.4	4.3e-39	Family	No_clan
Unigene11656_T_Sca	PF07714.12	Pkinase_Tyr	159.1	1e-46	Domain	CL0016
Unigene11658_T_Sca	PF00485.13	PRK	37.5	1.7e-09	Domain	CL0023
Unigene11659_T_Sca	PF07887.6	Calmodulin_bind	438.4	1.1e-131	Family	No_clan
Unigene11660_T_Sca	PF00152.15	tRNA-synt_2	155.6	1.3e-45	Family	CL0040
Unigene11660_T_Sca	PF01336.20	tRNA_anti-codon	60	1.4e-16	Domain	CL0021
Unigene11661_T_Sca	PF02338.14	OTU	48.9	8.4e-13	Family	CL0125
Unigene11662_T_Sca	PF02338.14	OTU	48.9	8.4e-13	Family	CL0125
Unigene11663_T_Sca	PF00005.22	ABC_tran	28.4	1.6e-06	Domain	CL0023
Unigene11663_T_Sca	PF01061.19	ABC2_membrane	120.9	3.9e-35	Family	CL0181
Unigene11663_T_Sca	PF08370.6	PDR_assoc	72.9	1e-20	Family	No_clan
Unigene11664_T_Sca	PF00145.12	DNA_methylase	48.8	5.1e-13	Domain	CL0063
Unigene11664_T_Sca	PF00385.19	Chromo	36.2	3.3e-09	Domain	CL0049
Unigene11664_T_Sca	PF01426.13	BAH	38.1	1e-09	Domain	No_clan
Unigene11665_T_Sca	PF00438.15	S-AdoMet_synt_N	139.6	3e-41	Domain	No_clan
Unigene11665_T_Sca	PF02772.11	S-AdoMet_synt_M	161.7	6.1e-48	Domain	No_clan
Unigene11665_T_Sca	PF02773.11	S-AdoMet_synt_C	226.9	5.7e-68	Domain	No_clan
Unigene11666_T_Sca	PF00501.23	AMP-binding	219.9	3.6e-65	Family	CL0378
Unigene11666_T_Sca	PF13193.1	AMP-binding_C	68.3	7.9e-19	Domain	CL0531
Unigene11667_T_Sca	PF00108.18	Thiolase_N	279.5	1.9e-83	Domain	CL0046
Unigene11667_T_Sca	PF02803.13	Thiolase_C	161.9	3.9e-48	Domain	CL0046
Unigene11668_T_Sca	PF00183.13	HSP90	683.2	1.9e-205	Family	No_clan
Unigene11669_T_Sca	PF00004.24	AAA	59.7	3e-16	Family	CL0023
Unigene11670_T_Sca	PF00638.13	Ran_BP1	64.4	9e-18	Family	CL0266
Unigene11671_T_Sca	PF02390.12	Methyltransf_4	126.5	6.3e-37	Family	CL0063
Unigene11672_T_Sca	PF00400.27	WD40	23.5	3.5e-05	Repeat	CL0186
Unigene11675_T_Sca	PF00170.16	bZIP_1	50.7	1.2e-13	Family	CL0018
Unigene11677_T_Sca	PF00333.15	Ribosomal_S5	66.7	1.1e-18	Domain	CL0196
Unigene11677_T_Sca	PF03719.10	Ribosomal_S5_C	75.5	1.3e-21	Domain	CL0329
Unigene11678_T_Sca	PF02996.12	Prefoldin	55.6	3.7e-15	Family	CL0200
Unigene11681_T_Sca	PF00930.16	DPPIV_N	209.5	5.1e-62	Family	CL0186
Unigene11682_T_Sca	PF02358.11	Trehalose_PPase	80.4	8.9e-23	Family	CL0137
Unigene11684_T_Sca	PF00582.21	Usp	60.3	2.2e-16	Domain	CL0039
Unigene11685_T_Sca	PF03676.9	UPF0183	261.1	1.3e-77	Family	No_clan
Unigene1169_T_Sca	PF04842.7	DUF639	44.9	4.7e-12	Family	No_clan
Unigene11691_T_Sca	PF00750.14	tRNA-synt_1d	208.4	1.2e-61	Family	CL0039
Unigene11691_T_Sca	PF05746.10	DALR_1	47.6	1.4e-12	Domain	CL0258
Unigene11695_T_Sca	PF12770.2	CHAT	159.2	1.1e-46	Domain	CL0093
Unigene11696_T_Sca	PF00311.12	PEPcase	461	5.8e-138	Family	CL0151
Unigene11699_T_Sca	PF07970.7	COPIIcoated_ERV	142.7	1.2e-41	Family	No_clan
Unigene117_T_Sca	PF02535.17	Zip	58.1	6.7e-16	Family	CL0184
Unigene11700_T_Sca	PF06658.7	DUF1168	107.2	4.6e-31	Family	No_clan
Unigene11701_T_Sca	PF00501.23	AMP-binding	169.6	7e-50	Family	CL0378
Unigene11702_T_Sca	PF03188.11	Cytochrom_B561	24.4	2e-05	Family	CL0328
Unigene11702_T_Sca	PF04526.8	DUF568	51.8	7.7e-14	Family	No_clan
Unigene11704_T_Sca	PF07714.12	Pkinase_Tyr	131.8	2.1e-38	Domain	CL0016
Unigene11708_T_Sca	PF10607.4	CLTH	137.1	3.3e-40	Domain	No_clan
Unigene11709_T_Sca	PF00083.19	Sugar_tr	51.6	5.3e-14	Family	CL0015
Unigene11710_T_Sca	PF06200.9	tify	36.5	2.1e-09	Domain	No_clan
Unigene11710_T_Sca	PF09425.5	CCT_2	23.3	3.3e-05	Motif	CL0281
Unigene11711_T_Sca	PF01323.15	DSBA	89.1	2.6e-25	Domain	CL0172
Unigene11713_T_Sca	PF00285.16	Citrate_synt	422.4	1.1e-126	Domain	No_clan
Unigene11715_T_Sca	PF00085.15	Thioredoxin	101.7	1.5e-29	Domain	CL0172
Unigene11717_T_Sca	PF03168.8	LEA_2	30.9	2.7e-07	Family	No_clan
Unigene11719_T_Sca	PF12796.2	Ank_2	49.4	4.3e-13	Family	CL0465
Unigene1172_T_Sca	PF00407.14	Bet_v_1	40.6	1.8e-10	Domain	CL0209
Unigene1172_T_Sca	PF00407.14	Bet_v_1	70.3	1.3e-19	Domain	CL0209
Unigene11720_T_Sca	PF01612.15	DNA_pol_A_exo1	51	1.1e-13	Domain	CL0219
Unigene11720_T_Sca	PF01927.11	Mut7-C	114.7	3.2e-33	Domain	CL0280
Unigene11721_T_Sca	PF00441.19	Acyl-CoA_dh_1	94.2	7.7e-27	Domain	CL0087
Unigene11721_T_Sca	PF02770.14	Acyl-CoA_dh_M	61.7	3.2e-17	Domain	No_clan
Unigene11721_T_Sca	PF02771.11	Acyl-CoA_dh_N	86.3	2e-24	Domain	CL0544
Unigene11722_T_Sca	PF01541.19	GIY-YIG	37.6	2.1e-09	Domain	CL0418
Unigene11724_T_Sca	PF00226.26	DnaJ	67.3	6.8e-19	Domain	CL0392
Unigene11726_T_Sca	PF04893.12	Yip1	52.8	3.1e-14	Domain	CL0112
Unigene11731_T_Sca	PF00485.13	PRK	126.3	1e-36	Domain	CL0023
Unigene11731_T_Sca	PF14681.1	UPRTase	242.9	1.8e-72	Domain	CL0533
Unigene11732_T_Sca	PF02541.11	Ppx-GppA	209.1	7.1e-62	Family	CL0108
Unigene11733_T_Sca	PF00702.21	Hydrolase	37.8	2.5e-09	Domain	CL0137
Unigene11734_T_Sca	PF12756.2	zf-C2H2_2	97.4	4e-28	Family	CL0361
Unigene11735_T_Sca	PF04564.10	U-box	24.6	1.7e-05	Domain	CL0229
Unigene11737_T_Sca	PF00400.27	WD40	24.3	1.9e-05	Repeat	CL0186
Unigene11737_T_Sca	PF00400.27	WD40	34	1.6e-08	Repeat	CL0186
Unigene11738_T_Sca	PF00467.24	KOW	38.9	4.1e-10	Family	CL0107
Unigene11739_T_Sca	PF02338.14	OTU	33.6	4.6e-08	Family	CL0125
Unigene11740_T_Sca	PF04515.7	Choline_transpo	153.4	5.8e-45	Family	No_clan
Unigene11742_T_Sca	PF00106.20	adh_short	46.9	2.6e-12	Domain	CL0063
Unigene11744_T_Sca	PF00847.15	AP2	24.3	2.4e-05	Domain	CL0081
Unigene1175_T_Sca	PF13917.1	zf-CCHC_3	74.6	3.5e-21	Domain	CL0511
Unigene11750_T_Sca	PF05179.9	CDC73	170.8	3.6e-50	Family	No_clan
Unigene11755_T_Sca	PF05915.7	DUF872	89.3	1.4e-25	Family	No_clan
Unigene11757_T_Sca	PF05739.14	SNARE	47.4	1.1e-12	Family	CL0445
Unigene11759_T_Sca	PF07777.6	MFMR	39.5	5.2e-10	Family	No_clan
Unigene1176_T_Sca	PF13233.1	Complex1_LYR_2	35	1.5e-08	Family	CL0491
Unigene11760_T_Sca	PF05162.8	Ribosomal_L41	44.8	6.5e-12	Family	No_clan
Unigene11762_T_Sca	PF01253.17	SUI1	64.6	5.3e-18	Domain	No_clan
Unigene11771_T_Sca	PF09737.4	Det1	127.4	5.7e-37	Family	No_clan
Unigene11772_T_Sca	PF08652.6	RAI1	71.5	3.4e-20	Family	CL0236
Unigene11776_T_Sca	PF00069.20	Pkinase	40.8	1.3e-10	Domain	CL0016
Unigene11781_T_Sca	PF13659.1	Methyltransf_26	36.5	3.9e-09	Domain	CL0063
Unigene11782_T_Sca	PF00083.19	Sugar_tr	97.4	6.9e-28	Family	CL0015
Unigene11784_T_Sca	PF00010.21	HLH	43.5	1.9e-11	Domain	No_clan
Unigene11794_T_Sca	PF02732.10	ERCC4	28.6	9.8e-07	Domain	CL0236
Unigene11796_T_Sca	PF00179.21	UQ_con	176.9	1.3e-52	Domain	CL0208
Unigene118_T_Sca	PF00067.17	p450	237.1	2.7e-70	Domain	No_clan
Unigene11805_T_Sca	PF00043.20	GST_C	38.5	8.4e-10	Domain	CL0497
Unigene11809_T_Sca	PF00436.20	SSB	61	7.8e-17	Domain	CL0021
Unigene1181_T_Sca	PF07970.7	COPIIcoated_ERV	122.3	2e-35	Family	No_clan
Unigene11812_T_Sca	PF00632.20	HECT	244.4	1.5e-72	Domain	CL0552
Unigene11815_T_Sca	PF00067.17	p450	23.2	2.1e-05	Domain	No_clan
Unigene1182_T_Sca	PF03795.9	YCII	34.5	1.7e-08	Domain	CL0032
Unigene11825_T_Sca	PF04419.9	4F5	43.1	4.8e-11	Family	CL0361
Unigene11828_T_Sca	PF05097.7	DUF688	26.5	2.8e-06	Family	No_clan
Unigene11829_T_Sca	PF00400.27	WD40	22.5	7e-05	Repeat	CL0186
Unigene11829_T_Sca	PF00400.27	WD40	35.1	7.4e-09	Repeat	CL0186
Unigene11832_T_Sca	PF00305.14	Lipoxygenase	159.5	8.4e-47	Domain	No_clan
Unigene11833_T_Sca	PF04752.7	ChaC	140.3	5.8e-41	Family	CL0278
Unigene11834_T_Sca	PF05768.9	DUF836	46.8	2.6e-12	Domain	CL0172
Unigene11835_T_Sca	PF00067.17	p450	36.9	1.5e-09	Domain	No_clan
Unigene11844_T_Sca	PF13855.1	LRR_8	29.6	4e-07	Repeat	CL0022
Unigene11846_T_Sca	PF00400.27	WD40	39.9	2.2e-10	Repeat	CL0186
Unigene1185_T_Sca	PF00285.16	Citrate_synt	123.7	6.7e-36	Domain	No_clan
Unigene11852_T_Sca	PF05687.8	DUF822	102.9	1.9e-29	Family	No_clan
Unigene11853_T_Sca	PF00171.17	Aldedh	153.3	6.3e-45	Family	CL0099
Unigene11857_T_Sca	PF14008.1	Metallophos_C	51.1	1e-13	Domain	No_clan
Unigene1186_T_Sca	PF12899.2	Glyco_hydro_100	129.1	1.4e-37	Domain	CL0059
Unigene11869_T_Sca	PF00892.15	EamA	41.9	8.7e-11	Family	CL0184
Unigene11872_T_Sca	PF00117.23	GATase	183.7	2.4e-54	Domain	CL0014
Unigene11872_T_Sca	PF06418.9	CTP_synth_N	411.1	1.7e-123	Family	CL0023
Unigene11877_T_Sca	PF00849.17	PseudoU_synth_2	91.9	3.6e-26	Family	No_clan
Unigene11879_T_Sca	PF01852.14	START	32.3	5.7e-08	Domain	CL0209
Unigene11885_T_Sca	PF01247.13	Ribosomal_L35Ae	140.9	8e-42	Family	No_clan
Unigene11889_T_Sca	PF05773.17	RWD	72.6	2.1e-20	Domain	CL0208
Unigene11896_T_Sca	PF00005.22	ABC_tran	34.6	1.9e-08	Domain	CL0023
Unigene11897_T_Sca	PF05705.9	DUF829	90.2	1.5e-25	Family	CL0028
Unigene11899_T_Sca	PF15072.1	DUF4539	62.5	2.2e-17	Family	No_clan
Unigene119_T_Sca	PF00067.17	p450	170.1	5.8e-50	Domain	No_clan
Unigene11900_T_Sca	PF00004.24	AAA	25.3	1.3e-05	Family	CL0023
Unigene11902_T_Sca	PF02338.14	OTU	63.5	2.5e-17	Family	CL0125
Unigene11905_T_Sca	PF01406.14	tRNA-synt_1e	165.7	1.2e-48	Family	CL0039
Unigene11906_T_Sca	PF11815.3	DUF3336	77.9	5.2e-22	Family	No_clan
Unigene11907_T_Sca	PF01165.15	Ribosomal_S21	55.7	2.3e-15	Family	No_clan
Unigene11909_T_Sca	PF00628.24	PHD	37.9	1e-09	Domain	CL0390
Unigene11909_T_Sca	PF12998.2	ING	75.6	3e-21	Domain	No_clan
Unigene11924_T_Sca	PF13561.1	adh_short_C2	61.7	8.6e-17	Domain	CL0063
Unigene11925_T_Sca	PF00817.15	IMS	54.8	8.2e-15	Family	No_clan
Unigene11925_T_Sca	PF11799.3	IMS_C	29.9	4.2e-07	Domain	No_clan
Unigene11929_T_Sca	PF00005.22	ABC_tran	35.9	7.9e-09	Domain	CL0023
Unigene11929_T_Sca	PF08370.6	PDR_assoc	69.5	1.2e-19	Family	No_clan
Unigene11930_T_Sca	PF01326.14	PPDK_N	22.1	6.3e-05	Family	No_clan
Unigene11932_T_Sca	PF07714.12	Pkinase_Tyr	30.7	1.5e-07	Domain	CL0016
Unigene11933_T_Sca	PF13513.1	HEAT_EZ	35.5	8.9e-09	Repeat	CL0020
Unigene11935_T_Sca	PF00504.16	Chloroa_b-bind	24	3.7e-05	Family	No_clan
Unigene11937_T_Sca	PF04577.9	DUF563	51	1.6e-13	Family	No_clan
Unigene11938_T_Sca	PF00311.12	PEPcase	660.4	2.9e-198	Family	CL0151
Unigene11940_T_Sca	PF05592.6	Bac_rhamnosid	112.3	1.7e-32	Family	CL0059
Unigene11944_T_Sca	PF00117.23	GATase	176.9	2.8e-52	Domain	CL0014
Unigene11950_T_Sca	PF00847.15	AP2	54.1	1.2e-14	Domain	CL0081
Unigene11951_T_Sca	PF05512.6	AWPM-19	110	8.6e-32	Family	No_clan
Unigene11953_T_Sca	PF00182.14	Glyco_hydro_19	198	1.7e-58	Domain	CL0037
Unigene11954_T_Sca	PF01248.21	Ribosomal_L7Ae	87.4	3.3e-25	Domain	CL0101
Unigene11955_T_Sca	PF06749.7	DUF1218	79	2.6e-22	Family	No_clan
Unigene11957_T_Sca	PF01363.16	FYVE	57.7	7.7e-16	Domain	CL0390
Unigene11958_T_Sca	PF10346.4	Con-6	50.7	8.4e-14	Family	No_clan
Unigene11958_T_Sca	PF10346.4	Con-6	52.6	2e-14	Family	No_clan
Unigene1196_T_Sca	PF14304.1	CSTF_C	37.7	8.6e-10	Domain	No_clan
Unigene11967_T_Sca	PF05817.9	Ribophorin_II	32.6	2.5e-08	Family	No_clan
Unigene11968_T_Sca	PF03016.10	Exostosin	218.7	8.3e-65	Family	No_clan
Unigene11969_T_Sca	PF01643.12	Acyl-ACP_TE	226.5	2.5e-67	Family	CL0050
Unigene1197_T_Sca	PF08295.7	Sin3_corepress	84.7	2.9e-24	Domain	No_clan
Unigene11978_T_Sca	PF00595.19	PDZ	25.2	1.3e-05	Domain	CL0466
Unigene11978_T_Sca	PF03572.13	Peptidase_S41	135.1	1.4e-39	Family	CL0127
Unigene11979_T_Sca	PF03966.11	Trm112p	64.1	1.1e-17	Domain	CL0167
Unigene1198_T_Sca	PF08389.7	Xpo1	41.4	1.2e-10	Family	CL0020
Unigene11984_T_Sca	PF03477.11	ATP-cone	62.9	2.7e-17	Domain	No_clan
Unigene11985_T_Sca	PF00069.20	Pkinase	59.1	3.5e-16	Domain	CL0016
Unigene11988_T_Sca	PF12819.2	Malectin_like	25.8	4.9e-06	Domain	CL0468
Unigene11993_T_Sca	PF04749.12	PLAC8	92.2	2.6e-26	Family	No_clan
Unigene11995_T_Sca	PF00067.17	p450	70.1	1.2e-19	Domain	No_clan
Unigene120_T_Sca	PF00240.18	ubiquitin	54.8	4.3e-15	Domain	CL0072
Unigene12001_T_Sca	PF01694.17	Rhomboid	37	3e-09	Family	CL0207
Unigene12003_T_Sca	PF01467.21	CTP_transf_2	31.2	1.9e-07	Domain	CL0039
Unigene12007_T_Sca	PF02681.9	DUF212	66.5	1.9e-18	Family	No_clan
Unigene12008_T_Sca	PF01918.16	Alba	63.5	9.5e-18	Family	CL0441
Unigene1201_T_Sca	PF06738.7	DUF1212	23.1	4.1e-05	Family	CL0470
Unigene12010_T_Sca	PF07977.8	FabA	47.7	9.8e-13	Domain	CL0050
Unigene12012_T_Sca	PF01373.12	Glyco_hydro_14	370.8	7.1e-111	Domain	CL0058
Unigene12017_T_Sca	PF00153.22	Mito_carr	61.7	4e-17	Family	No_clan
Unigene12017_T_Sca	PF00153.22	Mito_carr	67.2	7.6e-19	Family	No_clan
Unigene12017_T_Sca	PF00153.22	Mito_carr	69.5	1.4e-19	Family	No_clan
Unigene12023_T_Sca	PF03141.11	Methyltransf_29	173.6	4.9e-51	Family	CL0063
Unigene12024_T_Sca	PF00533.21	BRCT	27.6	2.2e-06	Family	CL0459
Unigene12028_T_Sca	PF00583.19	Acetyltransf_1	45.9	4.1e-12	Family	CL0257
Unigene12030_T_Sca	PF00069.20	Pkinase	150.1	5.9e-44	Domain	CL0016
Unigene12033_T_Sca	PF00642.19	zf-CCCH	27.7	1.5e-06	Family	CL0537
Unigene12034_T_Sca	PF00642.19	zf-CCCH	27.1	2.2e-06	Family	CL0537
Unigene12035_T_Sca	PF00642.19	zf-CCCH	27.1	2.2e-06	Family	CL0537
Unigene12036_T_Sca	PF00642.19	zf-CCCH	27.7	1.5e-06	Family	CL0537
Unigene12039_T_Sca	PF00226.26	DnaJ	51.1	7.7e-14	Domain	CL0392
Unigene12039_T_Sca	PF13459.1	Fer4_15	25.5	1.4e-05	Domain	CL0344
Unigene1204_T_Sca	PF01490.13	Aa_trans	104	5.8e-30	Family	CL0062
Unigene12043_T_Sca	PF00221.14	Lyase_aromatic	425.4	2.1e-127	Family	No_clan
Unigene12044_T_Sca	PF00221.14	Lyase_aromatic	413.8	6.7e-124	Family	No_clan
Unigene12049_T_Sca	PF12756.2	zf-C2H2_2	96.2	9.5e-28	Family	CL0361
Unigene1205_T_Sca	PF00069.20	Pkinase	143.5	6.1e-42	Domain	CL0016
Unigene12050_T_Sca	PF12756.2	zf-C2H2_2	96.2	9.5e-28	Family	CL0361
Unigene12056_T_Sca	PF06747.8	CHCH	29.6	4.4e-07	Domain	CL0351
Unigene12057_T_Sca	PF13676.1	TIR_2	53.3	2.3e-14	Domain	CL0173
Unigene12058_T_Sca	PF13324.1	GCIP	193.9	3e-57	Family	No_clan
Unigene12059_T_Sca	PF02590.12	SPOUT_MTase	134.6	2.2e-39	Family	CL0098
Unigene12060_T_Sca	PF02590.12	SPOUT_MTase	67	1.4e-18	Family	CL0098
Unigene12063_T_Sca	PF00642.19	zf-CCCH	38.1	7.9e-10	Family	CL0537
Unigene12065_T_Sca	PF08879.5	WRC	31.5	9.8e-08	Domain	No_clan
Unigene12066_T_Sca	PF08879.5	WRC	34	1.6e-08	Domain	No_clan
Unigene12067_T_Sca	PF08879.5	WRC	31.4	1.1e-07	Domain	No_clan
Unigene12070_T_Sca	PF00641.13	zf-RanBP	31.6	6e-08	Domain	CL0167
Unigene12071_T_Sca	PF06747.8	CHCH	29.6	4.4e-07	Domain	CL0351
Unigene12078_T_Sca	PF15502.1	MPLKIP	37	5.1e-09	Family	No_clan
Unigene12079_T_Sca	PF00476.15	DNA_pol_A	162.3	1.2e-47	Family	No_clan
Unigene12080_T_Sca	PF00476.15	DNA_pol_A	162.3	1.2e-47	Family	No_clan
Unigene12083_T_Sca	PF00686.14	CBM_20	32.2	5.5e-08	Family	CL0369
Unigene12084_T_Sca	PF00686.14	CBM_20	32.9	3.5e-08	Family	CL0369
Unigene12087_T_Sca	PF00625.16	Guanylate_kin	195.2	6.4e-58	Family	CL0023
Unigene12088_T_Sca	PF00625.16	Guanylate_kin	193.7	1.9e-57	Family	CL0023
Unigene12089_T_Sca	PF01266.19	DAO	25.3	6.3e-06	Domain	CL0063
Unigene12090_T_Sca	PF01266.19	DAO	25.7	4.7e-06	Domain	CL0063
Unigene12091_T_Sca	PF00899.16	ThiF	141.9	1.1e-41	Family	CL0063
Unigene12091_T_Sca	PF02134.16	UBACT	97.3	2.7e-28	Family	No_clan
Unigene12091_T_Sca	PF10585.4	UBA_e1_thiolCys	70.3	6.2e-20	Domain	No_clan
Unigene12091_T_Sca	PF14732.1	UAE_UbL	29.4	6.3e-07	Domain	No_clan
Unigene12092_T_Sca	PF02847.12	MA3	34.2	1.6e-08	Family	CL0020
Unigene12094_T_Sca	PF00067.17	p450	39.8	2e-10	Domain	No_clan
Unigene12095_T_Sca	PF01490.13	Aa_trans	193	5.6e-57	Family	CL0062
Unigene12096_T_Sca	PF01490.13	Aa_trans	106.7	9.1e-31	Family	CL0062
Unigene12097_T_Sca	PF01490.13	Aa_trans	106.7	9.1e-31	Family	CL0062
Unigene12098_T_Sca	PF01490.13	Aa_trans	139.3	1.2e-40	Family	CL0062
Unigene12101_T_Sca	PF00043.20	GST_C	39.5	3.9e-10	Domain	CL0497
Unigene12101_T_Sca	PF13417.1	GST_N_3	65.4	3.8e-18	Domain	CL0172
Unigene12104_T_Sca	PF02991.11	Atg8	173.4	8.6e-52	Domain	CL0072
Unigene12105_T_Sca	PF13178.1	DUF4005	52.1	5.9e-14	Family	No_clan
Unigene12107_T_Sca	PF12656.2	G-patch_2	96	8.6e-28	Domain	CL0449
Unigene12108_T_Sca	PF12656.2	G-patch_2	96.2	7.2e-28	Domain	CL0449
Unigene1211_T_Sca	PF03033.15	Glyco_transf_28	26.8	3.5e-06	Family	CL0113
Unigene12118_T_Sca	PF03360.11	Glyco_transf_43	95.8	2.5e-27	Family	CL0110
Unigene12119_T_Sca	PF03360.11	Glyco_transf_43	84.9	5.1e-24	Family	CL0110
Unigene1212_T_Sca	PF00004.24	AAA	141.7	1.4e-41	Family	CL0023
Unigene12120_T_Sca	PF03360.11	Glyco_transf_43	95.8	2.5e-27	Family	CL0110
Unigene12121_T_Sca	PF03360.11	Glyco_transf_43	84.9	5.1e-24	Family	CL0110
Unigene12122_T_Sca	PF00650.15	CRAL_TRIO	65.7	3e-18	Domain	CL0512
Unigene12123_T_Sca	PF00650.15	CRAL_TRIO	102	2.2e-29	Domain	CL0512
Unigene1213_T_Sca	PF00072.19	Response_reg	79.8	1.3e-22	Domain	CL0304
Unigene12133_T_Sca	PF03134.14	TB2_DP1_HVA22	104.7	1.6e-30	Family	No_clan
Unigene12134_T_Sca	PF07714.12	Pkinase_Tyr	59.5	2.4e-16	Domain	CL0016
Unigene12138_T_Sca	PF01016.14	Ribosomal_L27	125.7	4.2e-37	Family	No_clan
Unigene12147_T_Sca	PF04770.7	ZF-HD_dimer	104.5	2.1e-30	Family	No_clan
Unigene12154_T_Sca	PF01663.17	Phosphodiest	244	2.8e-72	Family	CL0088
Unigene12155_T_Sca	PF01663.17	Phosphodiest	244	2.8e-72	Family	CL0088
Unigene12156_T_Sca	PF04882.7	Peroxin-3	158.1	2.7e-46	Family	No_clan
Unigene12157_T_Sca	PF07714.12	Pkinase_Tyr	120.8	4.9e-35	Domain	CL0016
Unigene12161_T_Sca	PF00069.20	Pkinase	153.1	7.1e-45	Domain	CL0016
Unigene12165_T_Sca	PF12937.2	F-box-like	27.1	2.5e-06	Domain	CL0271
Unigene12169_T_Sca	PF00686.14	CBM_20	36.1	3.4e-09	Family	CL0369
Unigene1217_T_Sca	PF00400.27	WD40	27	2.6e-06	Repeat	CL0186
Unigene1217_T_Sca	PF00400.27	WD40	33	3.4e-08	Repeat	CL0186
Unigene1217_T_Sca	PF00400.27	WD40	43.2	2e-11	Repeat	CL0186
Unigene12171_T_Sca	PF12734.2	CYSTM	61	8e-17	Family	No_clan
Unigene12174_T_Sca	PF06391.8	MAT1	99.9	1.3e-28	Family	No_clan
Unigene1218_T_Sca	PF11937.3	DUF3455	47.4	2e-12	Family	No_clan
Unigene12181_T_Sca	PF14543.1	TAXi_N	55.4	6.3e-15	Domain	CL0129
Unigene12183_T_Sca	PF13041.1	PPR_2	40.9	1.4e-10	Repeat	CL0020
Unigene12183_T_Sca	PF13041.1	PPR_2	46.4	2.8e-12	Repeat	CL0020
Unigene12183_T_Sca	PF13041.1	PPR_2	49	4.1e-13	Repeat	CL0020
Unigene12184_T_Sca	PF03405.9	FA_desaturase_2	502.8	3e-151	Family	CL0044
Unigene12186_T_Sca	PF00127.15	Copper-bind	106.7	5.4e-31	Domain	CL0026
Unigene12188_T_Sca	PF00931.17	NB-ARC	182.7	6.5e-54	Domain	CL0023
Unigene1219_T_Sca	PF00076.17	RRM_1	70.7	5.7e-20	Domain	CL0221
Unigene12190_T_Sca	PF03141.11	Methyltransf_29	372.6	2.4e-111	Family	CL0063
Unigene12191_T_Sca	PF14299.1	PP2	30.1	2.6e-07	Family	No_clan
Unigene12192_T_Sca	PF14299.1	PP2	29	5.5e-07	Family	No_clan
Unigene12193_T_Sca	PF00477.12	LEA_5	84.8	4.3e-24	Family	CL0385
Unigene12193_T_Sca	PF00477.12	LEA_5	86.4	1.4e-24	Family	CL0385
Unigene12195_T_Sca	PF07714.12	Pkinase_Tyr	34.8	8.4e-09	Domain	CL0016
Unigene12196_T_Sca	PF07714.12	Pkinase_Tyr	27	2e-06	Domain	CL0016
Unigene12197_T_Sca	PF01565.18	FAD_binding_4	104.8	2.4e-30	Domain	CL0077
Unigene12197_T_Sca	PF08031.7	BBE	39.8	2.9e-10	Domain	CL0277
Unigene12198_T_Sca	PF00069.20	Pkinase	56.9	1.6e-15	Domain	CL0016
Unigene122_T_Sca	PF02943.10	FeThRed_B	146.4	2.1e-43	Domain	No_clan
Unigene1220_T_Sca	PF08879.5	WRC	24.9	1.1e-05	Domain	No_clan
Unigene12201_T_Sca	PF04570.9	DUF581	25.1	7.3e-06	Family	CL0175
Unigene12204_T_Sca	PF00931.17	NB-ARC	29.8	2.5e-07	Domain	CL0023
Unigene12206_T_Sca	PF08241.7	Methyltransf_11	53.7	2.2e-14	Domain	CL0063
Unigene12207_T_Sca	PF08241.7	Methyltransf_11	53.5	2.5e-14	Domain	CL0063
Unigene12208_T_Sca	PF09229.6	Aha1_N	87.3	7.7e-25	Domain	No_clan
Unigene12209_T_Sca	PF09229.6	Aha1_N	87	9.6e-25	Domain	No_clan
Unigene12212_T_Sca	PF02732.10	ERCC4	43.1	3.2e-11	Domain	CL0236
Unigene12213_T_Sca	PF00291.20	PALP	69	3.8e-19	Family	No_clan
Unigene12213_T_Sca	PF00291.20	PALP	94.6	6e-27	Family	No_clan
Unigene12214_T_Sca	PF13837.1	Myb_DNA-bind_4	36.5	3.9e-09	Domain	CL0123
Unigene12215_T_Sca	PF00076.17	RRM_1	73.7	6.3e-21	Domain	CL0221
Unigene12215_T_Sca	PF00076.17	RRM_1	88.9	1.1e-25	Domain	CL0221
Unigene12216_T_Sca	PF00318.15	Ribosomal_S2	68.3	5.2e-19	Family	No_clan
Unigene12217_T_Sca	PF00318.15	Ribosomal_S2	68	6.3e-19	Family	No_clan
Unigene12218_T_Sca	PF00883.16	Peptidase_M17	424.5	1.7e-127	Domain	CL0035
Unigene12218_T_Sca	PF02789.12	Peptidase_M17_N	63.2	1.8e-17	Domain	CL0223
Unigene12219_T_Sca	PF13460.1	NAD_binding_10	36.7	4e-09	Domain	CL0063
Unigene1222_T_Sca	PF01000.21	RNA_pol_A_bac	38.2	1.3e-09	Domain	No_clan
Unigene1222_T_Sca	PF01193.19	RNA_pol_L	22.4	4.7e-05	Domain	CL0509
Unigene12220_T_Sca	PF03141.11	Methyltransf_29	572.3	6.7e-172	Family	CL0063
Unigene12221_T_Sca	PF00407.14	Bet_v_1	41.9	7.1e-11	Domain	CL0209
Unigene12222_T_Sca	PF06351.6	Allene_ox_cyc	172.7	4.8e-51	Family	No_clan
Unigene12228_T_Sca	PF04561.9	RNA_pol_Rpb2_2	43.6	2e-11	Domain	No_clan
Unigene12229_T_Sca	PF04784.9	DUF547	25.2	1.1e-05	Family	No_clan
Unigene1223_T_Sca	PF12937.2	F-box-like	36.6	2.6e-09	Domain	CL0271
Unigene12231_T_Sca	PF03105.14	SPX	47.2	2.4e-12	Domain	No_clan
Unigene12232_T_Sca	PF00881.19	Nitroreductase	24	2.8e-05	Domain	CL0529
Unigene12233_T_Sca	PF01192.17	RNA_pol_Rpb6	79	1.5e-22	Family	No_clan
Unigene12235_T_Sca	PF13855.1	LRR_8	36.8	2.3e-09	Repeat	CL0022
Unigene12237_T_Sca	PF02798.15	GST_N	51.3	9.6e-14	Domain	CL0172
Unigene12238_T_Sca	PF13418.1	Kelch_4	25.5	7.9e-06	Repeat	CL0186
Unigene12238_T_Sca	PF13418.1	Kelch_4	25.9	6.1e-06	Repeat	CL0186
Unigene12238_T_Sca	PF13418.1	Kelch_4	36.8	2.4e-09	Repeat	CL0186
Unigene12238_T_Sca	PF13418.1	Kelch_4	42.8	3.2e-11	Repeat	CL0186
Unigene12239_T_Sca	PF00170.16	bZIP_1	36.9	2.6e-09	Family	CL0018
Unigene12245_T_Sca	PF01633.15	Choline_kinase	212.2	6e-63	Family	CL0016
Unigene12248_T_Sca	PF01667.12	Ribosomal_S27e	67.3	5.8e-19	Family	CL0167
Unigene12250_T_Sca	PF00069.20	Pkinase	229.2	4.3e-68	Domain	CL0016
Unigene12253_T_Sca	PF00111.22	Fer2	42.1	5e-11	Domain	CL0486
Unigene12258_T_Sca	PF08661.6	Rep_fac-A_3	79.2	1.8e-22	Family	CL0021
Unigene12261_T_Sca	PF07690.11	MFS_1	118.4	2.6e-34	Family	CL0015
Unigene12262_T_Sca	PF00651.26	BTB	25.3	1.1e-05	Domain	CL0033
Unigene12262_T_Sca	PF03000.9	NPH3	338.1	3.3e-101	Family	No_clan
Unigene12266_T_Sca	PF00012.15	HSP70	512.6	9.2e-154	Family	CL0108
Unigene12268_T_Sca	PF03372.18	Exo_endo_phos	37.8	1.9e-09	Domain	CL0530
Unigene12270_T_Sca	PF00076.17	RRM_1	86.1	8.6e-25	Domain	CL0221
Unigene12271_T_Sca	PF00076.17	RRM_1	77.3	4.7e-22	Domain	CL0221
Unigene12272_T_Sca	PF00022.14	Actin	54.9	4.5e-15	Family	CL0108
Unigene12274_T_Sca	PF01165.15	Ribosomal_S21	38.4	5.8e-10	Family	No_clan
Unigene12275_T_Sca	PF00170.16	bZIP_1	53.8	1.3e-14	Family	CL0018
Unigene12277_T_Sca	PF01494.14	FAD_binding_3	43	2.9e-11	Family	CL0063
Unigene12278_T_Sca	PF01168.15	Ala_racemase_N	111.3	4.7e-32	Domain	CL0036
Unigene12280_T_Sca	PF00252.13	Ribosomal_L16	33.1	3.8e-08	Family	No_clan
Unigene12282_T_Sca	PF07690.11	MFS_1	65.1	4.2e-18	Family	CL0015
Unigene12283_T_Sca	PF07690.11	MFS_1	65.6	2.9e-18	Family	CL0015
Unigene12286_T_Sca	PF03097.13	BRO1	116.3	1.3e-33	Domain	No_clan
Unigene12287_T_Sca	PF03097.13	BRO1	109	2.1e-31	Domain	No_clan
Unigene1229_T_Sca	PF00085.15	Thioredoxin	54.8	5.7e-15	Domain	CL0172
Unigene12290_T_Sca	PF14368.1	LTP_2	59.3	2.9e-16	Family	CL0482
Unigene12291_T_Sca	PF01451.16	LMWPc	76.3	2.7e-21	Domain	No_clan
Unigene12292_T_Sca	PF00069.20	Pkinase	88.7	3.2e-25	Domain	CL0016
Unigene12295_T_Sca	PF01554.13	MatE	54.1	1.3e-14	Family	CL0222
Unigene123_T_Sca	PF02943.10	FeThRed_B	146.9	1.5e-43	Domain	No_clan
Unigene12300_T_Sca	PF00069.20	Pkinase	49.7	2.6e-13	Domain	CL0016
Unigene12301_T_Sca	PF01399.22	PCI	27	4.2e-06	Family	CL0123
Unigene12302_T_Sca	PF01582.15	TIR	43.7	1.7e-11	Family	CL0173
Unigene12307_T_Sca	PF10269.4	Tmemb_185A	90.2	1.4e-25	Family	No_clan
Unigene1231_T_Sca	PF01553.16	Acyltransferase	61.2	6.5e-17	Family	CL0228
Unigene12311_T_Sca	PF00224.16	PK	53.5	1.4e-14	Family	CL0151
Unigene12313_T_Sca	PF00253.16	Ribosomal_S14	63.2	1e-17	Family	No_clan
Unigene12314_T_Sca	PF00535.21	Glycos_transf_2	85.5	3e-24	Family	CL0110
Unigene12317_T_Sca	PF06027.7	DUF914	154	4.3e-45	Family	CL0184
Unigene12322_T_Sca	PF01055.21	Glyco_hydro_31	268.1	1.2e-79	Family	CL0058
Unigene12332_T_Sca	PF05970.9	PIF1	85.9	2.4e-24	Family	CL0023
Unigene12336_T_Sca	PF00633.18	HHH	33.2	2.3e-08	Motif	CL0198
Unigene12336_T_Sca	PF00730.20	HhH-GPD	70	1.8e-19	Domain	CL0198
Unigene1234_T_Sca	PF02458.10	Transferase	100.9	5.3e-29	Family	CL0149
Unigene12341_T_Sca	PF01185.13	Hydrophobin	39.1	7.5e-10	Family	No_clan
Unigene12343_T_Sca	PF10890.3	DUF2741	118.3	1.1e-34	Family	CL0429
Unigene12344_T_Sca	PF13890.1	Rab3-GTPase_cat	154.4	1.6e-45	Family	No_clan
Unigene12346_T_Sca	PF00343.15	Phosphorylase	542.9	8.4e-163	Family	CL0113
Unigene1235_T_Sca	PF03168.8	LEA_2	31.4	1.8e-07	Family	No_clan
Unigene12351_T_Sca	PF03169.10	OPT	54.6	6.5e-15	Family	No_clan
Unigene12353_T_Sca	PF08323.6	Glyco_transf_5	207.3	2.4e-61	Domain	CL0113
Unigene12354_T_Sca	PF01423.17	LSM	61	5.8e-17	Domain	CL0527
Unigene12355_T_Sca	PF00254.23	FKBP_C	46	3.9e-12	Domain	No_clan
Unigene12355_T_Sca	PF13414.1	TPR_11	39.3	3.7e-10	Repeat	CL0020
Unigene12357_T_Sca	PF00085.15	Thioredoxin	92.6	9.8e-27	Domain	CL0172
Unigene12359_T_Sca	PF00847.15	AP2	24.7	1.9e-05	Domain	CL0081
Unigene1236_T_Sca	PF07714.12	Pkinase_Tyr	43.7	1.7e-11	Domain	CL0016
Unigene12362_T_Sca	PF07173.7	DUF1399	127.7	3.5e-37	Family	No_clan
Unigene12363_T_Sca	PF10250.4	O-FucT	220.9	2.4e-65	Family	No_clan
Unigene12368_T_Sca	PF01282.14	Ribosomal_S24e	121	1.3e-35	Family	No_clan
Unigene1237_T_Sca	PF00025.16	Arf	191.9	5e-57	Domain	CL0023
Unigene12370_T_Sca	PF00464.14	SHMT	264.8	7.9e-79	Domain	CL0061
Unigene12373_T_Sca	PF00171.17	Aldedh	329.4	2.4e-98	Family	CL0099
Unigene12375_T_Sca	PF01535.15	PPR	23.9	2.5e-05	Family	CL0020
Unigene12375_T_Sca	PF13041.1	PPR_2	51.4	7.7e-14	Repeat	CL0020
Unigene12377_T_Sca	PF07649.7	C1_3	26.8	3.7e-06	Domain	CL0006
Unigene12380_T_Sca	PF02134.16	UBACT	85.8	1.1e-24	Family	No_clan
Unigene12380_T_Sca	PF08825.5	E2_bind	30.6	2e-07	Domain	No_clan
Unigene12380_T_Sca	PF10585.4	UBA_e1_thiolCys	35.4	4.9e-09	Domain	No_clan
Unigene12381_T_Sca	PF02134.16	UBACT	74.8	2.9e-21	Family	No_clan
Unigene12381_T_Sca	PF08825.5	E2_bind	31.1	1.4e-07	Domain	No_clan
Unigene12382_T_Sca	PF00226.26	DnaJ	23.5	3.2e-05	Domain	CL0392
Unigene12384_T_Sca	PF02824.16	TGS	80.6	5.2e-23	Family	CL0072
Unigene12385_T_Sca	PF00195.14	Chal_sti_synt_N	300.4	6.1e-90	Domain	CL0046
Unigene12386_T_Sca	PF08263.7	LRRNT_2	39.9	3e-10	Family	No_clan
Unigene12390_T_Sca	PF04547.7	Anoctamin	35.3	5e-09	Family	CL0416
Unigene12391_T_Sca	PF07896.7	DUF1674	59.5	2.6e-16	Family	No_clan
Unigene12392_T_Sca	PF04561.9	RNA_pol_Rpb2_2	182	7.3e-54	Domain	No_clan
Unigene12392_T_Sca	PF04563.10	RNA_pol_Rpb2_1	194.5	8.8e-58	Family	No_clan
Unigene12395_T_Sca	PF00743.14	FMO-like	22.1	3.7e-05	Family	CL0063
Unigene12396_T_Sca	PF01095.14	Pectinesterase	89.7	1.2e-25	Family	CL0268
Unigene12397_T_Sca	PF01095.14	Pectinesterase	89.7	1.2e-25	Family	CL0268
Unigene12399_T_Sca	PF07876.7	Dabb	40.1	3.5e-10	Domain	CL0032
Unigene12401_T_Sca	PF04116.8	FA_hydroxylase	58.8	6.2e-16	Family	No_clan
Unigene12402_T_Sca	PF00155.16	Aminotran_1_2	222.5	7.5e-66	Domain	CL0061
Unigene12404_T_Sca	PF01566.13	Nramp	188.5	1.4e-55	Family	CL0062
Unigene12405_T_Sca	PF00348.12	polyprenyl_synt	175.2	1.1e-51	Domain	No_clan
Unigene12407_T_Sca	PF00171.17	Aldedh	606.1	2.9e-182	Family	CL0099
Unigene12409_T_Sca	PF01151.13	ELO	201.1	1.6e-59	Family	No_clan
Unigene1241_T_Sca	PF12697.2	Abhydrolase_6	74.9	8.2e-21	Domain	CL0028
Unigene12415_T_Sca	PF00070.22	Pyr_redox	55.2	6.9e-15	Domain	CL0063
Unigene12415_T_Sca	PF07992.9	Pyr_redox_2	122.8	1.5e-35	Domain	CL0063
Unigene12416_T_Sca	PF00501.23	AMP-binding	83.2	1.2e-23	Family	CL0378
Unigene12417_T_Sca	PF04258.8	Peptidase_A22B	221.2	1.9e-65	Family	CL0130
Unigene12418_T_Sca	PF03745.9	DUF309	81.9	1.6e-23	Family	No_clan
Unigene1242_T_Sca	PF01781.13	Ribosomal_L38e	109.2	5.9e-32	Family	No_clan
Unigene12421_T_Sca	PF13561.1	adh_short_C2	135.2	2.9e-39	Domain	CL0063
Unigene12423_T_Sca	PF06201.8	PITH	138.7	1.2e-40	Domain	CL0202
Unigene12424_T_Sca	PF01582.15	TIR	69.8	1.5e-19	Family	CL0173
Unigene12425_T_Sca	PF09758.4	FPL	182.9	2.8e-54	Family	No_clan
Unigene12426_T_Sca	PF00009.22	GTP_EFTU	85.3	3.4e-24	Domain	CL0023
Unigene12427_T_Sca	PF00153.22	Mito_carr	40.5	1.6e-10	Family	No_clan
Unigene12427_T_Sca	PF00153.22	Mito_carr	57.1	1e-15	Family	No_clan
Unigene12427_T_Sca	PF00153.22	Mito_carr	58.3	4.5e-16	Family	No_clan
Unigene12428_T_Sca	PF06058.8	DCP1	98.6	2.3e-28	Family	CL0266
Unigene12429_T_Sca	PF01433.15	Peptidase_M1	463.1	7.6e-139	Family	CL0126
Unigene12430_T_Sca	PF07807.6	RED_C	158.7	5.9e-47	Family	No_clan
Unigene12430_T_Sca	PF07808.8	RED_N	210.7	1.7e-62	Family	No_clan
Unigene12431_T_Sca	PF00393.14	6PGD	127.7	4.8e-37	Domain	CL0106
Unigene12433_T_Sca	PF09797.4	NatB_MDM20	94.9	3.9e-27	Family	No_clan
Unigene12434_T_Sca	PF04547.7	Anoctamin	320.9	1.1e-95	Family	CL0416
Unigene12436_T_Sca	PF13532.1	2OG-FeII_Oxy_2	40.7	2.1e-10	Domain	CL0029
Unigene12438_T_Sca	PF12906.2	RINGv	45.1	7.1e-12	Domain	CL0229
Unigene1244_T_Sca	PF00472.15	RF-1	88	3.5e-25	Family	CL0337
Unigene12441_T_Sca	PF00562.23	RNA_pol_Rpb2_6	54.4	8.4e-15	Domain	CL0410
Unigene12450_T_Sca	PF00009.22	GTP_EFTU	41.8	7.1e-11	Domain	CL0023
Unigene12460_T_Sca	PF04832.7	SOUL	125.6	1.4e-36	Family	CL0319
Unigene12472_T_Sca	PF00005.22	ABC_tran	86.2	2.2e-24	Domain	CL0023
Unigene1248_T_Sca	PF13041.1	PPR_2	54.4	8.4e-15	Repeat	CL0020
Unigene12480_T_Sca	PF00012.15	HSP70	104.8	2.7e-30	Family	CL0108
Unigene12481_T_Sca	PF02469.17	Fasciclin	32.7	6.2e-08	Family	No_clan
Unigene12482_T_Sca	PF10961.3	DUF2763	66.5	2e-18	Family	No_clan
Unigene12489_T_Sca	PF00291.20	PALP	75.5	3.9e-21	Family	No_clan
Unigene12493_T_Sca	PF07714.12	Pkinase_Tyr	45	6.7e-12	Domain	CL0016
Unigene12497_T_Sca	PF02877.9	PARP_reg	74.6	5.5e-21	Domain	No_clan
Unigene1250_T_Sca	PF01241.13	PSI_PSAK	89.7	9e-26	Family	No_clan
Unigene12500_T_Sca	PF00347.18	Ribosomal_L6	23.8	4.5e-05	Domain	No_clan
Unigene12500_T_Sca	PF00347.18	Ribosomal_L6	33.3	5.1e-08	Domain	No_clan
Unigene1251_T_Sca	PF00082.17	Peptidase_S8	61	9.8e-17	Domain	No_clan
Unigene1251_T_Sca	PF05922.11	Inhibitor_I9	35.1	1.4e-08	Domain	No_clan
Unigene12511_T_Sca	PF00931.17	NB-ARC	52.3	3.6e-14	Domain	CL0023
Unigene12514_T_Sca	PF00182.14	Glyco_hydro_19	55.9	4.5e-15	Domain	CL0037
Unigene12516_T_Sca	PF00011.16	HSP20	56.2	2.3e-15	Family	CL0190
Unigene12519_T_Sca	PF00176.18	SNF2_N	131.7	2.2e-38	Family	CL0023
Unigene1252_T_Sca	PF01450.14	IlvC	110	8.7e-32	Family	CL0106
Unigene12521_T_Sca	PF01504.13	PIP5K	282	3.1e-84	Family	No_clan
Unigene12522_T_Sca	PF00557.19	Peptidase_M24	83.2	1.8e-23	Domain	No_clan
Unigene12524_T_Sca	PF00149.23	Metallophos	56.9	1.7e-15	Domain	CL0163
Unigene12524_T_Sca	PF14008.1	Metallophos_C	64.1	8.8e-18	Domain	No_clan
Unigene12526_T_Sca	PF01247.13	Ribosomal_L35Ae	117.4	1.6e-34	Family	No_clan
Unigene12528_T_Sca	PF14541.1	TAXi_C	25.8	6.2e-06	Domain	CL0129
Unigene12532_T_Sca	PF00069.20	Pkinase	25.2	7.4e-06	Domain	CL0016
Unigene12533_T_Sca	PF10274.4	ParcG	105.6	2.7e-30	Family	CL0020
Unigene12534_T_Sca	PF13193.1	AMP-binding_C	24.6	3.7e-05	Domain	CL0531
Unigene12535_T_Sca	PF08323.6	Glyco_transf_5	67.3	1.4e-18	Domain	CL0113
Unigene12536_T_Sca	PF05891.7	Methyltransf_PK	92.2	2.6e-26	Family	CL0063
Unigene12542_T_Sca	PF04969.11	CS	49.6	4.2e-13	Domain	CL0190
Unigene12542_T_Sca	PF05002.10	SGS	42.7	3.3e-11	Domain	No_clan
Unigene12542_T_Sca	PF09032.6	Siah-Interact_N	39.2	5.2e-10	Domain	No_clan
Unigene1255_T_Sca	PF00149.23	Metallophos	22.2	7.1e-05	Domain	CL0163
Unigene12553_T_Sca	PF03881.9	Fructosamin_kin	141.6	2.3e-41	Family	CL0016
Unigene12555_T_Sca	PF01145.20	Band_7	103.8	9.3e-30	Family	CL0433
Unigene12565_T_Sca	PF00931.17	NB-ARC	36.1	3.1e-09	Domain	CL0023
Unigene12567_T_Sca	PF03492.10	Methyltransf_7	34.1	1.2e-08	Family	CL0063
Unigene12572_T_Sca	PF00575.18	S1	37.7	1.5e-09	Domain	CL0021
Unigene12585_T_Sca	PF06179.7	Med22	71.2	6.3e-20	Family	No_clan
Unigene12586_T_Sca	PF03839.11	Sec62	46.2	3.5e-12	Family	No_clan
Unigene12590_T_Sca	PF00995.18	Sec1	102.6	2e-29	Family	No_clan
Unigene12597_T_Sca	PF04802.10	SMK-1	85.1	4.1e-24	Family	No_clan
Unigene126_T_Sca	PF03552.9	Cellulose_synt	436.5	1.8e-130	Family	CL0110
Unigene12613_T_Sca	PF00188.21	CAP	68.9	5.2e-19	Domain	No_clan
Unigene12614_T_Sca	PF12796.2	Ank_2	59.1	4e-16	Family	CL0465
Unigene12615_T_Sca	PF12799.2	LRR_4	31.6	8.5e-08	Family	CL0022
Unigene12622_T_Sca	PF06351.6	Allene_ox_cyc	286.2	6.9e-86	Family	No_clan
Unigene12623_T_Sca	PF04371.10	PAD_porph	221.9	1.1e-65	Family	CL0197
Unigene12630_T_Sca	PF00445.13	Ribonuclease_T2	182.7	5.1e-54	Domain	No_clan
Unigene12632_T_Sca	PF00562.23	RNA_pol_Rpb2_6	25.1	6.3e-06	Domain	CL0410
Unigene12632_T_Sca	PF04567.12	RNA_pol_Rpb2_5	47.8	1e-12	Domain	No_clan
Unigene12633_T_Sca	PF03171.15	2OG-FeII_Oxy	87.2	6.8e-25	Domain	CL0029
Unigene12635_T_Sca	PF00240.18	ubiquitin	58	4.4e-16	Domain	CL0072
Unigene1264_T_Sca	PF08561.5	Ribosomal_L37	63.4	1e-17	Family	No_clan
Unigene12642_T_Sca	PF01641.13	SelR	101.7	2.1e-29	Family	CL0080
Unigene12646_T_Sca	PF02127.10	Peptidase_M18	227.1	2.7e-67	Family	CL0035
Unigene12649_T_Sca	PF00732.14	GMC_oxred_N	147.3	5.1e-43	Domain	CL0063
Unigene12651_T_Sca	PF00572.13	Ribosomal_L13	35.1	1.1e-08	Family	No_clan
Unigene12652_T_Sca	PF13855.1	LRR_8	36.1	3.8e-09	Repeat	CL0022
Unigene12654_T_Sca	PF00122.15	E1-E2_ATPase	173.8	2.7e-51	Family	No_clan
Unigene12654_T_Sca	PF00403.21	HMA	42.7	4.5e-11	Domain	No_clan
Unigene12654_T_Sca	PF00403.21	HMA	45	8.3e-12	Domain	No_clan
Unigene12654_T_Sca	PF00702.21	Hydrolase	171.9	2.4e-50	Domain	CL0137
Unigene12656_T_Sca	PF00694.14	Aconitase_C	63.4	2.1e-17	Domain	CL0364
Unigene12658_T_Sca	PF03007.11	WES_acyltransf	37.7	1.5e-09	Domain	CL0149
Unigene1266_T_Sca	PF07059.7	DUF1336	130.7	5.2e-38	Family	No_clan
Unigene12663_T_Sca	PF00485.13	PRK	39.3	4.7e-10	Domain	CL0023
Unigene12663_T_Sca	PF14681.1	UPRTase	241.5	4.5e-72	Domain	CL0533
Unigene12665_T_Sca	PF00526.13	Dicty_CTDC	30.5	2.1e-07	Repeat	No_clan
Unigene12672_T_Sca	PF00501.23	AMP-binding	233.7	2.4e-69	Family	CL0378
Unigene12672_T_Sca	PF13193.1	AMP-binding_C	74.3	1.1e-20	Domain	CL0531
Unigene12673_T_Sca	PF10354.4	DUF2431	100.8	7.3e-29	Domain	CL0063
Unigene12676_T_Sca	PF00122.15	E1-E2_ATPase	61.1	7.5e-17	Family	No_clan
Unigene12677_T_Sca	PF00344.15	SecY	37.3	1.5e-09	Family	No_clan
Unigene12678_T_Sca	PF00132.19	Hexapep	23.1	3.4e-05	Repeat	CL0536
Unigene1268_T_Sca	PF07690.11	MFS_1	36	3.1e-09	Family	CL0015
Unigene1269_T_Sca	PF10494.4	Stk19	68.5	5.7e-19	Family	No_clan
Unigene12690_T_Sca	PF01384.15	PHO4	80.4	8.7e-23	Family	No_clan
Unigene12692_T_Sca	PF00069.20	Pkinase	24.6	1.2e-05	Domain	CL0016
Unigene12696_T_Sca	PF08540.5	HMG_CoA_synt_C	189.5	7.9e-56	Family	CL0046
Unigene127_T_Sca	PF13921.1	Myb_DNA-bind_6	52.8	3e-14	Domain	CL0123
Unigene12700_T_Sca	PF01817.16	CM_2	28.8	9.1e-07	Domain	No_clan
Unigene12702_T_Sca	PF00069.20	Pkinase	84.6	5.7e-24	Domain	CL0016
Unigene12703_T_Sca	PF00332.13	Glyco_hydro_17	27.4	1.5e-06	Domain	CL0058
Unigene12703_T_Sca	PF07983.8	X8	46.5	3.7e-12	Domain	No_clan
Unigene12707_T_Sca	PF03184.14	DDE_1	31.2	1e-07	Family	CL0219
Unigene12708_T_Sca	PF00153.22	Mito_carr	68.1	3.9e-19	Family	No_clan
Unigene12709_T_Sca	PF01915.17	Glyco_hydro_3_C	75.1	5.3e-21	Domain	No_clan
Unigene12717_T_Sca	PF00581.15	Rhodanese	22.7	9.3e-05	Domain	No_clan
Unigene1272_T_Sca	PF01912.13	eIF-6	205.3	4.8e-61	Family	No_clan
Unigene12720_T_Sca	PF13855.1	LRR_8	32.2	6.3e-08	Repeat	CL0022
Unigene12724_T_Sca	PF00202.16	Aminotran_3	236	4.9e-70	Domain	CL0061
Unigene12728_T_Sca	PF00012.15	HSP70	122.2	1.4e-35	Family	CL0108
Unigene1273_T_Sca	PF03096.9	Ndr	26.4	2.1e-06	Family	CL0028
Unigene12733_T_Sca	PF03106.10	WRKY	106.3	4.8e-31	Domain	CL0274
Unigene12736_T_Sca	PF00696.23	AA_kinase	125.2	2.8e-36	Family	No_clan
Unigene12738_T_Sca	PF02987.11	LEA_4	26.5	4.2e-06	Family	No_clan
Unigene12738_T_Sca	PF02987.11	LEA_4	26.9	3.1e-06	Family	No_clan
Unigene12739_T_Sca	PF01293.15	PEPCK_ATP	86.6	1.3e-24	Family	CL0374
Unigene12740_T_Sca	PF01344.20	Kelch_1	28.8	6.5e-07	Repeat	CL0186
Unigene12740_T_Sca	PF12937.2	F-box-like	29.2	5.4e-07	Domain	CL0271
Unigene12747_T_Sca	PF13086.1	AAA_11	47.1	2.1e-12	Domain	CL0023
Unigene12751_T_Sca	PF03143.12	GTP_EFTU_D3	79.8	1.2e-22	Domain	No_clan
Unigene12753_T_Sca	PF00034.16	Cytochrom_C	31.1	3.1e-07	Domain	CL0318
Unigene1276_T_Sca	PF14368.1	LTP_2	27.1	3.3e-06	Family	CL0482
Unigene12761_T_Sca	PF00847.15	AP2	32.7	5.7e-08	Domain	CL0081
Unigene12764_T_Sca	PF14432.1	DYW_deaminase	61.6	6.1e-17	Family	CL0109
Unigene12765_T_Sca	PF08704.5	GCD14	141	4.3e-41	Family	CL0063
Unigene12772_T_Sca	PF00689.16	Cation_ATPase_C	34.7	1.2e-08	Family	No_clan
Unigene1278_T_Sca	PF00544.14	Pec_lyase_C	88.5	3.8e-25	Domain	CL0268
Unigene12784_T_Sca	PF00330.15	Aconitase	47.6	8.4e-13	Family	No_clan
Unigene1279_T_Sca	PF07992.9	Pyr_redox_2	27.4	2.6e-06	Domain	CL0063
Unigene12790_T_Sca	PF00069.20	Pkinase	32.9	3.4e-08	Domain	CL0016
Unigene12791_T_Sca	PF00069.20	Pkinase	144.1	4.2e-42	Domain	CL0016
Unigene12801_T_Sca	PF03143.12	GTP_EFTU_D3	65.7	3.2e-18	Domain	No_clan
Unigene12804_T_Sca	PF00248.16	Aldo_ket_red	52.6	2.7e-14	Domain	No_clan
Unigene12809_T_Sca	PF01157.13	Ribosomal_L21e	22.1	9.4e-05	Family	CL0107
Unigene12810_T_Sca	PF00383.17	dCMP_cyt_deam_1	74.9	3e-21	Family	CL0109
Unigene12812_T_Sca	PF00550.20	PP-binding	38.4	1.1e-09	Domain	CL0314
Unigene12814_T_Sca	PF13085.1	Fer2_3	92.2	1.6e-26	Domain	CL0486
Unigene12814_T_Sca	PF13534.1	Fer4_17	38.8	8.3e-10	Domain	CL0344
Unigene12816_T_Sca	PF04729.8	ASF1_hist_chap	175.6	4.8e-52	Family	No_clan
Unigene12817_T_Sca	PF10513.4	EPL1	82.5	3.6e-23	Family	No_clan
Unigene12818_T_Sca	PF14822.1	Vasohibin	67.7	7.4e-19	Family	No_clan
Unigene1282_T_Sca	PF02163.17	Peptidase_M50	38.9	4.2e-10	Family	CL0126
Unigene12822_T_Sca	PF00398.15	RrnaAD	40.9	1.1e-10	Domain	CL0063
Unigene12825_T_Sca	PF00221.14	Lyase_aromatic	50.9	7.9e-14	Family	No_clan
Unigene12826_T_Sca	PF07714.12	Pkinase_Tyr	58.6	4.7e-16	Domain	CL0016
Unigene12828_T_Sca	PF07714.12	Pkinase_Tyr	26.4	3.1e-06	Domain	CL0016
Unigene1283_T_Sca	PF00403.21	HMA	35.6	7.1e-09	Domain	No_clan
Unigene12830_T_Sca	PF00218.16	IGPS	96.7	1.1e-27	Domain	CL0036
Unigene12836_T_Sca	PF13659.1	Methyltransf_26	38.6	8.7e-10	Domain	CL0063
Unigene12837_T_Sca	PF00069.20	Pkinase	133.3	8.1e-39	Domain	CL0016
Unigene12842_T_Sca	PF00982.16	Glyco_transf_20	74.3	6.6e-21	Family	CL0113
Unigene12843_T_Sca	PF00118.19	Cpn60_TCP1	35.7	3.6e-09	Family	No_clan
Unigene12845_T_Sca	PF00043.20	GST_C	48.6	5.6e-13	Domain	CL0497
Unigene12845_T_Sca	PF02798.15	GST_N	46.1	4e-12	Domain	CL0172
Unigene12846_T_Sca	PF08153.7	NGP1NT	158.8	5.9e-47	Domain	No_clan
Unigene12847_T_Sca	PF00254.23	FKBP_C	25.6	8.7e-06	Domain	No_clan
Unigene12847_T_Sca	PF05697.8	Trigger_N	92.7	1.7e-26	Family	No_clan
Unigene12847_T_Sca	PF05698.9	Trigger_C	58.1	8.6e-16	Family	CL0262
Unigene12848_T_Sca	PF00025.16	Arf	268.1	2e-80	Domain	CL0023
Unigene12849_T_Sca	PF00355.21	Rieske	59.7	1.5e-16	Domain	CL0516
Unigene12849_T_Sca	PF02921.9	UCR_TM	47.1	2.1e-12	Family	No_clan
Unigene12851_T_Sca	PF07714.12	Pkinase_Tyr	47.8	9.1e-13	Domain	CL0016
Unigene12855_T_Sca	PF02567.11	PhzC-PhzF	123.7	7.9e-36	Family	CL0288
Unigene12856_T_Sca	PF00514.18	Arm	31.1	1.3e-07	Repeat	CL0020
Unigene12856_T_Sca	PF00514.18	Arm	37	1.8e-09	Repeat	CL0020
Unigene12856_T_Sca	PF04564.10	U-box	73.2	1.2e-20	Domain	CL0229
Unigene12858_T_Sca	PF04006.7	Mpp10	72.1	2.9e-20	Family	No_clan
Unigene12860_T_Sca	PF04116.8	FA_hydroxylase	33.5	4.4e-08	Family	No_clan
Unigene12864_T_Sca	PF00249.26	Myb_DNA-binding	39.3	4.7e-10	Domain	CL0123
Unigene12865_T_Sca	PF09748.4	Med10	75.6	2.9e-21	Family	No_clan
Unigene12867_T_Sca	PF03195.9	DUF260	100.8	4.1e-29	Family	No_clan
Unigene12869_T_Sca	PF01116.15	F_bP_aldolase	275.7	3.5e-82	Domain	CL0036
Unigene1287_T_Sca	PF15288.1	zf-CCHC_6	30.3	2.4e-07	Domain	CL0511
Unigene12872_T_Sca	PF00025.16	Arf	267.9	2.2e-80	Domain	CL0023
Unigene12875_T_Sca	PF04720.7	DUF506	147.7	3.5e-43	Family	CL0236
Unigene12877_T_Sca	PF07082.6	DUF1350	91.7	3.6e-26	Family	CL0028
Unigene12878_T_Sca	PF01250.12	Ribosomal_S6	69.1	2.1e-19	Domain	No_clan
Unigene12879_T_Sca	PF00481.16	PP2C	59.1	4.1e-16	Family	CL0238
Unigene12880_T_Sca	PF12251.3	zf-SNAP50_C	96.4	1.3e-27	Family	No_clan
Unigene12882_T_Sca	PF02325.12	YGGT	71.7	3.4e-20	Family	No_clan
Unigene12884_T_Sca	PF00324.16	AA_permease	39.5	2.1e-10	Family	CL0062
Unigene12886_T_Sca	PF05871.7	ESCRT-II	145.4	9.6e-43	Family	No_clan
Unigene12887_T_Sca	PF13041.1	PPR_2	44.2	1.3e-11	Repeat	CL0020
Unigene12889_T_Sca	PF05637.7	Glyco_transf_34	31.6	1.1e-07	Family	CL0110
Unigene1289_T_Sca	PF13639.1	zf-RING_2	35.4	6.5e-09	Domain	CL0229
Unigene12891_T_Sca	PF05664.6	DUF810	577.2	4.2e-173	Family	No_clan
Unigene12895_T_Sca	PF11145.3	DUF2921	63.3	9.3e-18	Family	No_clan
Unigene12896_T_Sca	PF02364.10	Glucan_synthase	81.9	2.4e-23	Family	CL0111
Unigene12897_T_Sca	PF01546.23	Peptidase_M20	102.1	2.4e-29	Family	CL0035
Unigene12897_T_Sca	PF07687.9	M20_dimer	46.3	2.8e-12	Domain	No_clan
Unigene12899_T_Sca	PF07250.6	Glyoxal_oxid_N	104.1	5.9e-30	Family	No_clan
Unigene12903_T_Sca	PF02701.10	zf-Dof	87.9	2.8e-25	Family	No_clan
Unigene12904_T_Sca	PF00137.16	ATP-synt_C	64.9	4.4e-18	Family	No_clan
Unigene12905_T_Sca	PF00069.20	Pkinase	251.6	6.6e-75	Domain	CL0016
Unigene12905_T_Sca	PF03822.9	NAF	91.1	2.5e-26	Domain	No_clan
Unigene12908_T_Sca	PF05602.7	CLPTM1	86.8	1.3e-24	Family	No_clan
Unigene12909_T_Sca	PF01699.19	Na_Ca_ex	39.9	2.9e-10	Family	No_clan
Unigene12909_T_Sca	PF13499.1	EF-hand_7	36.8	3e-09	Domain	CL0220
Unigene12910_T_Sca	PF01055.21	Glyco_hydro_31	249	7.8e-74	Family	CL0058
Unigene12910_T_Sca	PF13802.1	Gal_mutarotas_2	31.1	1.5e-07	Domain	CL0103
Unigene12911_T_Sca	PF00646.28	F-box	35.1	6.8e-09	Domain	CL0271
Unigene12912_T_Sca	PF02803.13	Thiolase_C	104.5	2.2e-30	Domain	CL0046
Unigene12914_T_Sca	PF01370.16	Epimerase	158.1	2.3e-46	Family	CL0063
Unigene12915_T_Sca	PF00230.15	MIP	45	8.4e-12	Family	No_clan
Unigene12917_T_Sca	PF14226.1	DIOX_N	69.5	3.2e-19	Family	No_clan
Unigene12919_T_Sca	PF00171.17	Aldedh	70.7	7.3e-20	Family	CL0099
Unigene1292_T_Sca	PF00235.14	Profilin	132.1	1e-38	Domain	CL0431
Unigene12922_T_Sca	PF01077.17	NIR_SIR	52.4	3.5e-14	Family	No_clan
Unigene12922_T_Sca	PF01077.17	NIR_SIR	57	1.3e-15	Family	No_clan
Unigene12922_T_Sca	PF03460.12	NIR_SIR_ferr	70.3	7.2e-20	Repeat	No_clan
Unigene12924_T_Sca	PF00441.19	Acyl-CoA_dh_1	49	6.3e-13	Domain	CL0087
Unigene12926_T_Sca	PF00076.17	RRM_1	51.2	7e-14	Domain	CL0221
Unigene12926_T_Sca	PF00076.17	RRM_1	71.7	2.8e-20	Domain	CL0221
Unigene12927_T_Sca	PF04909.9	Amidohydro_2	34.8	1.2e-08	Domain	CL0034
Unigene12928_T_Sca	PF02362.16	B3	54.5	6.5e-15	Family	CL0405
Unigene12930_T_Sca	PF00266.14	Aminotran_5	31.3	8.1e-08	Domain	CL0061
Unigene12932_T_Sca	PF07777.6	MFMR	39.5	5.2e-10	Family	No_clan
Unigene12933_T_Sca	PF04231.8	Endonuclease_1	121.5	4.3e-35	Family	CL0263
Unigene12934_T_Sca	PF00127.15	Copper-bind	104.6	2.4e-30	Domain	CL0026
Unigene12938_T_Sca	PF02518.21	HATPase_c	101.9	1.5e-29	Domain	CL0025
Unigene12940_T_Sca	PF01592.11	NifU_N	185.4	3.4e-55	Family	CL0233
Unigene12941_T_Sca	PF00072.19	Response_reg	28.7	9.8e-07	Domain	CL0304
Unigene12941_T_Sca	PF00072.19	Response_reg	34.1	2.1e-08	Domain	CL0304
Unigene12943_T_Sca	PF01406.14	tRNA-synt_1e	105.6	2.5e-30	Family	CL0039
Unigene12945_T_Sca	PF00657.17	Lipase_GDSL	43.3	3.6e-11	Family	CL0264
Unigene12946_T_Sca	PF00067.17	p450	49.2	2.7e-13	Domain	No_clan
Unigene12947_T_Sca	PF00067.17	p450	25.3	4.8e-06	Domain	No_clan
Unigene12949_T_Sca	PF01156.14	IU_nuc_hydro	173.8	4.8e-51	Domain	No_clan
Unigene12950_T_Sca	PF02545.9	Maf	29.9	2.7e-07	Domain	CL0269
Unigene12951_T_Sca	PF04134.7	DUF393	51.8	1.4e-13	Family	No_clan
Unigene12953_T_Sca	PF03473.12	MOSC	54.3	9e-15	Domain	No_clan
Unigene12953_T_Sca	PF03476.11	MOSC_N	85.3	2.4e-24	Domain	No_clan
Unigene12954_T_Sca	PF06200.9	tify	48.9	2.7e-13	Domain	No_clan
Unigene12955_T_Sca	PF00013.24	KH_1	38	9.4e-10	Domain	CL0007
Unigene12955_T_Sca	PF01612.15	DNA_pol_A_exo1	75.2	4.2e-21	Domain	CL0219
Unigene12956_T_Sca	PF03073.10	TspO_MBR	157	2.1e-46	Family	No_clan
Unigene12957_T_Sca	PF00198.18	2-oxoacid_dh	261.3	5.9e-78	Domain	CL0149
Unigene1296_T_Sca	PF12819.2	Malectin_like	101.8	3.8e-29	Domain	CL0468
Unigene12961_T_Sca	PF09763.4	Sec3_C	230	4.4e-68	Family	CL0295
Unigene12961_T_Sca	PF15277.1	Sec3-PIP2_bind	45.2	6.3e-12	Domain	No_clan
Unigene12963_T_Sca	PF00170.16	bZIP_1	30.6	2.3e-07	Family	CL0018
Unigene12964_T_Sca	PF13661.1	2OG-FeII_Oxy_4	48.4	5e-13	Domain	CL0029
Unigene12965_T_Sca	PF12204.3	DUF3598	52.5	3.8e-14	Domain	No_clan
Unigene12966_T_Sca	PF04177.7	TAP42	252.6	4.8e-75	Family	No_clan
Unigene12967_T_Sca	PF00332.13	Glyco_hydro_17	332.7	1.7e-99	Domain	CL0058
Unigene12968_T_Sca	PF01546.23	Peptidase_M20	52	5.7e-14	Family	CL0035
Unigene12969_T_Sca	PF01074.17	Glyco_hydro_38	177.3	3.5e-52	Domain	CL0158
Unigene12969_T_Sca	PF07748.8	Glyco_hydro_38C	323.7	1.8e-96	Domain	CL0103
Unigene12969_T_Sca	PF09261.6	Alpha-mann_mid	72.2	2.8e-20	Domain	No_clan
Unigene1297_T_Sca	PF13088.1	BNR_2	50.3	1.9e-13	Domain	CL0434
Unigene12973_T_Sca	PF00702.21	Hydrolase	58.7	1e-15	Domain	CL0137
Unigene12975_T_Sca	PF03016.10	Exostosin	58.1	6.8e-16	Family	No_clan
Unigene12976_T_Sca	PF00290.15	Trp_syntA	183.5	2.5e-54	Domain	CL0036
Unigene12977_T_Sca	PF00120.19	Gln-synt_C	149.6	8.7e-44	Domain	CL0286
Unigene12977_T_Sca	PF03951.14	Gln-synt_N	62.1	2.6e-17	Domain	No_clan
Unigene12978_T_Sca	PF13242.1	Hydrolase_like	41.3	9.1e-11	Domain	CL0137
Unigene1298_T_Sca	PF00891.13	Methyltransf_2	186.4	4.5e-55	Family	CL0063
Unigene12980_T_Sca	PF02338.14	OTU	50.7	2.3e-13	Family	CL0125
Unigene12981_T_Sca	PF07014.7	Hs1pro-1_C	31.6	9.9e-08	Family	No_clan
Unigene12981_T_Sca	PF07231.7	Hs1pro-1_N	135.9	1.1e-39	Family	No_clan
Unigene12983_T_Sca	PF00270.24	DEAD	125.8	1.1e-36	Domain	CL0023
Unigene12983_T_Sca	PF00271.26	Helicase_C	90.4	4.6e-26	Family	CL0023
Unigene12984_T_Sca	PF13086.1	AAA_11	90.1	1.6e-25	Domain	CL0023
Unigene12985_T_Sca	PF00069.20	Pkinase	148.9	1.4e-43	Domain	CL0016
Unigene12986_T_Sca	PF00781.19	DAGK_cat	63	1.8e-17	Family	CL0240
Unigene12987_T_Sca	PF00448.17	SRP54	186.3	3.8e-55	Family	CL0023
Unigene12987_T_Sca	PF02881.14	SRP54_N	26.8	4.1e-06	Domain	No_clan
Unigene12987_T_Sca	PF04086.8	SRP-alpha_N	153.3	8.3e-45	Family	No_clan
Unigene12988_T_Sca	PF00366.15	Ribosomal_S17	95.1	1.8e-27	Domain	CL0021
Unigene12990_T_Sca	PF00271.26	Helicase_C	38.8	6.2e-10	Family	CL0023
Unigene12991_T_Sca	PF13639.1	zf-RING_2	49.1	3.5e-13	Domain	CL0229
Unigene12992_T_Sca	PF00439.20	Bromodomain	81.7	2.6e-23	Domain	No_clan
Unigene12993_T_Sca	PF00644.15	PARP	54.4	1e-14	Family	CL0084
Unigene12993_T_Sca	PF12174.3	RST	54	1.1e-14	Domain	No_clan
Unigene12994_T_Sca	PF00644.15	PARP	54.4	1e-14	Family	CL0084
Unigene12994_T_Sca	PF12174.3	RST	54	1.1e-14	Domain	No_clan
Unigene12995_T_Sca	PF00644.15	PARP	56.6	2.2e-15	Family	CL0084
Unigene12996_T_Sca	PF00856.23	SET	84.4	1e-23	Family	No_clan
Unigene12996_T_Sca	PF13771.1	zf-HC5HC2H	70.8	7.5e-20	Domain	CL0390
Unigene12996_T_Sca	PF13831.1	PHD_2	42.9	2e-11	Family	CL0390
Unigene12997_T_Sca	PF06979.7	DUF1301	26	8.1e-06	Family	No_clan
Unigene12998_T_Sca	PF07887.6	Calmodulin_bind	436.3	4.4e-131	Family	No_clan
Unigene13000_T_Sca	PF00270.24	DEAD	150.4	3.1e-44	Domain	CL0023
Unigene13000_T_Sca	PF00271.26	Helicase_C	92	1.5e-26	Family	CL0023
Unigene13000_T_Sca	PF00397.21	WW	33.3	3e-08	Domain	No_clan
Unigene13001_T_Sca	PF07887.6	Calmodulin_bind	436.5	4e-131	Family	No_clan
Unigene13002_T_Sca	PF00078.22	RVT_1	66.9	1.6e-18	Family	CL0027
Unigene13003_T_Sca	PF00170.16	bZIP_1	29.9	3.9e-07	Family	CL0018
Unigene13004_T_Sca	PF00254.23	FKBP_C	26.6	4.4e-06	Domain	No_clan
Unigene13004_T_Sca	PF00254.23	FKBP_C	31.5	1.3e-07	Domain	No_clan
Unigene13004_T_Sca	PF00254.23	FKBP_C	65.8	2.6e-18	Domain	No_clan
Unigene13004_T_Sca	PF07719.12	TPR_2	22.5	6.7e-05	Repeat	CL0020
Unigene13004_T_Sca	PF13414.1	TPR_11	37.3	1.5e-09	Repeat	CL0020
Unigene13005_T_Sca	PF00072.19	Response_reg	79.7	1.5e-22	Domain	CL0304
Unigene13005_T_Sca	PF00249.26	Myb_DNA-binding	42.3	5.6e-11	Domain	CL0123
Unigene13006_T_Sca	PF01946.12	Thi4	348.1	1.4e-104	Family	CL0063
Unigene13007_T_Sca	PF02338.14	OTU	31.6	2e-07	Family	CL0125
Unigene13008_T_Sca	PF00587.20	tRNA-synt_2b	71.8	4.8e-20	Domain	CL0040
Unigene13008_T_Sca	PF03129.15	HGTP_anticodon	67.5	7.1e-19	Domain	CL0458
Unigene13008_T_Sca	PF09180.6	ProRS-C_1	84.3	3.8e-24	Domain	No_clan
Unigene13009_T_Sca	PF00107.21	ADH_zinc_N	90.2	7.5e-26	Family	CL0063
Unigene13009_T_Sca	PF08240.7	ADH_N	105.4	1.2e-30	Domain	CL0296
Unigene13010_T_Sca	PF02516.9	STT3	77.5	9.6e-22	Family	CL0111
Unigene13011_T_Sca	PF02338.14	OTU	61.3	1.2e-16	Family	CL0125
Unigene13012_T_Sca	PF05193.16	Peptidase_M16_C	34.5	1.5e-08	Domain	CL0094
Unigene13012_T_Sca	PF05193.16	Peptidase_M16_C	84.5	6.7e-24	Domain	CL0094
Unigene13013_T_Sca	PF00005.22	ABC_tran	94.5	6.1e-27	Domain	CL0023
Unigene13013_T_Sca	PF00664.18	ABC_membrane	111.2	5.6e-32	Family	CL0241
Unigene13015_T_Sca	PF08879.5	WRC	76.3	9.5e-22	Domain	No_clan
Unigene13015_T_Sca	PF08880.6	QLQ	41.4	6.4e-11	Domain	No_clan
Unigene13018_T_Sca	PF00487.19	FA_desaturase	122.5	2e-35	Domain	No_clan
Unigene13018_T_Sca	PF11960.3	DUF3474	73.5	1.6e-20	Family	No_clan
Unigene13019_T_Sca	PF00847.15	AP2	66	2.4e-18	Domain	CL0081
Unigene13021_T_Sca	PF00504.16	Chloroa_b-bind	30.6	3.5e-07	Family	No_clan
Unigene13023_T_Sca	PF00334.14	NDK	89.6	1.4e-25	Domain	No_clan
Unigene13024_T_Sca	PF03514.9	GRAS	319.8	1.8e-95	Family	CL0063
Unigene13026_T_Sca	PF00106.20	adh_short	67.3	1.4e-18	Domain	CL0063
Unigene13027_T_Sca	PF07714.12	Pkinase_Tyr	95.3	2.9e-27	Domain	CL0016
Unigene13028_T_Sca	PF00885.14	DMRL_synthase	181.3	7.4e-54	Domain	No_clan
Unigene13030_T_Sca	PF01336.20	tRNA_anti-codon	24.6	1.7e-05	Domain	CL0021
Unigene13035_T_Sca	PF14259.1	RRM_6	47	1.8e-12	Domain	CL0221
Unigene13038_T_Sca	PF11833.3	DUF3353	34.9	9.4e-09	Family	No_clan
Unigene13038_T_Sca	PF11833.3	DUF3353	72.3	3.3e-20	Family	No_clan
Unigene13040_T_Sca	PF00383.17	dCMP_cyt_deam_1	75.1	2.6e-21	Family	CL0109
Unigene13042_T_Sca	PF00085.15	Thioredoxin	79.2	1.5e-22	Domain	CL0172
Unigene13042_T_Sca	PF13848.1	Thioredoxin_6	40.7	2e-10	Domain	CL0172
Unigene13045_T_Sca	PF00332.13	Glyco_hydro_17	258.3	8e-77	Domain	CL0058
Unigene13047_T_Sca	PF12799.2	LRR_4	31	1.3e-07	Family	CL0022
Unigene13049_T_Sca	PF09754.4	PAC2	77	1.8e-21	Family	No_clan
Unigene13051_T_Sca	PF03109.11	ABC1	23.8	3.3e-05	Family	CL0016
Unigene13053_T_Sca	PF00645.13	zf-PARP	69.3	2.4e-19	Domain	No_clan
Unigene13053_T_Sca	PF00645.13	zf-PARP	73.3	1.4e-20	Domain	No_clan
Unigene13056_T_Sca	PF00483.18	NTP_transferase	59.4	3.1e-16	Family	CL0110
Unigene13057_T_Sca	PF05383.12	La	56.3	2e-15	Domain	No_clan
Unigene13057_T_Sca	PF08777.6	RRM_3	69.7	1.5e-19	Domain	CL0221
Unigene13057_T_Sca	PF14259.1	RRM_6	39.7	3.4e-10	Domain	CL0221
Unigene13058_T_Sca	PF12819.2	Malectin_like	130.8	5.7e-38	Domain	CL0468
Unigene13058_T_Sca	PF13855.1	LRR_8	29.7	3.9e-07	Repeat	CL0022
Unigene13061_T_Sca	PF00635.21	Motile_Sperm	80.8	4.9e-23	Domain	No_clan
Unigene13062_T_Sca	PF04749.12	PLAC8	74.9	6.4e-21	Family	No_clan
Unigene13062_T_Sca	PF11204.3	DUF2985	64.8	4.3e-18	Family	No_clan
Unigene13063_T_Sca	PF04646.7	DUF604	300.8	6.4e-90	Family	CL0110
Unigene13064_T_Sca	PF04832.7	SOUL	70.4	1.3e-19	Family	CL0319
Unigene13064_T_Sca	PF04832.7	SOUL	126.7	6.5e-37	Family	CL0319
Unigene13065_T_Sca	PF04030.9	ALO	32.9	4.6e-08	Family	CL0277
Unigene13067_T_Sca	PF04116.8	FA_hydroxylase	64.4	1.1e-17	Family	No_clan
Unigene13068_T_Sca	PF04842.7	DUF639	391.2	7.3e-117	Family	No_clan
Unigene13069_T_Sca	PF00069.20	Pkinase	73.1	1.9e-20	Domain	CL0016
Unigene13070_T_Sca	PF00069.20	Pkinase	153.6	4.9e-45	Domain	CL0016
Unigene13071_T_Sca	PF01529.15	zf-DHHC	116	1.1e-33	Family	CL0167
Unigene13072_T_Sca	PF00887.14	ACBP	39.9	2.4e-10	Domain	No_clan
Unigene13073_T_Sca	PF04802.10	SMK-1	247.2	8.5e-74	Family	No_clan
Unigene13074_T_Sca	PF07876.7	Dabb	65	6.1e-18	Domain	CL0032
Unigene13075_T_Sca	PF04845.8	PurA	42.7	3.3e-11	Family	No_clan
Unigene13075_T_Sca	PF04845.8	PurA	80	1.3e-22	Family	No_clan
Unigene13077_T_Sca	PF00185.19	OTCace	173.4	2.9e-51	Domain	No_clan
Unigene13077_T_Sca	PF02729.16	OTCace_N	154	1.8e-45	Domain	No_clan
Unigene13078_T_Sca	PF07970.7	COPIIcoated_ERV	71.5	7.5e-20	Family	No_clan
Unigene1308_T_Sca	PF02338.14	OTU	25.6	1.4e-05	Family	CL0125
Unigene13081_T_Sca	PF02263.14	GBP	50.5	1.3e-13	Domain	CL0023
Unigene13081_T_Sca	PF02841.9	GBP_C	125.9	1.6e-36	Domain	No_clan
Unigene13083_T_Sca	PF00069.20	Pkinase	207.4	2e-61	Domain	CL0016
Unigene13086_T_Sca	PF00227.21	Proteasome	208.7	4.6e-62	Domain	CL0052
Unigene13086_T_Sca	PF10584.4	Proteasome_A_N	39.3	2.7e-10	Domain	No_clan
Unigene13087_T_Sca	PF00620.22	RhoGAP	33.7	2.4e-08	Domain	CL0409
Unigene13087_T_Sca	PF14389.1	Lzipper-MIP1	73.3	1.2e-20	Family	No_clan
Unigene13088_T_Sca	PF00226.26	DnaJ	83.4	6.5e-24	Domain	CL0392
Unigene13090_T_Sca	PF00005.22	ABC_tran	39	8.8e-10	Domain	CL0023
Unigene13093_T_Sca	PF05192.13	MutS_III	75.7	4.1e-21	Domain	No_clan
Unigene13097_T_Sca	PF02826.14	2-Hacid_dh_C	110.6	4.6e-32	Domain	CL0063
Unigene13107_T_Sca	PF00069.20	Pkinase	44	1.4e-11	Domain	CL0016
Unigene13109_T_Sca	PF00153.22	Mito_carr	56.3	1.8e-15	Family	No_clan
Unigene1311_T_Sca	PF00085.15	Thioredoxin	105.9	7e-31	Domain	CL0172
Unigene1311_T_Sca	PF00085.15	Thioredoxin	107.2	2.8e-31	Domain	CL0172
Unigene13113_T_Sca	PF02136.15	NTF2	99.7	1.3e-28	Domain	CL0051
Unigene13114_T_Sca	PF08491.5	SE	95.4	2.5e-27	Family	CL0063
Unigene13116_T_Sca	PF00572.13	Ribosomal_L13	94.2	5.9e-27	Family	No_clan
Unigene13135_T_Sca	PF00069.20	Pkinase	52.1	4.9e-14	Domain	CL0016
Unigene13143_T_Sca	PF14681.1	UPRTase	214.1	1.1e-63	Domain	CL0533
Unigene13144_T_Sca	PF04727.8	ELMO_CED12	26.3	4.3e-06	Family	No_clan
Unigene13146_T_Sca	PF00849.17	PseudoU_synth_2	84.8	5.5e-24	Family	No_clan
Unigene13149_T_Sca	PF05003.7	DUF668	91.8	2.3e-26	Family	No_clan
Unigene13161_T_Sca	PF01150.12	GDA1_CD39	42.5	2.9e-11	Family	CL0108
Unigene13164_T_Sca	PF00646.28	F-box	38.6	5.4e-10	Domain	CL0271
Unigene13164_T_Sca	PF13415.1	Kelch_3	33	4.4e-08	Domain	CL0186
Unigene13166_T_Sca	PF01398.16	JAB	47.3	1.4e-12	Family	CL0366
Unigene13167_T_Sca	PF00847.15	AP2	54.2	1.2e-14	Domain	CL0081
Unigene13168_T_Sca	PF09763.4	Sec3_C	30.2	1.2e-07	Family	CL0295
Unigene13169_T_Sca	PF01667.12	Ribosomal_S27e	102.8	4.8e-30	Family	CL0167
Unigene13179_T_Sca	PF00136.16	DNA_pol_B	39.6	2.6e-10	Family	CL0194
Unigene13190_T_Sca	PF00173.23	Cyt-b5	73.9	6.3e-21	Domain	No_clan
Unigene13193_T_Sca	PF03145.11	Sina	43.2	3.1e-11	Family	CL0389
Unigene13196_T_Sca	PF00227.21	Proteasome	128	2.5e-37	Domain	CL0052
Unigene13198_T_Sca	PF00995.18	Sec1	157.8	3.8e-46	Family	No_clan
Unigene13199_T_Sca	PF00637.15	Clathrin	61	8.5e-17	Family	CL0020
Unigene13201_T_Sca	PF12799.2	LRR_4	28	1.1e-06	Family	CL0022
Unigene13201_T_Sca	PF12799.2	LRR_4	36.2	3.2e-09	Family	CL0022
Unigene13201_T_Sca	PF12799.2	LRR_4	39.1	3.9e-10	Family	CL0022
Unigene13203_T_Sca	PF00487.19	FA_desaturase	31.6	1e-07	Domain	No_clan
Unigene13206_T_Sca	PF00171.17	Aldedh	91	5e-26	Family	CL0099
Unigene13207_T_Sca	PF03006.15	HlyIII	108.5	3.1e-31	Family	No_clan
Unigene13216_T_Sca	PF00069.20	Pkinase	70.4	1.2e-19	Domain	CL0016
Unigene13217_T_Sca	PF01842.20	ACT	31.2	1e-07	Domain	CL0070
Unigene13217_T_Sca	PF01842.20	ACT	31.9	6.1e-08	Domain	CL0070
Unigene13218_T_Sca	PF00248.16	Aldo_ket_red	124.4	3.7e-36	Domain	No_clan
Unigene13219_T_Sca	PF02453.12	Reticulon	66.7	1.7e-18	Family	No_clan
Unigene13220_T_Sca	PF01536.11	SAM_decarbox	241.1	1.2e-71	Family	No_clan
Unigene13222_T_Sca	PF00520.26	Ion_trans	54.9	6.4e-15	Family	CL0030
Unigene13224_T_Sca	PF00009.22	GTP_EFTU	30.7	1.8e-07	Domain	CL0023
Unigene13224_T_Sca	PF03144.20	GTP_EFTU_D2	35.6	7.1e-09	Domain	CL0023
Unigene13227_T_Sca	PF12697.2	Abhydrolase_6	92.3	3.8e-26	Domain	CL0028
Unigene13228_T_Sca	PF06624.7	RAMP4	85.5	1.3e-24	Family	No_clan
Unigene1323_T_Sca	PF00175.16	NAD_binding_1	47.7	1.8e-12	Domain	CL0091
Unigene1323_T_Sca	PF00667.15	FAD_binding_1	64.7	7.6e-18	Domain	CL0076
Unigene13232_T_Sca	PF01545.16	Cation_efflux	84.2	7.4e-24	Family	CL0184
Unigene13234_T_Sca	PF00285.16	Citrate_synt	58.5	4.4e-16	Domain	No_clan
Unigene13235_T_Sca	PF00654.15	Voltage_CLC	99.7	1.6e-28	Family	No_clan
Unigene13236_T_Sca	PF13417.1	GST_N_3	57.6	1e-15	Domain	CL0172
Unigene13241_T_Sca	PF01592.11	NifU_N	185.4	3.4e-55	Family	CL0233
Unigene13246_T_Sca	PF10436.4	BCDHK_Adom3	200.8	9.6e-60	Family	No_clan
Unigene13248_T_Sca	PF00035.20	dsrm	58.7	6.1e-16	Domain	CL0196
Unigene13248_T_Sca	PF00035.20	dsrm	58.8	5.6e-16	Domain	CL0196
Unigene13251_T_Sca	PF00393.14	6PGD	130.4	7e-38	Domain	CL0106
Unigene13255_T_Sca	PF00734.13	CBM_1	54	9.1e-15	Domain	No_clan
Unigene13256_T_Sca	PF02732.10	ERCC4	70	1.6e-19	Domain	CL0236
Unigene13257_T_Sca	PF00118.19	Cpn60_TCP1	186.2	8.4e-55	Family	No_clan
Unigene13258_T_Sca	PF15288.1	zf-CCHC_6	32.9	3.5e-08	Domain	CL0511
Unigene13259_T_Sca	PF00153.22	Mito_carr	29.9	3.2e-07	Family	No_clan
Unigene13259_T_Sca	PF00153.22	Mito_carr	87.8	2.7e-25	Family	No_clan
Unigene1326_T_Sca	PF13460.1	NAD_binding_10	104.5	6e-30	Domain	CL0063
Unigene13260_T_Sca	PF00477.12	LEA_5	94.7	3.7e-27	Family	CL0385
Unigene13262_T_Sca	PF12928.2	tRNA_int_end_N2	49.2	2.5e-13	Domain	CL0476
Unigene13263_T_Sca	PF03105.14	SPX	30.5	2.8e-07	Domain	No_clan
Unigene13266_T_Sca	PF00035.20	dsrm	31.6	1.7e-07	Domain	CL0196
Unigene13266_T_Sca	PF14709.1	DND1_DSRM	55.5	4.9e-15	Domain	CL0196
Unigene13269_T_Sca	PF01743.15	PolyA_pol	34.4	2e-08	Domain	CL0260
Unigene13269_T_Sca	PF12627.2	PolyA_pol_RNAbd	44.3	9.5e-12	Domain	No_clan
Unigene1327_T_Sca	PF01529.15	zf-DHHC	115.9	1.2e-33	Family	CL0167
Unigene13270_T_Sca	PF01585.18	G-patch	55.2	4.1e-15	Family	CL0449
Unigene13273_T_Sca	PF00133.17	tRNA-synt_1	552.6	7.2e-166	Family	CL0039
Unigene13274_T_Sca	PF00501.23	AMP-binding	127.1	5.5e-37	Family	CL0378
Unigene13276_T_Sca	PF08777.6	RRM_3	72.5	2e-20	Domain	CL0221
Unigene13277_T_Sca	PF03000.9	NPH3	42.1	6.8e-11	Family	No_clan
Unigene13278_T_Sca	PF02364.10	Glucan_synthase	104	5e-30	Family	CL0111
Unigene13279_T_Sca	PF00773.14	RNB	123.8	8.8e-36	Domain	No_clan
Unigene1328_T_Sca	PF13716.1	CRAL_TRIO_2	85.1	4.3e-24	Domain	CL0512
Unigene13280_T_Sca	PF01152.16	Bac_globin	102.5	1.4e-29	Family	CL0090
Unigene13282_T_Sca	PF10046.4	BLOC1_2	91.1	3.7e-26	Family	No_clan
Unigene13283_T_Sca	PF00106.20	adh_short	45.4	7.8e-12	Domain	CL0063
Unigene13284_T_Sca	PF06068.8	TIP49	328.8	3.7e-98	Family	CL0023
Unigene13285_T_Sca	PF00875.13	DNA_photolyase	149.7	5.9e-44	Domain	CL0039
Unigene13285_T_Sca	PF03441.9	FAD_binding_7	34.8	9.5e-09	Domain	No_clan
Unigene13286_T_Sca	PF00122.15	E1-E2_ATPase	102.6	1.5e-29	Family	No_clan
Unigene13287_T_Sca	PF01201.17	Ribosomal_S8e	43.4	3.3e-11	Family	No_clan
Unigene13288_T_Sca	PF14709.1	DND1_DSRM	32.3	9e-08	Domain	CL0196
Unigene13289_T_Sca	PF12498.3	bZIP_C	25.4	2.5e-05	Family	No_clan
Unigene13291_T_Sca	PF09353.5	DUF1995	31	1.7e-07	Domain	No_clan
Unigene13294_T_Sca	PF03099.14	BPL_LplA_LipB	74.3	8.1e-21	Domain	CL0040
Unigene13301_T_Sca	PF02847.12	MA3	83.6	7.5e-24	Family	CL0020
Unigene13301_T_Sca	PF02854.14	MIF4G	49.6	3e-13	Family	CL0020
Unigene13305_T_Sca	PF05691.7	Raffinose_syn	188.7	9.7e-56	Family	CL0058
Unigene13308_T_Sca	PF12819.2	Malectin_like	25.8	4.9e-06	Domain	CL0468
Unigene1331_T_Sca	PF00226.26	DnaJ	91.2	2.3e-26	Domain	CL0392
Unigene1331_T_Sca	PF14308.1	DnaJ-X	28.2	9.7e-07	Domain	No_clan
Unigene13314_T_Sca	PF00060.21	Lig_chan	77	1.2e-21	Family	CL0030
Unigene13316_T_Sca	PF01243.15	Pyridox_oxidase	92.2	1.5e-26	Domain	CL0336
Unigene13316_T_Sca	PF03853.10	YjeF_N	119	1.5e-34	Domain	CL0063
Unigene13316_T_Sca	PF10590.4	PNPOx_C	71.5	2.7e-20	Domain	No_clan
Unigene13320_T_Sca	PF08433.5	KTI12	74.6	6.8e-21	Family	CL0023
Unigene13321_T_Sca	PF01697.22	Glyco_transf_92	81.8	4.8e-23	Domain	CL0110
Unigene13323_T_Sca	PF00082.17	Peptidase_S8	165.1	1.8e-48	Domain	No_clan
Unigene13327_T_Sca	PF13014.1	KH_3	34	1.5e-08	Domain	CL0007
Unigene13329_T_Sca	PF04438.11	zf-HIT	35.6	5e-09	Domain	CL0175
Unigene1334_T_Sca	PF07168.6	Ureide_permease	88.4	3.5e-25	Family	CL0184
Unigene13340_T_Sca	PF04053.9	Coatomer_WDAD	58.1	6.6e-16	Family	CL0186
Unigene13346_T_Sca	PF01734.17	Patatin	92.4	3.4e-26	Family	CL0323
Unigene13349_T_Sca	PF07798.6	DUF1640	75.1	6.4e-21	Family	No_clan
Unigene13355_T_Sca	PF00221.14	Lyase_aromatic	48.2	5.3e-13	Family	No_clan
Unigene13359_T_Sca	PF04720.7	DUF506	158.7	1.5e-46	Family	CL0236
Unigene13376_T_Sca	PF03727.11	Hexokinase_2	86.9	1.2e-24	Domain	CL0108
Unigene13377_T_Sca	PF00295.12	Glyco_hydro_28	46.1	2.9e-12	Domain	CL0268
Unigene13381_T_Sca	PF00416.17	Ribosomal_S13	82.2	3.1e-23	Family	CL0303
Unigene13385_T_Sca	PF08326.7	ACC_central	69.2	1.9e-19	Family	No_clan
Unigene13386_T_Sca	PF00067.17	p450	26.4	2.2e-06	Domain	No_clan
Unigene13387_T_Sca	PF13087.1	AAA_12	105	3.1e-30	Domain	CL0023
Unigene13390_T_Sca	PF00153.22	Mito_carr	30.8	1.7e-07	Family	No_clan
Unigene13390_T_Sca	PF00153.22	Mito_carr	34.7	1.1e-08	Family	No_clan
Unigene13396_T_Sca	PF00153.22	Mito_carr	23.2	4.1e-05	Family	No_clan
Unigene13397_T_Sca	PF00589.17	Phage_integrase	60.1	2e-16	Family	CL0382
Unigene13398_T_Sca	PF01717.13	Meth_synt_2	108.1	4e-31	Domain	CL0160
Unigene13403_T_Sca	PF00526.13	Dicty_CTDC	22.1	9.5e-05	Repeat	No_clan
Unigene13403_T_Sca	PF00526.13	Dicty_CTDC	29.5	4.7e-07	Repeat	No_clan
Unigene13406_T_Sca	PF02791.12	DDT	22.9	5.2e-05	Family	No_clan
Unigene13419_T_Sca	PF00069.20	Pkinase	49.5	2.9e-13	Domain	CL0016
Unigene13422_T_Sca	PF00403.21	HMA	29.9	4.5e-07	Domain	No_clan
Unigene1344_T_Sca	PF00166.16	Cpn10	88.4	2.2e-25	Domain	CL0296
Unigene1344_T_Sca	PF00166.16	Cpn10	94.3	3e-27	Domain	CL0296
Unigene13441_T_Sca	PF03514.9	GRAS	103.6	8.7e-30	Family	CL0063
Unigene13445_T_Sca	PF00160.16	Pro_isomerase	87.8	8.1e-25	Domain	CL0475
Unigene13446_T_Sca	PF03141.11	Methyltransf_29	38.2	5.1e-10	Family	CL0063
Unigene1345_T_Sca	PF01873.12	eIF-5_eIF-2B	141.1	1.3e-41	Family	No_clan
Unigene1345_T_Sca	PF02020.13	W2	69.2	2.1e-19	Family	CL0020
Unigene13458_T_Sca	PF01341.12	Glyco_hydro_6	77.3	1.3e-21	Domain	No_clan
Unigene1346_T_Sca	PF01873.12	eIF-5_eIF-2B	140.4	2.1e-41	Family	No_clan
Unigene1346_T_Sca	PF02020.13	W2	69.2	2.1e-19	Family	CL0020
Unigene13461_T_Sca	PF00534.15	Glycos_transf_1	44.1	1.4e-11	Family	CL0113
Unigene13463_T_Sca	PF00347.18	Ribosomal_L6	33.7	3.8e-08	Domain	No_clan
Unigene13477_T_Sca	PF00183.13	HSP90	219.5	6.2e-65	Family	No_clan
Unigene13481_T_Sca	PF01959.11	DHQS	106.7	9.5e-31	Family	No_clan
Unigene13486_T_Sca	PF00183.13	HSP90	99.4	1.6e-28	Family	No_clan
Unigene13490_T_Sca	PF00125.19	Histone	42.8	4.1e-11	Domain	CL0012
Unigene13491_T_Sca	PF00069.20	Pkinase	163.9	3.7e-48	Domain	CL0016
Unigene13494_T_Sca	PF04145.10	Ctr	64.2	1.2e-17	Family	No_clan
Unigene13498_T_Sca	PF02458.10	Transferase	68.3	4e-19	Family	CL0149
Unigene13500_T_Sca	PF14215.1	bHLH-MYC_N	30.9	2.6e-07	Family	No_clan
Unigene13501_T_Sca	PF14215.1	bHLH-MYC_N	40.5	2.9e-10	Family	No_clan
Unigene13503_T_Sca	PF01201.17	Ribosomal_S8e	65.7	4.2e-18	Family	No_clan
Unigene13504_T_Sca	PF00079.15	Serpin	47.4	1.4e-12	Domain	No_clan
Unigene13505_T_Sca	PF00079.15	Serpin	92.4	3e-26	Domain	No_clan
Unigene13506_T_Sca	PF03254.8	XG_FTase	125	2.8e-36	Family	No_clan
Unigene13507_T_Sca	PF07443.8	HARP	37.3	1.2e-09	Family	No_clan
Unigene13508_T_Sca	PF00069.20	Pkinase	76.4	1.8e-21	Domain	CL0016
Unigene13509_T_Sca	PF00069.20	Pkinase	72.3	3.2e-20	Domain	CL0016
Unigene1351_T_Sca	PF13483.1	Lactamase_B_3	23.2	4.3e-05	Domain	CL0381
Unigene13513_T_Sca	PF00827.12	Ribosomal_L15e	81.2	6.3e-23	Family	No_clan
Unigene13514_T_Sca	PF00270.24	DEAD	43.4	2.4e-11	Domain	CL0023
Unigene13514_T_Sca	PF00271.26	Helicase_C	74.3	5e-21	Family	CL0023
Unigene13516_T_Sca	PF05018.8	DUF667	72.8	2e-20	Family	No_clan
Unigene13517_T_Sca	PF03103.12	DUF243	27.2	3.1e-06	Family	No_clan
Unigene13518_T_Sca	PF03151.11	TPT	75.8	2.6e-21	Family	CL0184
Unigene13521_T_Sca	PF03171.15	2OG-FeII_Oxy	40.3	2.7e-10	Domain	CL0029
Unigene13524_T_Sca	PF01020.12	Ribosomal_L40e	108.8	6.7e-32	Family	No_clan
Unigene13525_T_Sca	PF01020.12	Ribosomal_L40e	108.8	6.7e-32	Family	No_clan
Unigene1353_T_Sca	PF13483.1	Lactamase_B_3	74.4	7.9e-21	Domain	CL0381
Unigene13533_T_Sca	PF01697.22	Glyco_transf_92	43.7	2e-11	Domain	CL0110
Unigene1354_T_Sca	PF13483.1	Lactamase_B_3	49	5e-13	Domain	CL0381
Unigene13540_T_Sca	PF01775.12	Ribosomal_L18ae	47.9	1.1e-12	Domain	No_clan
Unigene13541_T_Sca	PF01775.12	Ribosomal_L18ae	47.2	1.7e-12	Domain	No_clan
Unigene13543_T_Sca	PF01416.15	PseudoU_synth_1	45.5	7.7e-12	Domain	No_clan
Unigene13547_T_Sca	PF08569.6	Mo25	183.5	5.3e-54	Family	CL0020
Unigene1355_T_Sca	PF13415.1	Kelch_3	33.7	2.7e-08	Domain	CL0186
Unigene1355_T_Sca	PF13415.1	Kelch_3	33.8	2.6e-08	Domain	CL0186
Unigene1355_T_Sca	PF13415.1	Kelch_3	34.6	1.4e-08	Domain	CL0186
Unigene1355_T_Sca	PF13422.1	DUF4110	111.3	1.5e-32	Family	No_clan
Unigene13550_T_Sca	PF00935.14	Ribosomal_L44	102.5	8.5e-30	Family	No_clan
Unigene13553_T_Sca	PF01425.16	Amidase	51.9	5.3e-14	Family	No_clan
Unigene13554_T_Sca	PF00171.17	Aldedh	60.8	7.3e-17	Family	CL0099
Unigene13555_T_Sca	PF00588.14	SpoU_methylase	111.3	3.1e-32	Family	CL0098
Unigene13557_T_Sca	PF10281.4	Ish1	28.5	1.1e-06	Repeat	No_clan
Unigene13558_T_Sca	PF01479.20	S4	50.7	8.3e-14	Domain	CL0492
Unigene1356_T_Sca	PF00364.17	Biotin_lipoyl	66	1.7e-18	Domain	CL0105
Unigene1356_T_Sca	PF00364.17	Biotin_lipoyl	67.4	6.1e-19	Domain	CL0105
Unigene13566_T_Sca	PF01529.15	zf-DHHC	88.1	4.3e-25	Family	CL0167
Unigene13567_T_Sca	PF00416.17	Ribosomal_S13	117.6	3.2e-34	Family	CL0303
Unigene13570_T_Sca	PF01248.21	Ribosomal_L7Ae	27.8	1.3e-06	Domain	CL0101
Unigene13585_T_Sca	PF13085.1	Fer2_3	101.4	2.3e-29	Domain	CL0486
Unigene13587_T_Sca	PF02364.10	Glucan_synthase	105.2	2.2e-30	Family	CL0111
Unigene13588_T_Sca	PF01459.17	Porin_3	68.1	7.2e-19	Family	No_clan
Unigene13600_T_Sca	PF01061.19	ABC2_membrane	50.5	1.3e-13	Family	CL0181
Unigene13601_T_Sca	PF00827.12	Ribosomal_L15e	113.9	6.2e-33	Family	No_clan
Unigene13604_T_Sca	PF05922.11	Inhibitor_I9	40.1	3.8e-10	Domain	No_clan
Unigene13609_T_Sca	PF05933.8	Fun_ATP-synt_8	52.3	4.1e-14	Family	CL0255
Unigene1361_T_Sca	PF00324.16	AA_permease	26.6	1.7e-06	Family	CL0062
Unigene13610_T_Sca	PF10250.4	O-FucT	91.7	4.7e-26	Family	No_clan
Unigene13618_T_Sca	PF00697.17	PRAI	45.9	4.4e-12	Domain	CL0036
Unigene1362_T_Sca	PF00324.16	AA_permease	59.7	1.6e-16	Family	CL0062
Unigene13629_T_Sca	PF03764.13	EFG_IV	45.2	5.7e-12	Domain	CL0329
Unigene13638_T_Sca	PF01929.12	Ribosomal_L14e	72.9	1.9e-20	Family	No_clan
Unigene1364_T_Sca	PF12937.2	F-box-like	44.1	1.2e-11	Domain	CL0271
Unigene13644_T_Sca	PF00400.27	WD40	48.3	5.1e-13	Repeat	CL0186
Unigene13647_T_Sca	PF01204.13	Trehalase	40.7	1.1e-10	Family	CL0059
Unigene1365_T_Sca	PF01106.12	NifU	34.2	1.5e-08	Family	CL0232
Unigene1365_T_Sca	PF01106.12	NifU	86.5	7.1e-25	Family	CL0232
Unigene1366_T_Sca	PF01106.12	NifU	34.9	9.4e-09	Family	CL0232
Unigene1366_T_Sca	PF01106.12	NifU	87.2	4.2e-25	Family	CL0232
Unigene13664_T_Sca	PF07714.12	Pkinase_Tyr	26.1	3.9e-06	Domain	CL0016
Unigene13670_T_Sca	PF00012.15	HSP70	90.9	4.4e-26	Family	CL0108
Unigene13675_T_Sca	PF00817.15	IMS	49.2	4.5e-13	Family	No_clan
Unigene13695_T_Sca	PF00861.17	Ribosomal_L18p	85.9	2.2e-24	Family	CL0267
Unigene13699_T_Sca	PF04406.9	TP6A_N	43.8	1.4e-11	Domain	No_clan
Unigene1370_T_Sca	PF02020.13	W2	78.3	3e-22	Family	CL0020
Unigene13700_T_Sca	PF06703.6	SPC25	28.8	7.5e-07	Family	No_clan
Unigene13702_T_Sca	PF00170.16	bZIP_1	49.9	2.3e-13	Family	CL0018
Unigene13705_T_Sca	PF03552.9	Cellulose_synt	290.3	3e-86	Family	CL0110
Unigene13706_T_Sca	PF00261.15	Tropomyosin	77.9	5.8e-22	Family	CL0452
Unigene13708_T_Sca	PF00264.15	Tyrosinase	66.6	3.4e-18	Domain	CL0205
Unigene13709_T_Sca	PF06985.6	HET	100.8	6.4e-29	Family	No_clan
Unigene1371_T_Sca	PF00483.18	NTP_transferase	43.1	2.9e-11	Family	CL0110
Unigene1371_T_Sca	PF02020.13	W2	74.4	4.8e-21	Family	CL0020
Unigene13712_T_Sca	PF03259.12	Robl_LC7	33.5	2.2e-08	Domain	CL0431
Unigene13717_T_Sca	PF01412.13	ArfGap	120.7	2.5e-35	Domain	No_clan
Unigene1372_T_Sca	PF02020.13	W2	78.3	3e-22	Family	CL0020
Unigene13732_T_Sca	PF00069.20	Pkinase	23.1	3.4e-05	Domain	CL0016
Unigene13734_T_Sca	PF04712.7	Radial_spoke	70.1	1.5e-19	Family	No_clan
Unigene13741_T_Sca	PF05212.7	DUF707	140.3	6.7e-41	Family	No_clan
Unigene13742_T_Sca	PF05212.7	DUF707	140.3	6.7e-41	Family	No_clan
Unigene13745_T_Sca	PF00817.15	IMS	53.7	1.8e-14	Family	No_clan
Unigene13746_T_Sca	PF00817.15	IMS	69.4	2.8e-19	Family	No_clan
Unigene13750_T_Sca	PF00171.17	Aldedh	101.2	4e-29	Family	CL0099
Unigene13759_T_Sca	PF12718.2	Tropomyosin_1	44.8	1e-11	Family	CL0452
Unigene1376_T_Sca	PF01344.20	Kelch_1	26.9	2.4e-06	Repeat	CL0186
Unigene1376_T_Sca	PF13964.1	Kelch_6	32	8.5e-08	Repeat	CL0186
Unigene13762_T_Sca	PF07014.7	Hs1pro-1_C	43.4	2.4e-11	Family	No_clan
Unigene13766_T_Sca	PF00069.20	Pkinase	99.7	1.4e-28	Domain	CL0016
Unigene1377_T_Sca	PF01344.20	Kelch_1	26.9	2.4e-06	Repeat	CL0186
Unigene1377_T_Sca	PF13964.1	Kelch_6	32	8.5e-08	Repeat	CL0186
Unigene13776_T_Sca	PF00646.28	F-box	30.8	1.6e-07	Domain	CL0271
Unigene1378_T_Sca	PF07714.12	Pkinase_Tyr	142.8	9.5e-42	Domain	CL0016
Unigene13781_T_Sca	PF03060.10	NMO	92.6	2.5e-26	Domain	CL0036
Unigene13782_T_Sca	PF00006.20	ATP-synt_ab	110.9	5.9e-32	Family	CL0023
Unigene13783_T_Sca	PF01198.14	Ribosomal_L31e	107.4	2e-31	Family	No_clan
Unigene13785_T_Sca	PF00428.14	Ribosomal_60s	58.2	7.8e-16	Family	No_clan
Unigene13787_T_Sca	PF01565.18	FAD_binding_4	80.2	9.5e-23	Domain	CL0077
Unigene13788_T_Sca	PF02779.19	Transket_pyr	58.3	6.5e-16	Domain	CL0254
Unigene1379_T_Sca	PF07714.12	Pkinase_Tyr	35.3	5.9e-09	Domain	CL0016
Unigene13792_T_Sca	PF02800.15	Gp_dh_C	215.9	1.8e-64	Domain	CL0139
Unigene13794_T_Sca	PF00171.17	Aldedh	37.2	1.1e-09	Family	CL0099
Unigene13797_T_Sca	PF01199.13	Ribosomal_L34e	95	2.3e-27	Family	No_clan
Unigene13798_T_Sca	PF00722.16	Glyco_hydro_16	55.3	4.6e-15	Domain	CL0004
Unigene13798_T_Sca	PF06955.7	XET_C	41.3	8.5e-11	Family	No_clan
Unigene138_T_Sca	PF04699.9	P16-Arc	106.2	1.5e-30	Domain	No_clan
Unigene13802_T_Sca	PF02705.11	K_trans	25.5	3.8e-06	Family	CL0062
Unigene13808_T_Sca	PF00171.17	Aldedh	54.1	8e-15	Family	CL0099
Unigene13810_T_Sca	PF00067.17	p450	112.8	1.4e-32	Domain	No_clan
Unigene13812_T_Sca	PF00112.18	Peptidase_C1	90	1.9e-25	Domain	CL0125
Unigene13813_T_Sca	PF00112.18	Peptidase_C1	90	1.9e-25	Domain	CL0125
Unigene13818_T_Sca	PF13417.1	GST_N_3	43.8	2.1e-11	Domain	CL0172
Unigene13822_T_Sca	PF12697.2	Abhydrolase_6	82.1	5.2e-23	Domain	CL0028
Unigene13825_T_Sca	PF10342.4	GPI-anchored	33.7	3.6e-08	Family	CL0538
Unigene13826_T_Sca	PF00664.18	ABC_membrane	58.1	8.5e-16	Family	CL0241
Unigene13828_T_Sca	PF00274.14	Glycolytic	481.1	1.1e-144	Domain	No_clan
Unigene13830_T_Sca	PF13417.1	GST_N_3	25.4	1.2e-05	Domain	CL0172
Unigene13831_T_Sca	PF13417.1	GST_N_3	25.7	9.7e-06	Domain	CL0172
Unigene13832_T_Sca	PF00313.17	CSD	89.4	8.8e-26	Domain	CL0021
Unigene13836_T_Sca	PF00071.17	Ras	89.7	1.3e-25	Domain	CL0023
Unigene1384_T_Sca	PF00650.15	CRAL_TRIO	85.6	2.3e-24	Domain	CL0512
Unigene13841_T_Sca	PF00089.21	Trypsin	42.4	5.8e-11	Domain	CL0124
Unigene13842_T_Sca	PF00183.13	HSP90	205.9	8.2e-61	Family	No_clan
[truncated: 31,225 more rows]

## Sheet: Pfam_Stat
Pfam acession	Pfam Domain/Family	Unigenes(n)
PF00004.24	AAA	121
PF00005.22	ABC_tran	200
PF00006.20	ATP-synt_ab	46
PF00008.22	EGF	1
PF00009.22	GTP_EFTU	94
PF00010.21	HLH	55
PF00011.16	HSP20	48
PF00012.15	HSP70	192
PF00013.24	KH_1	18
PF00014.18	Kunitz_BPTI	1
PF00016.15	RuBisCO_large	4
PF00017.19	SH2	1
PF00018.23	SH3_1	3
PF00022.14	Actin	90
PF00023.25	Ank	14
PF00024.21	PAN_1	1
PF00025.16	Arf	67
PF00026.18	Asp	31
PF00027.24	cNMP_binding	12
PF00028.12	Cadherin	1
PF00031.16	Cystatin	12
PF00032.12	Cytochrom_B_C	4
PF00033.14	Cytochrom_B_N	1
PF00034.16	Cytochrom_C	15
PF00035.20	dsrm	13
PF00036.27	EF-hand_1	14
PF00037.22	Fer4	3
PF00041.16	fn3	6
PF00042.17	Globin	2
PF00043.20	GST_C	42
PF00044.19	Gp_dh_N	34
PF00046.24	Homeobox	34
PF00050.16	Kazal_1	1
PF00054.18	Laminin_G_1	1
PF00056.18	Ldh_1_N	25
PF00057.13	Ldl_recept_a	1
PF00059.16	Lectin_C	1
PF00060.21	Lig_chan	2
PF00061.18	Lipocalin	7
PF00062.15	Lys	1
PF00063.16	Myosin_head	33
PF00067.17	p450	239
PF00069.20	Pkinase	774
PF00070.22	Pyr_redox	22
PF00071.17	Ras	120
PF00072.19	Response_reg	49
PF00075.19	RNase_H	1
PF00076.17	RRM_1	182
PF00078.22	RVT_1	18
PF00079.15	Serpin	10
PF00080.15	Sod_Cu	18
PF00081.17	Sod_Fe_N	10
PF00082.17	Peptidase_S8	55
PF00083.19	Sugar_tr	109
PF00085.15	Thioredoxin	96
PF00089.21	Trypsin	61
PF00091.20	Tubulin	49
PF00092.23	VWA	3
PF00094.20	VWD	6
PF00095.16	WAP	1
PF00096.21	zf-C2H2	3
PF00097.20	zf-C3HC4	15
PF00098.18	zf-CCHC	43
PF00101.15	RuBisCO_small	8
PF00102.22	Y_phosphatase	3
PF00106.20	adh_short	98
PF00107.21	ADH_zinc_N	59
PF00108.18	Thiolase_N	22
PF00109.21	ketoacyl-synt	12
PF00111.22	Fer2	15
PF00112.18	Peptidase_C1	47
PF00113.17	Enolase_C	11
PF00115.15	COX1	9
PF00116.15	COX2	4
PF00117.23	GATase	12
PF00118.19	Cpn60_TCP1	63
PF00119.15	ATP-synt_A	6
PF00120.19	Gln-synt_C	18
PF00121.13	TIM	10
PF00122.15	E1-E2_ATPase	58
PF00124.14	Photo_RC	2
PF00125.19	Histone	45
PF00127.15	Copper-bind	4
PF00128.19	Alpha-amylase	17
PF00132.19	Hexapep	11
PF00133.17	tRNA-synt_1	20
PF00134.18	Cyclin_N	19
PF00135.23	COesterase	10
PF00136.16	DNA_pol_B	20
PF00137.16	ATP-synt_C	23
PF00139.14	Lectin_legB	21
PF00140.15	Sigma70_r1_2	5
PF00141.18	peroxidase	65
PF00142.13	Fer4_NifH	1
PF00144.19	Beta-lactamase	6
PF00145.12	DNA_methylase	23
PF00146.16	NADHdh	8
PF00148.14	Oxidored_nitro	5
PF00149.23	Metallophos	58
PF00150.13	Cellulase	19
PF00151.14	Lipase	11
PF00152.15	tRNA-synt_2	17
PF00153.22	Mito_carr	207
PF00154.16	RecA	8
PF00155.16	Aminotran_1_2	78
PF00156.22	Pribosyltran	6
PF00158.21	Sigma54_activat	1
PF00160.16	Pro_isomerase	74
PF00162.14	PGK	15
PF00163.14	Ribosomal_S4	15
PF00164.20	Ribosom_S12_S23	20
PF00166.16	Cpn10	11
PF00168.25	C2	87
PF00169.24	PH	15
PF00170.16	bZIP_1	61
PF00171.17	Aldedh	98
PF00172.13	Zn_clus	4
PF00173.23	Cyt-b5	38
PF00174.14	Oxidored_molyb	5
PF00175.16	NAD_binding_1	20
PF00176.18	SNF2_N	78
PF00177.16	Ribosomal_S7	21
PF00179.21	UQ_con	71
PF00180.15	Iso_dh	31
PF00181.18	Ribosomal_L2	12
PF00182.14	Glyco_hydro_19	14
PF00183.13	HSP90	80
PF00185.19	OTCace	4
PF00186.14	DHFR_1	2
PF00187.14	Chitin_bind_1	6
PF00188.21	CAP	15
PF00189.15	Ribosomal_S3_C	14
PF00190.17	Cupin_1	13
PF00191.15	Annexin	22
PF00194.16	Carb_anhydrase	8
PF00195.14	Chal_sti_synt_N	25
PF00198.18	2-oxoacid_dh	17
PF00199.14	Catalase	31
PF00201.13	UDPGT	29
PF00202.16	Aminotran_3	21
PF00203.16	Ribosomal_S19	16
PF00204.20	DNA_gyraseB	2
PF00205.17	TPP_enzyme_M	7
PF00206.15	Lyase_1	8
PF00208.16	ELFV_dehydrog	15
PF00210.19	Ferritin	10
PF00213.13	OSCP	10
PF00215.19	OMPdecase	1
PF00216.16	Bac_DNA_binding	4
PF00217.14	ATP-gua_Ptrans	2
PF00218.16	IGPS	5
PF00221.14	Lyase_aromatic	30
PF00223.14	PsaA_PsaB	5
PF00224.16	PK	33
PF00225.18	Kinesin	50
PF00226.26	DnaJ	116
PF00227.21	Proteasome	65
PF00230.15	MIP	36
PF00231.14	ATP-synt	12
PF00232.13	Glyco_hydro_1	47
PF00235.14	Profilin	20
PF00237.14	Ribosomal_L22	23
PF00238.14	Ribosomal_L14	23
PF00240.18	ubiquitin	91
PF00241.15	Cofilin_ADF	26
PF00244.15	2014-03-03	28
PF00245.15	Alk_phosphatase	8
PF00246.19	Peptidase_M14	10
PF00248.16	Aldo_ket_red	89
PF00249.26	Myb_DNA-binding	74
PF00251.15	Glyco_hydro_32N	11
PF00252.13	Ribosomal_L16	25
PF00253.16	Ribosomal_S14	15
PF00254.23	FKBP_C	34
PF00255.14	GSHPx	6
PF00257.14	Dehydrin	9
PF00258.20	Flavodoxin_1	11
PF00261.15	Tropomyosin	3
PF00262.13	Calreticulin	24
PF00264.15	Tyrosinase	21
PF00265.13	TK	1
PF00266.14	Aminotran_5	24
PF00268.16	Ribonuc_red_sm	4
PF00270.24	DEAD	123
PF00271.26	Helicase_C	148
PF00272.14	Cecropin	1
PF00274.14	Glycolytic	21
PF00275.15	EPSP_synthase	8
PF00276.15	Ribosomal_L23	15
PF00278.17	Orn_DAP_Arg_deC	6
PF00280.13	potato_inhibit	2
PF00281.14	Ribosomal_L5	17
PF00282.14	Pyridoxal_deC	20
PF00283.14	Cytochrom_B559	1
PF00284.15	Cytochrom_B559a	1
PF00285.16	Citrate_synt	48
PF00288.21	GHMP_kinases_N	15
PF00289.17	CPSase_L_chain	6
PF00290.15	Trp_syntA	4
PF00291.20	PALP	36
PF00293.23	NUDIX	25
PF00294.19	PfkB	27
PF00295.12	Glyco_hydro_28	10
PF00297.17	Ribosomal_L3	33
PF00298.14	Ribosomal_L11	14
PF00300.17	His_Phos_1	39
PF00301.15	Rubredoxin	8
PF00303.14	Thymidylat_synt	1
PF00305.14	Lipoxygenase	39
PF00306.22	ATP-synt_ab_C	28
PF00307.26	CH	17
PF00309.15	Sigma54_AID	1
PF00310.16	GATase_2	9
PF00311.12	PEPcase	39
PF00312.17	Ribosomal_S15	25
PF00313.17	CSD	8
PF00314.12	Thaumatin	12
PF00316.15	FBPase	20
PF00317.16	Ribonuc_red_lgN	1
PF00318.15	Ribosomal_S2	30
PF00319.13	SRF-TF	6
PF00320.22	GATA	7
PF00324.16	AA_permease	28
PF00326.16	Peptidase_S9	27
PF00327.15	Ribosomal_L30	13
PF00328.17	His_Phos_2	5
PF00329.14	Complex1_30kDa	2
PF00330.15	Aconitase	16
PF00331.15	Glyco_hydro_10	10
PF00332.13	Glyco_hydro_17	46
PF00333.15	Ribosomal_S5	12
PF00334.14	NDK	29
PF00335.15	Tetraspannin	10
PF00337.17	Gal-bind_lectin	2
PF00338.17	Ribosomal_S10	26
PF00342.14	PGI	8
PF00343.15	Phosphorylase	28
PF00344.15	SecY	19
PF00346.14	Complex1_49kDa	7
PF00347.18	Ribosomal_L6	19
PF00348.12	polyprenyl_synt	6
PF00349.16	Hexokinase_1	10
PF00350.18	Dynamin_N	22
PF00351.16	Biopterin_H	3
PF00352.16	TBP	10
PF00355.21	Rieske	19
PF00360.15	PHY	4
PF00361.15	Oxidored_q1	16
PF00364.17	Biotin_lipoyl	12
PF00365.15	PFK	14
PF00366.15	Ribosomal_S17	23
PF00368.13	HMG-CoA_red	6
PF00370.16	FGGY_N	8
PF00372.14	Hemocyanin_M	9
PF00373.13	FERM_M	1
PF00375.13	SDF	6
PF00378.15	ECH	24
PF00379.18	Chitin_bind_4	25
PF00380.14	Ribosomal_S9	19
PF00382.14	TFIIB	6
PF00383.17	dCMP_cyt_deam_1	17
PF00384.17	Molybdopterin	8
PF00385.19	Chromo	16
PF00387.14	PI-PLC-Y	7
PF00388.14	PI-PLC-X	5
PF00389.25	2-Hacid_dh	12
PF00390.14	malic	11
PF00391.18	PEP-utilizers	1
PF00393.14	6PGD	16
PF00394.17	Cu-oxidase	11
PF00396.13	Granulin	2
PF00397.21	WW	10
PF00398.15	RrnaAD	6
PF00399.14	PIR	2
PF00400.27	WD40	278
PF00401.15	ATP-synt_DE	1
PF00402.13	Calponin	1
PF00403.21	HMA	51
PF00405.12	Transferrin	3
PF00406.17	ADK	18
PF00407.14	Bet_v_1	9
PF00408.15	PGM_PMM_IV	4
PF00410.14	Ribosomal_S8	20
PF00411.14	Ribosomal_S11	30
PF00412.17	LIM	23
PF00413.19	Peptidase_M10	2
PF00415.13	RCC1	44
PF00416.17	Ribosomal_S13	30
PF00420.19	Oxidored_q2	2
PF00421.14	PSII	6
PF00425.13	Chorismate_bind	6
PF00428.14	Ribosomal_60s	40
PF00430.13	ATP-synt_B	3
PF00432.16	Prenyltrans	7
PF00433.19	Pkinase_C	7
PF00435.16	Spectrin	5
PF00436.20	SSB	2
PF00437.15	T2SE	4
PF00438.15	S-AdoMet_synt_N	13
PF00439.20	Bromodomain	47
PF00440.18	TetR_N	1
PF00441.19	Acyl-CoA_dh_1	31
PF00443.24	UCH	43
PF00444.13	Ribosomal_L36	3
PF00445.13	Ribonuclease_T2	12
PF00447.12	HSF_DNA-bind	9
PF00448.17	SRP54	9
PF00449.15	Urease_alpha	2
PF00450.17	Peptidase_S10	44
PF00453.13	Ribosomal_L20	5
PF00454.22	PI3_PI4_kinase	18
PF00456.16	Transketolase_N	14
PF00459.20	Inositol_P	18
PF00462.19	Glutaredoxin	20
PF00463.16	ICL	27
PF00464.14	SHMT	25
PF00465.14	Fe-ADH	2
PF00466.15	Ribosomal_L10	15
PF00467.24	KOW	39
PF00468.12	Ribosomal_L34	3
PF00471.15	Ribosomal_L33	5
PF00472.15	RF-1	10
PF00474.12	SSF	2
PF00475.13	IGPD	1
PF00476.15	DNA_pol_A	4
PF00477.12	LEA_5	13
PF00478.20	IMPDH	2
PF00479.17	G6PD_N	10
PF00481.16	PP2C	60
PF00483.18	NTP_transferase	24
PF00484.14	Pro_CA	11
PF00485.13	PRK	14
PF00487.19	FA_desaturase	32
PF00488.16	MutS_V	15
PF00490.16	ALAD	2
PF00491.16	Arginase	3
PF00493.18	MCM	17
PF00494.14	SQS_PSY	7
PF00496.17	SBP_bac_5	1
PF00497.15	SBP_bac_3	2
PF00498.21	FHA	11
PF00499.15	Oxidored_q3	1
PF00501.23	AMP-binding	92
PF00503.15	G-alpha	6
PF00504.16	Chloroa_b-bind	71
PF00505.14	HMG_box	16
PF00507.14	Oxidored_q4	3
PF00510.13	COX3	6
PF00512.20	HisKA	30
PF00514.18	Arm	50
PF00515.23	TPR_1	17
PF00520.26	Ion_trans	13
PF00521.15	DNA_topoisoIV	10
PF00525.13	Crystallin	1
PF00526.13	Dicty_CTDC	11
PF00528.17	BPD_transp_1	1
PF00533.21	BRCT	11
PF00534.15	Glycos_transf_1	31
PF00535.21	Glycos_transf_2	14
PF00536.25	SAM_1	5
PF00538.14	Linker_histone	5
PF00542.14	Ribosomal_L12	10
PF00543.17	P-II	1
PF00544.14	Pec_lyase_C	15
PF00547.13	Urease_gamma	2
PF00549.14	Ligase_CoA	5
PF00550.20	PP-binding	10
PF00551.14	Formyl_trans_N	4
PF00557.19	Peptidase_M24	20
PF00561.15	Abhydrolase_1	10
PF00562.23	RNA_pol_Rpb2_6	16
PF00564.19	PB1	8
PF00565.12	SNase	3
PF00566.13	RabGAP-TBC	23
PF00567.19	TUDOR	2
PF00569.12	ZZ	17
PF00570.18	HRDC	6
PF00571.23	CBS	30
PF00572.13	Ribosomal_L13	19
PF00573.17	Ribosomal_L4	18
PF00574.18	CLP_protease	23
PF00575.18	S1	20
PF00576.16	Transthyretin	2
PF00578.16	AhpC-TSA	22
PF00579.20	tRNA-synt_1b	10
PF00581.15	Rhodanese	22
PF00582.21	Usp	18
PF00583.19	Acetyltransf_1	51
PF00584.15	SecE	8
PF00585.13	Thr_dehydrat_C	2
PF00586.19	AIRS	2
PF00587.20	tRNA-synt_2b	12
PF00588.14	SpoU_methylase	9
PF00589.17	Phage_integrase	2
PF00590.15	TP_methylase	5
PF00591.16	Glycos_transf_3	3
PF00595.19	PDZ	5
PF00596.16	Aldolase_II	2
PF00609.14	DAGK_acc	6
PF00612.22	IQ	14
PF00613.15	PI3Ka	2
PF00614.17	PLDc	20
PF00615.14	RGS	1
PF00616.14	RasGAP	1
PF00620.22	RhoGAP	7
PF00622.23	SPRY	5
PF00623.15	RNA_pol_Rpb1_2	9
PF00625.16	Guanylate_kin	15
PF00626.17	Gelsolin	16
PF00627.26	UBA	24
PF00628.24	PHD	48
PF00630.14	Filamin	17
PF00631.17	G-gamma	5
PF00632.20	HECT	19
PF00633.18	HHH	2
PF00635.21	Motile_Sperm	10
PF00636.21	Ribonuclease_3	8
PF00637.15	Clathrin	24
PF00638.13	Ran_BP1	9
PF00639.16	Rotamase	5
PF00641.13	zf-RanBP	18
PF00642.19	zf-CCCH	43
PF00643.19	zf-B_box	14
PF00644.15	PARP	44
PF00645.13	zf-PARP	5
PF00646.28	F-box	106
PF00647.14	EF1G	11
PF00648.16	Peptidase_C2	2
PF00650.15	CRAL_TRIO	33
PF00651.26	BTB	30
PF00652.17	Ricin_B_lectin	8
PF00654.15	Voltage_CLC	23
PF00656.17	Peptidase_C14	14
PF00657.17	Lipase_GDSL	32
PF00658.13	PABP	7
PF00662.15	Oxidored_q1_N	2
PF00664.18	ABC_membrane	72
PF00665.21	rve	14
PF00667.15	FAD_binding_1	10
PF00668.15	Condensation	1
PF00669.15	Flagellin_N	3
PF00670.16	AdoHcyase_NAD	16
PF00672.20	HAMP	1
PF00673.16	Ribosomal_L5_C	18
PF00675.15	Peptidase_M16	19
PF00676.15	E1_dh	17
PF00677.12	Lum_binding	4
PF00679.19	EFG_C	22
PF00680.15	RdRP_1	1
PF00682.14	HMGL-like	7
PF00684.14	DnaJ_CXXCXGXG	16
PF00685.22	Sulfotransfer_1	1
PF00686.14	CBM_20	14
PF00687.16	Ribosomal_L1	35
PF00689.16	Cation_ATPase_C	24
PF00690.21	Cation_ATPase_N	20
PF00691.15	OmpA	1
PF00692.14	dUTPase	2
PF00694.14	Aconitase_C	7
PF00696.23	AA_kinase	14
PF00697.17	PRAI	2
PF00698.16	Acyl_transf_1	2
PF00701.17	DHDPS	7
PF00702.21	Hydrolase	40
PF00703.16	Glyco_hydro_2	3
PF00704.23	Glyco_hydro_18	12
PF00705.13	PCNA_N	1
PF00707.17	IF3_C	8
PF00708.13	Acylphosphatase	3
PF00709.16	Adenylsucc_synt	3
PF00717.18	Peptidase_S24	4
PF00719.14	Pyrophosphatase	14
PF00722.16	Glyco_hydro_16	35
PF00723.16	Glyco_hydro_15	5
PF00724.15	Oxidored_FMN	21
PF00725.17	3HCDH	4
PF00728.17	Glyco_hydro_20	9
PF00730.20	HhH-GPD	8
PF00731.15	AIRC	2
PF00732.14	GMC_oxred_N	23
PF00733.16	Asn_synthase	8
PF00734.13	CBM_1	10
PF00735.13	Septin	7
PF00736.14	EF1_GNE	1
PF00737.15	PsbH	1
PF00742.14	Homoserine_dh	7
PF00743.14	FMO-like	5
PF00745.15	GlutR_dimer	3
PF00749.16	tRNA-synt_1c	9
PF00750.14	tRNA-synt_1d	2
PF00752.12	XPG_N	5
PF00753.22	Lactamase_B	18
PF00754.20	F5_F8_type_C	2
PF00755.15	Carn_acyltransf	10
PF00756.15	Esterase	2
PF00759.14	Glyco_hydro_9	25
PF00762.14	Ferrochelatase	2
PF00763.18	THF_DHG_CYH	5
PF00764.14	Arginosuc_synth	3
PF00766.14	ETF_alpha	2
PF00769.14	ERM	1
PF00773.14	RNB	9
PF00775.16	Dioxygenase_C	1
PF00777.13	Glyco_transf_29	4
PF00780.17	CNH	2
PF00781.19	DAGK_cat	17
PF00782.15	DSPc	18
PF00784.12	MyTH4	3
PF00786.23	PBD	5
PF00787.19	PX	11
PF00789.15	UBX	17
PF00790.14	VHS	6
PF00792.19	PI3K_C2	1
PF00793.15	DAHP_synth_1	4
PF00795.17	CN_hydrolase	12
PF00800.13	PDT	5
PF00801.15	PKD	1
PF00804.20	Syntaxin	7
PF00805.17	Pentapeptide	4
PF00806.14	PUF	6
PF00808.18	CBFD_NFYB_HMF	18
PF00809.17	Pterin_bind	2
PF00810.13	ER_lumen_recept	13
PF00814.20	Peptidase_M22	5
PF00815.15	Histidinol_dh	3
PF00816.16	Histone_HNS	1
PF00817.15	IMS	10
PF00821.13	PEPCK	3
PF00827.12	Ribosomal_L15e	30
PF00828.14	Ribosomal_L18e	37
PF00829.16	Ribosomal_L21p	4
PF00830.14	Ribosomal_L28	4
PF00831.18	Ribosomal_L29	19
PF00832.15	Ribosomal_L39	12
PF00833.13	Ribosomal_S17e	18
PF00834.14	Ribul_P_3_epim	5
PF00838.12	TCTP	16
PF00840.15	Glyco_hydro_7	26
PF00847.15	AP2	79
PF00848.14	Ring_hydroxyl_A	2
PF00849.17	PseudoU_synth_2	15
PF00850.14	Hist_deacetyl	17
PF00852.14	Glyco_transf_10	3
PF00854.16	PTR2	38
PF00855.12	PWWP	6
PF00856.23	SET	60
PF00857.15	Isochorismatase	4
PF00860.15	Xan_ur_permease	15
PF00861.17	Ribosomal_L18p	23
PF00862.14	Sucrose_synth	10
PF00867.13	XPG_I	6
PF00871.12	Acetate_kinase	5
PF00875.13	DNA_photolyase	15
PF00881.19	Nitroreductase	4
PF00883.16	Peptidase_M17	4
PF00884.18	Sulfatase	1
PF00885.14	DMRL_synthase	1
PF00886.14	Ribosomal_S16	5
PF00887.14	ACBP	11
PF00888.17	Cullin	15
PF00889.14	EF_TS	7
PF00890.19	FAD_binding_2	26
PF00891.13	Methyltransf_2	15
PF00892.15	EamA	40
PF00899.16	ThiF	12
PF00900.15	Ribosomal_S4e	13
PF00902.13	TatC	4
PF00903.20	Glyoxalase	8
PF00905.17	Transpeptidase	2
PF00909.16	Ammonium_transp	21
PF00910.17	RNA_helicase	1
PF00912.17	Transgly	1
PF00916.15	Sulfate_transp	11
PF00917.21	MATH	7
PF00919.15	UPF0004	2
PF00920.16	ILVD_EDD	1
PF00923.14	Transaldolase	10
PF00924.13	MS_channel	16
PF00925.15	GTP_cyclohydro2	2
PF00926.14	DHBP_synthase	2
PF00928.16	Adap_comp_sub	16
PF00929.19	RNase_T	14
PF00930.16	DPPIV_N	3
PF00931.17	NB-ARC	72
PF00933.16	Glyco_hydro_3	15
PF00935.14	Ribosomal_L44	5
PF00939.14	Na_sulph_symp	12
PF00940.14	RNA_pol	3
PF00941.16	FAD_binding_5	6
PF00953.16	Glycos_transf_4	4
PF00954.15	S_locus_glycop	4
PF00955.16	HCO3_cotransp	4
PF00956.13	NAP	14
PF00957.16	Synaptobrevin	14
PF00958.17	GMP_synt_C	1
PF00962.17	A_deaminase	9
PF00970.19	FAD_binding_6	11
PF00977.16	His_biosynth	3
PF00978.16	RdRP_2	4
PF00982.16	Glyco_transf_20	20
PF00984.14	UDPG_MGDP_dh	2
PF00986.16	DNA_gyraseB_C	1
PF00988.17	CPSase_sm_chain	1
PF00989.19	PAS	4
PF00992.15	Troponin	3
PF00994.19	MoCF_biosynth	3
PF00995.18	Sec1	22
PF00996.13	GDI	22
PF00999.16	Na_H_Exchanger	23
PF01000.21	RNA_pol_A_bac	5
PF01007.15	IRK	6
PF01008.12	IF-2B	10
PF01012.16	ETF	8
PF01014.13	Uricase	5
PF01015.13	Ribosomal_S3Ae	32
PF01016.14	Ribosomal_L27	6
PF01018.17	GTP1_OBG	3
PF01019.16	G_glu_transpept	6
PF01020.12	Ribosomal_L40e	19
PF01025.14	GrpE	7
PF01026.16	TatD_DNase	4
PF01027.15	Bax1-I	13
PF01028.15	Topoisom_I	2
PF01029.13	NusB	3
PF01031.15	Dynamin_M	20
PF01035.15	DNA_binding_1	1
PF01036.13	Bac_rhodopsin	9
PF01039.17	Carboxyl_trans	12
PF01040.13	UbiA	9
PF01042.16	Ribonuc_L-PSP	3
PF01043.15	SecA_PP_bind	2
PF01048.15	PNP_UDP_1	5
PF01053.15	Cys_Met_Meta_PP	12
PF01055.21	Glyco_hydro_31	45
PF01058.17	Oxidored_q6	6
PF01059.12	Oxidored_q5_N	1
PF01061.19	ABC2_membrane	56
PF01062.16	Bestrophin	14
PF01063.14	Aminotran_4	5
PF01066.16	CDP-OH_P_transf	8
PF01067.17	Calpain_III	3
PF01068.16	DNA_ligase_A_M	9
PF01070.13	FMN_dh	7
PF01071.14	GARS_A	3
PF01073.14	3Beta_HSD	5
PF01074.17	Glyco_hydro_38	6
PF01075.12	Glyco_transf_9	1
PF01077.17	NIR_SIR	9
PF01078.16	Mg_chelatase	2
PF01080.12	Presenilin	3
PF01081.14	Aldolase	2
PF01083.17	Cutinase	3
PF01084.15	Ribosomal_S18	2
PF01086.12	Clathrin_lg_ch	2
PF01087.17	GalP_UDP_transf	1
PF01088.16	Peptidase_C12	6
PF01090.14	Ribosomal_S19e	27
PF01092.14	Ribosomal_S6e	13
PF01094.23	ANF_receptor	6
PF01095.14	Pectinesterase	42
PF01096.13	TFIIS_C	5
PF01103.18	Bac_surface_Ag	4
PF01105.19	EMP24_GP25L	17
PF01106.12	NifU	7
PF01111.14	CKS	2
PF01112.13	Asparaginase_2	7
PF01113.15	DapB_N	1
PF01115.12	F_actin_cap_B	4
PF01116.15	F_bP_aldolase	13
PF01118.19	Semialdhyde_dh	3
PF01119.14	DNA_mis_repair	3
PF01120.12	Alpha_L_fucos	1
PF01121.15	CoaE	1
PF01124.13	MAPEG	8
PF01125.12	G10	2
PF01126.15	Heme_oxygenase	2
PF01127.17	Sdh_cyt	1
PF01128.14	IspD	6
PF01130.16	CD36	1
PF01131.15	Topoisom_bac	10
PF01132.15	EFP	2
PF01133.12	ER	2
PF01134.17	GIDA	3
PF01135.14	PCMT	6
PF01137.16	RTC	4
PF01138.16	RNase_PH	16
PF01139.12	RtcB	4
PF01142.13	TruD	3
PF01145.20	Band_7	15
PF01148.15	CTP_transf_1	7
PF01149.19	Fapy_DNA_glyco	2
PF01150.12	GDA1_CD39	13
PF01151.13	ELO	9
PF01152.16	Bac_globin	2
PF01154.12	HMG_CoA_synt_N	3
PF01156.14	IU_nuc_hydro	8
PF01157.13	Ribosomal_L21e	22
PF01158.13	Ribosomal_L36e	13
PF01159.14	Ribosomal_L6e	18
PF01161.15	PBP	18
PF01163.17	RIO1	4
PF01165.15	Ribosomal_S21	6
PF01167.13	Tub	7
PF01168.15	Ala_racemase_N	4
PF01169.14	UPF0016	7
PF01170.13	UPF0020	5
PF01171.15	ATP_bind_3	6
PF01172.13	SBDS	6
PF01174.14	SNO	1
PF01176.14	eIF-1a	8
PF01179.15	Cu_amine_oxid	11
PF01180.16	DHO_dh	2
PF01182.15	Glucosamine_iso	7
PF01183.15	Glyco_hydro_25	3
PF01184.14	Grp1_Fun34_YaaH	28
PF01185.13	Hydrophobin	7
PF01188.16	MR_MLE	2
PF01189.12	Nol1_Nop2_Fmu	10
PF01190.12	Pollen_Ole_e_I	1
PF01191.14	RNA_pol_Rpb5_C	3
PF01192.17	RNA_pol_Rpb6	3
PF01193.19	RNA_pol_L	5
PF01194.12	RNA_pol_N	2
PF01195.14	Pept_tRNA_hydro	4
PF01196.14	Ribosomal_L17	4
PF01197.13	Ribosomal_L31	1
PF01198.14	Ribosomal_L31e	27
PF01199.13	Ribosomal_L34e	14
PF01200.13	Ribosomal_S28e	13
PF01201.17	Ribosomal_S8e	23
PF01202.17	SKI	7
PF01204.13	Trehalase	15
PF01205.14	UPF0029	4
PF01207.12	Dus	11
PF01208.12	URO-D	8
PF01209.13	Ubie_methyltran	3
PF01210.18	NAD_Gly3P_dh_N	4
PF01212.16	Beta_elim_lyase	4
PF01213.14	CAP_N	2
PF01214.13	CK_II_beta	5
PF01215.14	COX5B	5
PF01217.15	Clat_adaptor_s	18
PF01218.13	Coprogen_oxidas	4
PF01221.13	Dynein_light	4
PF01222.12	ERG4_ERG24	11
PF01223.18	Endonuclease_NS	1
PF01225.20	Mur_ligase	5
PF01226.12	Form_Nir_trans	1
PF01227.17	GTP_cyclohydroI	6
PF01230.18	HIT	6
PF01231.13	IDO	2
PF01232.18	Mannitol_dh	8
PF01233.14	NMT	2
PF01237.13	Oxysterol_BP	22
PF01238.16	PMI_typeI	5
PF01239.17	PPTA	3
PF01241.13	PSI_PSAK	6
PF01243.15	Pyridox_oxidase	4
PF01245.15	Ribosomal_L19	3
PF01246.15	Ribosomal_L24e	16
PF01247.13	Ribosomal_L35Ae	20
PF01248.21	Ribosomal_L7Ae	43
PF01249.13	Ribosomal_S21e	10
PF01250.12	Ribosomal_S6	3
PF01251.13	Ribosomal_S7e	22
PF01253.17	SUI1	6
PF01255.14	Prenyltransf	2
PF01256.12	Carb_kinase	8
PF01257.14	2Fe-2S_thioredx	2
PF01259.13	SAICAR_synt	7
PF01261.19	AP_endonuc_2	1
PF01262.16	AlaDh_PNT_C	2
PF01263.15	Aldose_epim	8
PF01264.16	Chorismate_synt	5
PF01266.19	DAO	27
PF01267.12	F-actin_cap_A	4
PF01268.14	FTHFS	3
PF01269.12	Fibrillarin	8
PF01273.20	LBP_BPI_CETP	2
PF01274.17	Malate_synthase	21
PF01276.15	OKR_DC_1	2
PF01277.12	Oleosin	1
PF01280.15	Ribosomal_L19e	23
PF01281.14	Ribosomal_L9_N	2
PF01282.14	Ribosomal_S24e	15
PF01283.14	Ribosomal_S26e	17
PF01284.18	MARVEL	3
PF01287.15	eIF-5a	11
PF01288.15	HPPK	2
PF01290.15	Thymosin	2
PF01293.15	PEPCK_ATP	24
PF01294.13	Ribosomal_L13e	26
PF01299.12	Lamp	1
PF01300.13	Sua5_yciO_yrdC	6
PF01301.14	Glyco_hydro_35	13
PF01302.20	CAP_GLY	2
PF01315.17	Ald_Xan_dh_C	5
PF01321.13	Creatinase_N	2
PF01323.15	DSBA	5
PF01326.14	PPDK_N	9
PF01327.16	Pep_deformylase	6
PF01328.12	Peroxidase_2	3
PF01329.14	Pterin_4a	4
PF01331.14	mRNA_cap_enzyme	3
PF01333.14	Apocytochr_F_C	1
PF01336.20	tRNA_anti-codon	14
PF01341.12	Glyco_hydro_6	10
PF01343.13	Peptidase_S49	2
PF01344.20	Kelch_1	25
PF01347.17	Vitellogenin_N	5
PF01348.16	Intron_maturas2	9
PF01351.13	RNase_HII	2
PF01357.16	Pollen_allerg_1	15
PF01363.16	FYVE	6
PF01367.15	5_3_exonuc	2
PF01368.15	DHH	1
PF01369.15	Sec7	8
PF01370.16	Epimerase	62
PF01373.12	Glyco_hydro_14	13
PF01379.15	Porphobil_deam	1
PF01380.17	SIS	5
PF01381.17	HTH_3	6
PF01384.15	PHO4	20
PF01386.14	Ribosomal_L25p	3
PF01388.16	ARID	8
PF01389.12	OmpA_membrane	1
PF01391.13	Collagen	8
PF01394.15	Clathrin_propel	7
PF01396.14	zf-C4_Topoisom	2
PF01398.16	JAB	18
PF01399.22	PCI	33
PF01400.19	Astacin	1
PF01401.13	Peptidase_M2	2
PF01406.14	tRNA-synt_1e	7
PF01408.17	GFO_IDH_MocA	8
PF01409.15	tRNA-synt_2d	4
PF01411.14	tRNA-synt_2c	7
PF01412.13	ArfGap	16
PF01413.14	C4	1
PF01416.15	PseudoU_synth_1	10
PF01417.15	ENTH	5
PF01419.12	Jacalin	3
PF01422.12	zf-NF-X1	3
PF01423.17	LSM	32
PF01424.17	R3H	7
PF01425.16	Amidase	27
PF01426.13	BAH	13
PF01428.11	zf-AN1	12
PF01429.14	MBD	2
PF01430.14	HSP33	2
PF01431.16	Peptidase_M13	1
PF01432.15	Peptidase_M3	8
PF01433.15	Peptidase_M1	18
PF01434.13	Peptidase_M41	15
PF01435.13	Peptidase_M48	6
PF01436.16	NHL	4
PF01443.13	Viral_helicase1	3
PF01450.14	IlvC	4
PF01451.16	LMWPc	5
PF01453.19	B_lectin	6
PF01454.14	MAGE	2
PF01457.11	Peptidase_M8	2
PF01458.12	UPF0051	6
PF01459.17	Porin_3	16
PF01464.15	SLT	3
PF01465.15	GRIP	1
PF01466.14	Skp1	11
PF01467.21	CTP_transf_2	10
PF01470.12	Peptidase_C15	1
PF01471.13	PG_binding_1	5
PF01472.15	PUA	7
PF01474.11	DAHP_synth_2	6
PF01475.14	FUR	2
PF01476.15	LysM	19
PF01477.18	PLAT	8
PF01479.20	S4	26
PF01480.12	PWI	4
PF01485.16	IBR	17
PF01486.12	K-box	3
PF01487.10	DHquinase_I	2
PF01488.15	Shikimate_DH	5
PF01490.13	Aa_trans	71
PF01491.11	Frataxin_Cyay	1
PF01493.14	GXGXG	2
PF01494.14	FAD_binding_3	24
PF01496.14	V_ATPase_I	14
PF01497.13	Peripla_BP_2	3
PF01498.13	HTH_Tnp_Tc3_2	3
PF01501.15	Glyco_transf_8	23
PF01502.13	PRA-CH	1
PF01504.13	PIP5K	6
PF01505.13	Vault	2
PF01507.14	PAPS_reduct	4
PF01509.13	TruB_N	6
PF01512.12	Complex1_51K	3
PF01513.16	NAD_kinase	9
PF01515.14	PTA_PTB	2
PF01521.15	Fe-S_biosyn	10
PF01522.16	Polysacc_deac_1	12
PF01529.15	zf-DHHC	24
PF01532.15	Glyco_hydro_47	9
PF01535.15	PPR	32
PF01536.11	SAM_decarbox	6
PF01541.19	GIY-YIG	2
PF01544.13	CorA	12
PF01545.16	Cation_efflux	17
PF01546.23	Peptidase_M20	13
PF01551.17	Peptidase_M23	6
PF01553.16	Acyltransferase	24
PF01554.13	MatE	35
PF01555.13	N6_N4_Mtase	6
PF01556.13	CTDII	25
PF01557.13	FAA_hydrolase	9
PF01564.12	Spermine_synth	6
PF01565.18	FAD_binding_4	28
PF01566.13	Nramp	8
PF01569.16	PAP2	18
PF01571.16	GCV_T	7
PF01575.14	MaoC_dehydratas	5
PF01576.14	Myosin_tail_1	8
PF01578.15	Cytochrom_C_asm	3
PF01582.15	TIR	44
PF01583.15	APS_kinase	4
PF01585.18	G-patch	23
PF01588.15	tRNA_bind	7
PF01590.21	GAF	8
PF01591.13	6PF2K	7
PF01592.11	NifU_N	7
PF01593.19	Amino_oxidase	30
PF01595.15	DUF21	11
PF01596.12	Methyltransf_3	7
PF01597.14	GCV_H	3
PF01599.14	Ribosomal_S27	15
PF01602.15	Adaptin_N	41
PF01603.15	B56	9
PF01607.19	CBM_14	17
PF01612.15	DNA_pol_A_exo1	11
PF01613.13	Flavin_Reduct	4
PF01619.13	Pro_dh	5
PF01624.15	MutS_I	6
PF01625.16	PMSR	7
PF01627.18	Hpt	3
PF01632.14	Ribosomal_L35p	7
PF01633.15	Choline_kinase	5
PF01634.13	HisG	2
PF01636.18	APH	7
PF01637.13	Arch_ATPase	1
PF01641.13	SelR	6
PF01643.12	Acyl-ACP_TE	11
PF01644.12	Chitin_synth_1	2
PF01645.12	Glu_synthase	4
PF01648.15	ACPS	1
PF01649.13	Ribosomal_S20p	3
PF01650.13	Peptidase_C13	9
PF01652.13	IF4E	5
PF01653.13	DNA_ligase_aden	2
PF01655.13	Ribosomal_L32e	21
PF01656.18	CbiA	3
PF01658.12	Inos-1-P_synth	4
PF01661.16	Macro	6
PF01663.17	Phosphodiest	3
PF01667.12	Ribosomal_S27e	20
PF01668.13	SmpB	2
PF01670.11	Glyco_hydro_12	1
PF01676.13	Metalloenzyme	8
PF01678.14	DAP_epimerase	2
PF01679.12	Pmp3	21
PF01680.12	SOR_SNZ	1
PF01687.12	Flavokinase	6
PF01693.11	Cauli_VI	11
PF01694.17	Rhomboid	14
PF01697.22	Glyco_transf_92	17
PF01698.11	FLO_LFY	4
PF01699.19	Na_Ca_ex	20
PF01701.13	PSI_PsaJ	1
PF01702.13	TGT	7
PF01704.13	UDPGP	15
PF01709.15	Transcrip_reg	1
PF01712.14	dNK	4
PF01713.16	Smr	12
PF01715.12	IPPT	4
PF01716.13	MSP	6
PF01717.13	Meth_synt_2	7
PF01722.13	BolA	7
PF01725.11	Ham1p_like	4
PF01728.14	FtsJ	7
PF01729.14	QRPTase_C	1
PF01730.11	UreF	1
PF01733.13	Nucleoside_tran	4
PF01734.17	Patatin	18
PF01737.12	Ycf9	1
PF01738.13	DLH	9
PF01740.16	STAS	7
PF01743.15	PolyA_pol	5
PF01745.11	IPT	1
PF01746.16	tRNA_m1G_MT	3
PF01747.12	ATP-sulfurylase	1
PF01749.15	IBB	6
PF01751.17	Toprim	8
PF01753.13	zf-MYND	6
PF01754.11	zf-A20	3
PF01756.14	ACOX	5
PF01758.11	SBF	11
PF01761.15	DHQ_synthase	2
PF01762.16	Galactosyl_T	16
PF01764.20	Lipase_3	54
PF01765.14	RRF	5
PF01774.12	UreD	2
PF01775.12	Ribosomal_L18ae	23
PF01776.12	Ribosomal_L22e	13
PF01777.13	Ribosomal_L27e	17
PF01778.12	Ribosomal_L28e	18
PF01779.12	Ribosomal_L29e	11
PF01780.14	Ribosomal_L37ae	10
PF01781.13	Ribosomal_L38e	12
PF01782.13	RimM	1
PF01783.18	Ribosomal_L32p	4
PF01784.13	NIF3	2
PF01786.12	AOX	6
PF01788.12	PsbJ	1
PF01789.11	PsbP	13
PF01793.11	Glyco_transf_15	1
PF01794.14	Ferric_reduct	12
PF01795.14	Methyltransf_5	3
PF01798.13	Nop	8
PF01799.15	Fer2_2	4
PF01803.11	LIM_bind	7
PF01805.15	Surp	10
PF01808.13	AICARFT_IMPCHas	3
PF01812.15	5-FTHF_cyc-lig	3
PF01813.12	ATP-synt_D	4
PF01814.18	Hemerythrin	9
PF01817.16	CM_2	2
PF01820.16	Dala_Dala_lig_N	3
PF01822.14	WSC	1
PF01823.14	MACPF	3
PF01824.13	MatK_N	1
PF01834.11	XRCC1_N	1
PF01839.18	FG-GAP	1
PF01841.14	Transglut_core	1
PF01842.20	ACT	15
PF01843.14	DIL	1
PF01844.18	HNH	4
PF01846.14	FF	7
PF01849.13	NAC	19
PF01851.17	PC_rep	6
PF01852.14	START	12
PF01853.13	MOZ_SAS	7
PF01857.15	RB_B	3
PF01858.12	RB_A	4
PF01862.11	PvlArgDC	1
PF01866.12	Diphthamide_syn	3
PF01868.11	UPF0086	2
PF01869.15	BcrAD_BadFG	2
PF01871.12	AMMECR1	2
PF01872.12	RibD_C	7
PF01873.12	eIF-5_eIF-2B	8
PF01875.12	Memo	5
PF01876.11	RNase_P_p30	2
PF01878.13	EVE	1
PF01883.14	DUF59	3
PF01885.11	PTS_2-RNA	1
PF01894.12	UPF0047	5
PF01895.14	PhoU	1
PF01896.14	DNA_primase_S	3
PF01900.14	RNase_P_Rpp14	2
PF01902.12	ATP_bind_4	2
PF01903.12	CbiX	1
PF01904.13	DUF72	4
PF01907.14	Ribosomal_L37e	17
PF01909.18	NTP_transf_2	6
PF01912.13	eIF-6	7
PF01915.17	Glyco_hydro_3_C	13
PF01916.12	DS	3
PF01918.16	Alba	3
PF01920.15	Prefoldin_2	6
PF01922.12	SRP19	2
PF01925.14	TauE	3
PF01926.18	MMR_HSR1	39
PF01927.11	Mut7-C	2
PF01928.16	CYTH	1
PF01929.12	Ribosomal_L14e	25
PF01933.13	UPF0052	5
PF01936.13	NYN	5
PF01937.14	DUF89	5
PF01940.11	DUF92	8
PF01946.12	Thi4	2
PF01956.11	DUF106	4
PF01959.11	DHQS	7
PF01960.13	ArgJ	7
PF01963.12	TraB	6
PF01964.13	ThiC	1
PF01965.19	DJ-1_PfpI	7
PF01966.17	HD	3
PF01967.16	MoaC	2
PF01968.13	Hydantoinase_A	2
PF01974.12	tRNA_int_endo	1
PF01975.12	SurE	1
PF01979.15	Amidohydro_1	16
PF01980.11	UPF0066	2
PF01981.11	PTH2	6
PF01984.15	dsDNA_bind	2
PF01985.16	CRS1_YhbY	15
PF01987.12	AIM24	2
PF01988.14	VIT1	7
PF01990.12	ATP-synt_F	3
PF01991.13	vATP-synt_E	9
PF01992.11	vATP-synt_AC39	19
PF01996.11	F420_ligase	1
PF02002.12	TFIIE_alpha	1
PF02005.11	TRM	8
PF02010.10	REJ	1
PF02014.11	Reeler	1
PF02015.11	Glyco_hydro_45	2
PF02016.10	Peptidase_S66	6
PF02018.12	CBM_4_9	2
PF02020.13	W2	12
PF02033.13	RBFA	2
PF02036.12	SCP2	5
PF02037.22	SAP	19
PF02041.11	Auxin_BP	2
PF02042.10	RWP-RK	9
PF02045.10	CBFB_NFYA	1
PF02046.10	COX6A	6
PF02064.10	MAS20	1
PF02065.13	Melibiase	5
PF02076.10	STE3	3
PF02077.10	SURF4	2
PF02080.16	TrkA_C	2
PF02089.10	Palm_thioest	2
PF02091.10	tRNA-synt_2e	2
PF02092.12	tRNA_synt_2f	4
PF02096.15	60KD_IMP	8
PF02099.12	Josephin	3
PF02100.12	ODC_AZ	2
PF02104.10	SURF1	2
PF02109.11	DAD	1
PF02110.10	HK	3
PF02114.11	Phosducin	2
PF02115.12	Rho_GDI	5
PF02121.13	IP_trans	9
PF02127.10	Peptidase_M18	9
PF02128.10	Peptidase_M36	8
PF02129.13	Peptidase_S15	1
PF02130.12	UPF0054	1
PF02133.10	Transp_cyt_pur	6
PF02134.16	UBACT	7
PF02135.11	zf-TAZ	3
PF02136.15	NTF2	9
PF02137.13	A_deamin	2
PF02138.13	Beach	15
PF02140.13	Gal_Lectin	3
PF02141.16	DENN	3
PF02142.17	MGS	4
PF02144.11	Rad1	1
PF02145.10	Rap_GAP	1
PF02146.12	SIR2	14
PF02148.14	zf-UBP	7
PF02149.14	KA1	5
PF02150.11	RNA_POL_M_15KD	2
PF02151.14	UVR	4
PF02152.13	FolB	1
PF02153.12	PDH	1
PF02163.17	Peptidase_M50	4
PF02167.10	Cytochrom_C1	5
PF02170.17	PAZ	10
PF02171.12	Piwi	11
PF02176.13	zf-TRAF	1
PF02179.11	BAG	12
PF02181.18	FH2	6
PF02182.12	SAD_SRA	7
PF02183.13	HALZ	10
PF02184.11	HAT	2
PF02190.11	LON	21
PF02194.10	PXA	4
PF02195.13	ParBc	1
PF02201.13	SWIB	5
PF02204.13	VPS9	2
PF02207.15	zf-UBR	11
PF02209.14	VHP	3
PF02212.13	GED	13
PF02213.11	GYF	6
PF02214.17	BTB_2	3
PF02219.12	MTHFR	2
PF02221.10	E1_DerP2_DerF2	16
PF02222.17	ATP-grasp	2
PF02223.12	Thymidylate_kin	2
PF02224.13	Cytidylate_kin	1
PF02225.17	PA	18
PF02229.11	PC4	2
PF02230.11	Abhydrolase_2	4
PF02233.11	PNTB	1
PF02238.10	COX7a	3
PF02245.11	Pur_DNA_glyco	2
PF02251.13	PA28_alpha	1
PF02252.13	PA28_beta	1
PF02254.13	TrkA_N	4
PF02259.18	FAT	8
PF02260.15	FATC	4
PF02263.14	GBP	6
PF02265.11	S1-P1_nuclease	6
PF02268.11	TFIIA_gamma_N	3
PF02269.11	TFIID-18kDa	1
PF02270.10	TFIIF_beta	3
PF02271.11	UCR_14kD	3
PF02272.14	DHHA1	2
PF02274.12	Amidinotransf	1
PF02284.11	COX5A	3
PF02290.10	SRP14	3
PF02291.10	TFIID-31kDa	2
PF02296.11	Alpha_adaptin_C	2
PF02297.12	COX6B	8
PF02298.12	Cu_bind_like	15
PF02301.13	HORMA	2
PF02309.11	AUX_IAA	13
PF02319.15	E2F_TDP	8
PF02320.11	UCR_hinge	5
PF02325.12	YGGT	3
PF02326.10	YMF19	1
PF02330.11	MAM33	3
PF02338.14	OTU	86
PF02341.10	RcbX	3
PF02342.13	TerD	1
PF02347.11	GDC-P	4
PF02348.14	CTP_transf_3	2
PF02353.15	CMAS	5
PF02357.14	NusG	1
PF02358.11	Trehalose_PPase	18
PF02359.13	CDC48_N	6
PF02361.11	CbiQ	2
PF02362.16	B3	38
PF02364.10	Glucan_synthase	42
PF02365.10	NAM	19
PF02368.13	Big_2	1
PF02373.17	JmjC	7
PF02374.10	ArsA_ATPase	6
PF02375.12	JmjN	4
PF02383.13	Syja_N	20
PF02390.12	Methyltransf_4	2
PF02391.12	MoaE	1
PF02392.11	Ycf4	2
PF02401.13	LYTB	7
PF02403.17	Seryl_tRNA_N	2
PF02405.11	Permease	1
PF02410.10	Oligomerisation	5
PF02416.11	MttA_Hcf106	5
PF02417.10	Chromate_transp	2
PF02423.10	OCD_Mu_crystall	1
PF02427.12	PSI_PsaE	1
PF02431.10	Chalcone	9
PF02434.11	Fringe	5
PF02436.13	PYC_OADA	1
PF02441.14	Flavoprotein	1
PF02445.11	NadA	1
PF02446.12	Glyco_hydro_77	15
PF02450.10	LCAT	11
PF02453.12	Reticulon	10
PF02458.10	Transferase	29
PF02460.13	Patched	7
PF02463.14	SMC_N	8
PF02466.14	Tim17	20
PF02469.17	Fasciclin	20
PF02470.15	MCE	1
PF02475.11	Met_10	4
PF02482.14	Ribosomal_S30AE	3
PF02485.16	Branch	45
PF02487.12	CLN3	1
PF02492.14	cobW	7
PF02493.15	MORN	19
PF02503.12	PP_kinase	1
PF02507.10	PSI_PsaF	5
PF02514.11	CobN-Mg_chel	4
PF02516.9	STT3	9
PF02517.11	Abi	7
PF02518.21	HATPase_c	44
PF02519.9	Auxin_inducible	10
PF02527.10	GidB	2
PF02529.10	PetG	1
PF02531.11	PsaD	1
PF02532.9	PsbI	1
PF02533.10	PsbK	1
PF02535.17	Zip	17
PF02536.9	mTERF	31
PF02537.10	CRCB	6
PF02538.9	Hydantoinase_B	3
PF02540.12	NAD_synthase	1
PF02541.11	Ppx-GppA	1
PF02542.11	YgbB	1
PF02544.11	Steroid_dh	9
PF02545.9	Maf	6
PF02548.10	Pantoate_transf	3
PF02550.10	AcetylCoA_hydro	1
PF02551.10	Acyl_CoA_thio	11
PF02556.9	SecB	1
PF02557.12	VanY	2
PF02559.11	CarD_CdnL_TRCF	2
PF02560.9	Cyanate_lyase	3
PF02566.14	OsmC	1
PF02567.11	PhzC-PhzF	8
PF02569.10	Pantoate_ligase	2
PF02574.11	S-methyl_trans	1
PF02575.11	YbaB_DNA_bd	1
PF02576.12	DUF150	1
PF02577.9	DNase-RNase	5
PF02580.11	Tyr_Deacylase	4
PF02581.12	TMP-TENI	3
PF02582.9	DUF155	7
PF02583.12	Trns_repr_metal	1
PF02585.12	PIG-L	2
PF02586.9	DUF159	12
PF02590.12	SPOUT_MTase	2
PF02594.11	DUF167	3
PF02597.15	ThiS	1
PF02598.12	Methyltrn_RNA_3	3
PF02602.10	HEM4	2
PF02605.10	PsaL	2
PF02606.9	LpxK	2
PF02614.9	UxaC	1
PF02617.12	ClpS	2
PF02618.11	YceG	1
PF02620.12	DUF177	2
PF02622.10	DUF179	3
PF02628.10	COX15-CtaA	4
PF02629.14	CoA_binding	2
PF02630.9	SCO1-SenC	1
PF02631.11	RecX	2
PF02636.12	Methyltransf_28	5
PF02637.13	GatB_Yqey	2
PF02657.10	SufE	4
PF02666.10	PS_Dcarbxylase	4
PF02668.11	TauD	6
PF02670.11	DXP_reductoisom	4
PF02671.16	PAH	8
PF02672.10	CP12	3
PF02676.9	TYW3	1
PF02678.11	Pirin	8
PF02679.10	ComA	1
PF02681.9	DUF212	7
PF02683.10	DsbD	8
PF02684.10	LpxB	6
PF02686.10	Glu-tRNAGln	2
PF02694.10	UPF0060	1
PF02696.9	UPF0061	2
PF02698.12	DUF218	2
PF02701.10	zf-Dof	19
PF02705.11	K_trans	44
PF02713.9	DUF220	4
PF02714.10	DUF221	27
PF02719.10	Polysacc_synt_2	1
PF02727.11	Cu_amine_oxidN2	2
PF02728.11	Cu_amine_oxidN3	4
PF02729.16	OTCace_N	3
PF02731.10	SKIP_SNW	2
PF02732.10	ERCC4	3
PF02733.12	Dak1	3
PF02734.12	Dak2	2
PF02735.11	Ku	3
PF02736.14	Myosin_N	1
PF02737.13	3HCDH_N	6
PF02738.13	Ald_Xan_dh_C2	13
PF02739.11	5_3_exonuc_N	2
PF02743.13	Cache_1	7
PF02744.12	GalP_UDP_tr_C	2
PF02747.10	PCNA_C	1
PF02749.11	QRPTase_N	1
PF02751.9	TFIIA_gamma_C	3
PF02755.10	RPEL	1
PF02765.12	POT1	4
PF02769.17	AIRS_C	3
PF02770.14	Acyl-CoA_dh_M	20
PF02771.11	Acyl-CoA_dh_N	14
PF02772.11	S-AdoMet_synt_M	16
PF02773.11	S-AdoMet_synt_C	18
PF02774.13	Semialdhyde_dhC	5
PF02775.16	TPP_enzyme_C	7
PF02776.13	TPP_enzyme_N	9
PF02777.13	Sod_Fe_C	13
PF02778.9	tRNA_int_endo_N	1
PF02779.19	Transket_pyr	27
PF02780.15	Transketolase_C	14
PF02781.11	G6PD_C	15
PF02782.11	FGGY_C	10
PF02784.11	Orn_Arg_deC_N	8
PF02785.14	Biotin_carb_C	5
PF02786.12	CPSase_L_D2	12
PF02787.14	CPSase_L_D3	1
PF02788.11	RuBisCO_large_N	2
PF02789.12	Peptidase_M17_N	2
PF02790.10	COX2_TM	2
PF02791.12	DDT	5
PF02792.9	Mago_nashi	3
PF02797.10	Chal_sti_synt_C	23
PF02798.15	GST_N	22
PF02799.10	NMT_C	3
PF02800.15	Gp_dh_C	26
PF02801.17	Ketoacyl-synt_C	7
PF02803.13	Thiolase_C	12
PF02806.13	Alpha-amylase_C	4
PF02807.10	ATP-gua_PtransN	1
PF02809.15	UIM	2
PF02810.10	SEC-C	3
PF02811.14	PHP	1
PF02812.13	ELFV_dehydrog_N	10
PF02815.14	MIR	7
PF02816.13	Alpha_kinase	4
PF02817.12	E3_binding	4
PF02823.11	ATP-synt_DE_N	5
PF02824.16	TGS	4
PF02826.14	2-Hacid_dh_C	22
PF02833.9	DHHA2	1
PF02836.12	Glyco_hydro_2_C	1
PF02837.13	Glyco_hydro_2_N	4
PF02839.9	CBM_5_12	2
PF02840.10	Prp18	1
PF02841.9	GBP_C	3
PF02843.11	GARS_C	2
PF02844.10	GARS_N	2
PF02845.11	CUE	3
PF02847.12	MA3	11
PF02852.17	Pyr_redox_dim	10
PF02854.14	MIF4G	11
PF02861.15	Clp_N	12
PF02862.12	DDHD	2
PF02866.13	Ldh_1_C	22
PF02867.10	Ribonuc_red_lgC	3
PF02873.11	MurB_C	2
PF02874.18	ATP-synt_ab_N	16
PF02875.16	Mur_ligase_C	11
PF02877.9	PARP_reg	7
PF02878.11	PGM_PMM_I	8
PF02879.11	PGM_PMM_II	3
PF02880.11	PGM_PMM_III	4
PF02881.14	SRP54_N	5
PF02882.14	THF_DHG_CYH_C	11
PF02883.15	Alpha_adaptinC2	9
PF02885.12	Glycos_trans_3N	2
PF02886.12	LBP_BPI_CETP_C	4
PF02887.11	PK_C	16
PF02889.11	Sec63	12
PF02891.15	zf-MIZ	3
PF02893.15	GRAM	11
PF02894.12	GFO_IDH_MocA_C	3
PF02896.13	PEP-utilizers_C	2
PF02897.10	Peptidase_S9_N	17
PF02900.13	LigB	3
PF02902.14	Peptidase_C48	18
PF02906.9	Fe_hyd_lg_C	1
PF02910.15	Succ_DH_flav_C	8
PF02911.13	Formyl_trans_C	1
PF02913.14	FAD-oxidase_C	6
PF02915.12	Rubrerythrin	1
PF02919.10	Topoisom_I_N	2
PF02921.9	UCR_TM	2
PF02922.13	CBM_48	12
PF02926.12	THUMP	4
PF02928.11	zf-C5HC2	2
PF02929.12	Bgal_small_N	1
PF02933.12	CDC48_2	5
PF02934.10	GatB_N	3
PF02936.9	COX4	4
PF02938.9	GAD	1
PF02939.11	UcrQ	1
PF02941.10	FeThRed_A	1
PF02943.10	FeThRed_B	4
PF02953.10	zf-Tim10_DDP	11
PF02958.15	EcKinase	5
PF02966.11	DIM1	6
PF02969.12	TAF	1
PF02970.11	TBCA	5
PF02978.14	SRP_SPB	3
PF02982.9	Scytalone_dh	1
PF02984.14	Cyclin_C	9
PF02985.17	HEAT	9
PF02987.11	LEA_4	7
PF02990.11	EMP70	28
PF02991.11	Atg8	6
PF02992.9	Transposase_21	7
PF02994.9	Transposase_22	2
PF02996.12	Prefoldin	5
PF03000.9	NPH3	27
PF03006.15	HlyIII	7
PF03007.11	WES_acyltransf	1
PF03009.12	GDPD	16
PF03016.10	Exostosin	61
PF03018.9	Dirigent	4
PF03023.9	MVIN	1
PF03024.9	Folate_rec	1
PF03028.10	Dynein_heavy	1
PF03029.12	ATP_bind_1	9
PF03030.11	H_PPase	9
PF03031.13	NIF	14
PF03033.15	Glyco_transf_28	7
PF03034.10	PSS	3
PF03040.9	CemA	2
PF03048.9	Herpes_UL92	4
PF03051.10	Peptidase_C1_2	2
PF03054.11	tRNA_Me_trans	8
PF03055.10	RPE65	8
PF03060.10	NMO	15
PF03061.17	4HBT	4
PF03062.14	MBOAT	12
PF03066.10	Nucleoplasmin	2
PF03069.10	FmdA_AmdA	3
PF03070.11	TENA_THI-4	4
PF03071.10	GNT-I	4
PF03073.10	TspO_MBR	7
PF03074.11	GCS	5
PF03079.9	ARD	9
PF03080.10	DUF239	11
PF03081.10	Exo70	22
PF03088.11	Str_synth	16
PF03091.10	CutA1	1
PF03092.11	BT1	14
PF03094.10	Mlo	31
PF03095.10	PTPA	2
PF03096.9	Ndr	16
PF03097.13	BRO1	10
PF03098.10	An_peroxidase	5
PF03099.14	BPL_LplA_LipB	5
PF03100.10	CcmE	2
PF03103.12	DUF243	1
PF03104.14	DNA_pol_B_exo1	10
PF03105.14	SPX	27
PF03106.10	WRKY	28
PF03107.11	C1_2	3
PF03109.11	ABC1	35
PF03110.9	SBP	13
PF03114.13	BAR	4
PF03118.10	RNA_pol_A_CTD	1
PF03120.11	DNA_ligase_OB	1
PF03121.10	Herpes_UL52	1
PF03124.9	EXS	19
PF03126.13	Plus-3	3
PF03127.9	GAT	4
PF03129.15	HGTP_anticodon	8
PF03133.10	TTL	2
PF03134.14	TB2_DP1_HVA22	17
PF03140.10	DUF247	7
PF03141.11	Methyltransf_29	43
PF03142.10	Chitin_synth_2	3
PF03143.12	GTP_EFTU_D3	51
PF03144.20	GTP_EFTU_D2	60
PF03145.11	Sina	9
PF03147.9	FDX-ACB	1
PF03151.11	TPT	25
PF03152.9	UFD1	3
PF03153.8	TFIIA	2
PF03155.10	Alg6_Alg8	4
PF03159.13	XRN_N	3
PF03161.8	LAGLIDADG_2	3
PF03162.8	Y_phosphatase2	14
PF03164.9	Mon1	4
PF03167.14	UDG	2
PF03168.8	LEA_2	20
PF03169.10	OPT	21
PF03171.15	2OG-FeII_Oxy	44
PF03177.9	Nucleoporin_C	6
PF03178.10	CPSF_A	11
PF03179.10	V-ATPase_G	7
PF03181.10	BURP	8
PF03184.14	DDE_1	18
PF03188.11	Cytochrom_B561	8
PF03190.10	Thioredox_DsbH	1
PF03193.11	DUF258	3
PF03194.10	LUC7	3
PF03195.9	DUF260	17
PF03198.9	Glyco_hydro_72	10
PF03199.10	GSH_synthase	2
PF03200.11	Glyco_hydro_63	6
PF03203.9	MerC	1
PF03205.9	MobB	3
PF03208.14	PRA1	11
PF03209.10	PUCC	1
PF03211.8	Pectate_lyase	1
PF03214.8	RGP	6
PF03215.10	Rad17	2
PF03219.9	TLC	2
PF03221.11	HTH_Tnp_Tc5	5
PF03222.8	Trp_Tyr_perm	4
PF03223.10	V-ATPase_C	4
PF03224.9	V-ATPase_H_N	5
PF03226.9	Yippee-Mis18	3
PF03227.11	GILT	3
PF03239.9	FTR1	3
PF03244.9	PSI_PsaH	2
PF03247.9	Prothymosin	1
PF03248.8	Rer1	3
PF03254.8	XG_FTase	28
PF03255.9	ACCA	2
PF03256.11	APC10	3
PF03259.12	Robl_LC7	1
PF03266.10	NTPase_1	1
PF03271.12	EB1	1
PF03281.9	Mab-21	1
PF03283.8	PAE	2
PF03291.11	Pox_MCEL	4
PF03297.10	Ribosomal_S25	19
PF03311.9	Cornichon	2
PF03321.8	GH3	5
PF03328.9	HpcH_HpaI	1
PF03330.13	DPBB_1	19
PF03331.8	LpxC	3
PF03332.8	PMM	6
PF03343.8	SART-1	2
PF03345.9	DDOST_48kD	2
PF03348.10	Serinc	7
PF03350.11	UPF0114	3
PF03351.12	DOMON	2
PF03352.8	Adenine_glyco	2
PF03357.16	Snf7	21
PF03358.10	FMN_red	5
PF03360.11	Glyco_transf_43	7
PF03364.15	Polyketide_cyc	13
PF03366.11	YEATS	1
PF03367.8	zf-ZPR1	7
PF03368.9	Dicer_dimer	4
PF03371.10	PRP38	2
PF03372.18	Exo_endo_phos	28
PF03378.10	CAS_CSE1	2
PF03379.8	CcmB	1
PF03381.10	CDC50	6
PF03385.12	DUF288	1
PF03386.9	ENOD93	2
PF03392.8	OS-D	3
PF03398.9	Ist1	4
PF03399.11	SAC3_GANP	8
PF03403.8	PAF-AH_p_II	3
PF03404.11	Mo-co_dimer	4
PF03405.9	FA_desaturase_2	16
PF03407.11	Nucleotid_trans	15
PF03416.14	Peptidase_C54	4
PF03417.11	AAT	1
PF03435.13	Saccharop_dh	8
PF03439.8	Spt5-NGN	1
PF03440.9	APT	3
PF03441.9	FAD_binding_7	10
PF03442.9	CBM_X2	1
PF03443.9	Glyco_hydro_61	31
PF03446.10	NAD_binding_2	21
PF03447.11	NAD_binding_3	3
PF03450.12	CO_deh_flav_C	5
PF03453.12	MoeA_N	2
PF03454.10	MoeA_C	1
PF03455.14	dDENN	2
PF03456.13	uDENN	1
PF03460.12	NIR_SIR_ferr	8
PF03461.10	TRCF	1
PF03462.13	PCRF	4
PF03463.10	eRF1_1	3
PF03464.10	eRF1_2	5
PF03465.10	eRF1_3	5
PF03467.10	Smg4_UPF3	1
PF03468.9	XS	4
PF03469.9	XH	3
PF03470.9	zf-XS	4
PF03471.12	CorC_HlyC	2
PF03473.12	MOSC	5
PF03476.11	MOSC_N	5
PF03477.11	ATP-cone	1
PF03479.10	DUF296	9
PF03483.12	B3_4	2
PF03484.10	B5	1
PF03485.11	Arg_tRNA_synt_N	1
PF03486.9	HI0933_like	3
PF03489.12	SapB_2	13
PF03492.10	Methyltransf_7	16
PF03493.13	BK_channel_a	4
PF03501.10	S10_plectin	22
PF03514.9	GRAS	67
PF03517.8	Voldacs	1
PF03531.9	SSrecog	2
PF03540.8	TFIID_30kDa	2
PF03547.13	Mem_trans	20
PF03552.9	Cellulose_synt	42
PF03556.10	Cullin_binding	7
PF03557.10	Bunya_G1	1
PF03561.10	Allantoicase	1
PF03572.13	Peptidase_S41	14
PF03587.9	EMG1	1
PF03590.10	AsnA	1
PF03595.12	SLAC1	8
PF03600.11	CitMHS	8
PF03602.10	Cons_hypoth95	2
PF03604.8	DNA_RNApol_7kD	2
PF03618.9	Kinase-PPPase	1
PF03619.11	Solute_trans_a	21
PF03629.13	DUF303	1
PF03630.9	Fumble	5
PF03634.8	TCP	2
PF03635.12	Vps35	8
PF03637.12	Mob1_phocein	4
PF03638.10	TCR	5
PF03639.8	Glyco_hydro_81	3
PF03641.9	Lysine_decarbox	4
PF03643.10	Vps26	4
PF03644.8	Glyco_hydro_85	3
PF03645.8	Tctex-1	5
PF03647.8	Tmemb_14	9
PF03649.8	UPF0014	3
PF03650.8	MPC	4
PF03652.10	UPF0081	3
PF03656.8	Pam16	3
PF03657.8	UPF0113	1
PF03660.9	PHF5	2
PF03661.8	UPF0121	2
PF03662.9	Glyco_hydro_79n	12
PF03665.8	UPF0172	2
PF03669.8	UPF0139	2
PF03671.9	Ufm1	4
PF03676.9	UPF0183	7
PF03690.8	UPF0160	6
PF03692.10	CxxCxxCC	1
PF03694.8	Erg28	1
PF03715.8	Noc2	2
PF03719.10	Ribosomal_S5_C	19
PF03720.10	UDPG_MGDP_dh_C	3
PF03721.9	UDPG_MGDP_dh_N	5
PF03722.9	Hemocyanin_N	7
PF03723.9	Hemocyanin_C	8
PF03725.10	RNase_PH_C	9
PF03726.9	PNPase	1
PF03727.11	Hexokinase_2	15
PF03730.9	Ku_C	1
PF03731.10	Ku_N	5
PF03732.12	Retrotrans_gag	4
PF03735.9	ENT	3
PF03737.10	Methyltransf_6	2
PF03741.11	TerC	1
PF03745.9	DUF309	1
PF03759.8	PRONE	4
PF03760.10	LEA_1	1
PF03763.8	Remorin_C	10
PF03764.13	EFG_IV	14
PF03765.10	CRAL_TRIO_N	12
PF03767.9	Acid_phosphat_B	5
PF03768.10	Attacin_N	1
PF03769.10	Attacin_C	2
PF03770.11	IPK	8
PF03775.11	MinC_C	1
PF03776.9	MinE	2
PF03781.11	FGE-sulfatase	1
PF03789.8	ELK	1
PF03790.8	KNOX1	4
PF03791.8	KNOX2	3
PF03795.9	YCII	1
PF03798.11	TRAM_LAG1_CLN8	15
PF03800.9	Nuf2	1
PF03801.8	Ndc80_HEC	1
PF03803.10	Scramblase	1
PF03807.12	F420_oxidored	1
PF03810.14	IBN_N	12
PF03813.9	Nrap	8
PF03814.10	KdpA	1
PF03819.12	MazG	2
PF03820.12	Mtc	3
PF03822.9	NAF	6
PF03824.11	NicO	1
PF03828.14	PAP_assoc	2
PF03834.9	Rad10	1
PF03835.10	Rad4	3
PF03839.11	Sec62	1
PF03840.9	SecG	1
PF03847.8	TFIID_20kDa	2
PF03849.9	Tfb2	9
PF03850.9	Tfb4	4
PF03853.10	YjeF_N	1
PF03856.8	SUN	1
PF03859.11	CG-1	1
PF03868.10	Ribosomal_L6e_N	3
PF03870.10	RNA_pol_Rpb8	2
PF03871.9	RNA_pol_Rpb5_N	2
PF03874.11	RNA_pol_Rpb4	3
PF03876.12	SHS2_Rpb7-N	4
PF03878.10	YIF1	1
PF03881.9	Fructosamin_kin	5
PF03888.9	MucB_RseB	1
PF03893.11	Lipase3_N	1
PF03894.10	XFP	1
PF03896.11	TRAP_alpha	2
PF03900.10	Porphobil_deamC	1
PF03901.12	Glyco_transf_22	12
PF03908.8	Sec20	1
PF03909.12	BSD	5
PF03911.11	Sec61_beta	3
PF03912.9	Psb28	1
PF03914.12	CBF	6
PF03917.12	GSH_synth_ATP	2
PF03918.9	CcmH	1
PF03919.10	mRNA_cap_C	2
PF03924.8	CHASE	5
PF03931.10	Skp1_POZ	10
PF03932.9	CutC	1
PF03935.10	SKN1	9
PF03936.11	Terpene_synth_C	3
PF03937.11	Sdh5	1
PF03939.8	Ribosomal_L23eN	18
PF03942.10	DTW	7
PF03946.9	Ribosomal_L11_N	14
PF03947.13	Ribosomal_L2_C	22
PF03948.9	Ribosomal_L9_C	1
PF03949.10	Malic_M	11
PF03950.13	tRNA-synt_1c_C	3
PF03951.14	Gln-synt_N	6
PF03952.11	Enolase_N	8
PF03953.12	Tubulin_C	42
PF03959.8	FSH1	6
PF03962.10	Mnd1	2
PF03966.11	Trm112p	2
PF03969.11	AFG1_ATPase	13
PF03972.9	MmgE_PrpD	2
PF03981.7	Ubiq_cyt_C_chap	1
PF03982.8	DAGAT	13
PF03985.8	Paf1	3
PF03986.8	Autophagy_N	1
PF03987.10	Autophagy_act_C	4
PF03989.8	DNA_gyraseA_C	3
PF03992.11	ABM	3
PF03997.7	VPS28	1
PF03998.8	Utp11	1
PF03999.7	MAP65_ASE1	1
PF04000.10	Sas10_Utp3	2
PF04003.7	Utp12	3
PF04004.8	Leo1	1
PF04005.7	Hus1	3
PF04006.7	Mpp10	2
PF04012.7	PspA_IM30	3
PF04030.9	ALO	8
PF04031.8	Las1	3
PF04032.11	Rpr2	1
PF04034.8	DUF367	1
PF04037.8	DUF382	2
PF04041.8	DUF377	1
PF04042.11	DNA_pol_E_B	5
PF04043.10	PMEI	6
PF04045.9	P34-Arc	4
PF04046.11	PSP	2
PF04048.9	Sec8_exocyst	2
PF04049.8	APC8	1
PF04050.9	Upf2	2
PF04051.11	TRAPP	11
PF04053.9	Coatomer_WDAD	6
PF04054.10	Not1	4
PF04055.16	Radical_SAM	10
PF04056.9	Ssl1	1
PF04057.7	Rep-A_N	2
PF04059.7	RRM_2	3
PF04061.9	ORMDL	5
PF04062.9	P21-Arc	6
PF04063.9	DUF383	1
PF04064.8	DUF384	1
PF04065.10	Not3	1
PF04068.10	RLI	2
PF04072.9	LCM	6
PF04073.10	tRNA_edit	2
PF04078.8	Rcd1	3
PF04080.8	Per1	5
PF04081.8	DNA_pol_delta_4	3
PF04082.13	Fungal_trans	1
PF04083.11	Abhydro_lipase	7
PF04084.9	ORC2	4
PF04086.8	SRP-alpha_N	1
PF04091.7	Sec15	1
PF04095.11	NAPRTase	2
PF04096.9	Nucleoporin2	1
PF04097.9	Nic96	2
PF04099.7	Sybindin	5
PF04100.7	Vps53_N	3
PF04101.11	Glyco_tran_28_C	3
PF04103.10	CD20	1
PF04104.9	DNA_primase_lrg	3
PF04106.7	APG5	1
PF04107.8	GCS2	8
PF04109.11	APG9	3
PF04110.8	APG12	2
PF04111.7	APG6	2
PF04112.8	Mak10	2
PF04113.9	Gpi16	3
PF04114.9	Gaa1	3
PF04115.7	Ureidogly_hydro	1
PF04116.8	FA_hydroxylase	21
PF04117.7	Mpv17_PMP22	11
PF04119.7	HSP9_HSP12	16
PF04121.8	Nup84_Nup100	3
PF04124.7	Dor1	2
PF04127.10	DFP	1
PF04129.7	Vps52	2
PF04130.8	Spc97_Spc98	17
PF04133.9	Vps55	1
PF04134.7	DUF393	9
PF04135.7	Nop10p	4
PF04136.10	Sec34	1
PF04137.10	ERO1	4
PF04139.8	Rad9	1
PF04140.9	ICMT	4
PF04142.10	Nuc_sug_transp	5
PF04144.8	SCAMP	4
PF04145.10	Ctr	7
PF04146.10	YTH	4
PF04147.7	Nop14	3
PF04148.8	Erv26	3
PF04152.9	Mre11_DNA_bind	1
PF04153.13	NOT2_3_5	4
PF04157.11	EAP30	7
PF04158.9	Sof1	1
PF04161.8	Arv1	2
PF04172.11	LrgB	6
PF04176.8	TIP41	2
PF04177.7	TAP42	5
PF04178.7	Got1	7
PF04179.7	Init_tRNA_PT	4
PF04181.8	RPAP2_Rtr1	1
PF04182.7	B-block_TFIIIC	1
PF04183.7	IucA_IucC	1
PF04185.9	Phosphoesterase	12
PF04187.8	DUF399	2
PF04188.8	Mannosyl_trans2	2
PF04189.8	Gcd10p	1
PF04190.8	DUF410	1
PF04191.8	PEMT	2
PF04192.7	Utp21	1
PF04193.9	PQ-loop	12
PF04194.8	PDCD2_C	3
PF04199.8	Cyclase	2
PF04201.10	TPD52	1
PF04209.8	HgmA	2
PF04212.13	MIT	4
PF04227.7	Indigoidine_A	2
PF04231.8	Endonuclease_1	1
PF04241.10	DUF423	3
PF04248.7	DUF427	4
PF04253.10	TFR_dimer	1
PF04258.8	Peptidase_A22B	12
PF04262.9	Glu_cys_ligase	1
PF04263.11	TPK_catalytic	1
PF04265.9	TPK_B1_binding	1
PF04266.9	ASCH	1
PF04278.7	Tic22	3
PF04280.10	Tim44	3
PF04305.9	DUF455	5
PF04321.12	RmlD_sub_bind	7
PF04324.10	Fer2_BFD	1
PF04339.7	DUF482	2
PF04341.7	DUF485	1
PF04357.8	DUF490	1
PF04359.9	DUF493	1
PF04366.7	DUF500	1
PF04367.8	DUF502	2
PF04371.10	PAD_porph	4
PF04376.8	ATE_N	2
PF04377.10	ATE_C	2
PF04379.9	DUF525	2
PF04387.9	PTPLA	5
PF04389.12	Peptidase_M28	10
PF04398.7	DUF538	11
PF04406.9	TP6A_N	2
PF04408.18	HA2	22
PF04410.9	Gar1	3
PF04413.11	Glycos_transf_N	2
PF04414.7	tRNA_deacylase	2
PF04418.7	DUF543	4
PF04419.9	4F5	5
PF04422.8	FrhB_FdhB_N	1
PF04423.9	Rad50_zn_hook	1
PF04424.8	DUF544	2
PF04427.13	Brix	8
PF04430.9	DUF498	1
PF04432.8	FrhB_FdhB_C	1
PF04433.12	SWIRM	7
PF04437.8	RINT1_TIP1	3
PF04438.11	zf-HIT	12
PF04442.9	CtaG_Cox11	2
PF04444.9	Dioxygenase_N	1
PF04446.7	Thg1	3
PF04450.7	BSP	8
PF04452.9	Methyltrans_RNA	5
PF04455.7	Saccharop_dh_N	1
PF04479.8	RTA1	3
PF04481.7	DUF561	3
PF04483.7	DUF565	2
PF04484.7	DUF566	3
PF04488.10	Gly_transf_sug	1
PF04493.9	Endonuclease_5	1
PF04494.10	TFIID_90kDa	3
PF04499.10	SAPS	8
PF04502.8	DUF572	3
PF04506.8	Rft-1	3
PF04511.10	DER1	16
PF04515.7	Choline_transpo	13
PF04520.8	Senescence_reg	2
PF04525.7	Tub_2	10
PF04526.8	DUF568	3
PF04535.7	DUF588	28
PF04536.9	TPM	1
PF04539.11	Sigma70_r3	6
PF04542.9	Sigma70_r2	5
PF04545.11	Sigma70_r4	8
PF04547.7	Anoctamin	16
PF04548.11	AIG1	6
PF04551.9	GcpE	9
[truncated: 2,212 more rows]
