# Supplementary material for: De novo assembly and characterization of the transcriptome in the desiccation-tolerant moss Syntrichia caninervis
Source: BMC Res Notes. 2014 Aug 3;7:490. doi: 10.1186/1756-0500-7-490 (PMC4124477; doi:10.1186/1756-0500-7-490)
Supplement: Additional file 5: Table S4 — Statistics of KEGG pathways annotated in S. caninervis transcriptome. [file 1756-0500-7-490-S5.xlsx]

## Sheet: Sheet1
Pathway	Pathway ID	Count (22842)
Metabolic pathways	ko01100	5730
Biosynthesis of secondary metabolites	ko01110	2674
Ribosome	ko03010	1891
Plant-pathogen interaction	ko04626	1310
Spliceosome	ko03040	1109
Protein processing in endoplasmic reticulum	ko04141	958
Purine metabolism	ko00230	671
Pyrimidine metabolism	ko00240	578
Starch and sucrose metabolism	ko00500	542
Oxidative phosphorylation	ko00190	520
Endocytosis	ko04144	519
Glycolysis / Gluconeogenesis	ko00010	512
Ubiquitin mediated proteolysis	ko04120	429
Phagosome	ko04145	423
Amino sugar and nucleotide sugar metabolism	ko00520	395
Pyruvate metabolism	ko00620	393
RNA degradation	ko03018	361
Peroxisome	ko04146	354
Cysteine and methionine metabolism	ko00270	332
Carbon fixation in photosynthetic organisms	ko00710	331
Phenylpropanoid biosynthesis	ko00940	328
Citrate cycle (TCA cycle)	ko00020	322
RNA polymerase	ko03020	321
Nucleotide excision repair	ko03420	279
Limonene and pinene degradation	ko00903	245
Fatty acid metabolism	ko00071	237
Arginine and proline metabolism	ko00330	236
Phenylalanine metabolism	ko00360	234
ABC transporters	ko02010	226
Valine, leucine and isoleucine degradation	ko00280	224
Fructose and mannose metabolism	ko00051	224
Alanine, aspartate and glutamate metabolism	ko00250	216
Glyoxylate and dicarboxylate metabolism	ko00630	214
Propanoate metabolism	ko00640	209
Proteasome	ko03050	206
Flavonoid biosynthesis	ko00941	204
Glycerophospholipid metabolism	ko00564	204
Tryptophan metabolism	ko00380	202
Galactose metabolism	ko00052	201
Pentose phosphate pathway	ko00030	200
Nitrogen metabolism	ko00910	192
Stilbenoid, diarylheptanoid and gingerol biosynthesis	ko00945	187
Basal transcription factors	ko03022	186
Glycerolipid metabolism	ko00561	185
Aminoacyl-tRNA biosynthesis	ko00970	183
Glutathione metabolism	ko00480	183
Glycine, serine and threonine metabolism	ko00260	178
Biosynthesis of unsaturated fatty acids	ko01040	177
Tyrosine metabolism	ko00350	175
Inositol phosphate metabolism	ko00562	170
DNA replication	ko03030	169
Base excision repair	ko03410	165
Lysine degradation	ko00310	163
Porphyrin and chlorophyll metabolism	ko00860	162
Phosphatidylinositol signaling system	ko04070	161
beta-Alanine metabolism	ko00410	155
Circadian rhythm - plant	ko04712	153
Protein export	ko03060	151
Mismatch repair	ko03430	149
Pentose and glucuronate interconversions	ko00040	147
Homologous recombination	ko03440	144
N-Glycan biosynthesis	ko00510	139
Photosynthesis	ko00195	136
Fatty acid biosynthesis	ko00061	135
Ascorbate and aldarate metabolism	ko00053	129
Cyanoamino acid metabolism	ko00460	128
Natural killer cell mediated cytotoxicity	ko04650	127
Butanoate metabolism	ko00650	126
alpha-Linolenic acid metabolism	ko00592	112
Carotenoid biosynthesis	ko00906	110
Terpenoid backbone biosynthesis	ko00900	108
Flavone and flavonol biosynthesis	ko00944	105
Histidine metabolism	ko00340	104
Phenylalanine, tyrosine and tryptophan biosynthesis	ko00400	101
Ether lipid metabolism	ko00565	97
Valine, leucine and isoleucine biosynthesis	ko00290	94
Sphingolipid metabolism	ko00600	82
Ubiquinone and other terpenoid-quinone biosynthesis	ko00130	82
Regulation of autophagy	ko04140	82
Non-homologous end-joining	ko03450	78
SNARE interactions in vesicular transport	ko04130	78
Zeatin biosynthesis	ko00908	69
Isoquinoline alkaloid biosynthesis	ko00950	68
Selenoamino acid metabolism	ko00450	66
Steroid biosynthesis	ko00100	65
Sulfur metabolism	ko00920	62
Tropane, piperidine and pyridine alkaloid biosynthesis	ko00960	57
Pantothenate and CoA biosynthesis	ko00770	55
Other glycan degradation	ko00511	54
One carbon pool by folate	ko00670	51
Lysine biosynthesis	ko00300	49
Glycosylphosphatidylinositol(GPI)-anchor biosynthesis	ko00563	47
Glycosaminoglycan degradation	ko00531	42
Nicotinate and nicotinamide metabolism	ko00760	41
Linoleic acid metabolism	ko00591	39
Diterpenoid biosynthesis	ko00904	34
Caffeine metabolism	ko00232	29
Glycosphingolipid biosynthesis - ganglio series	ko00604	27
Folate biosynthesis	ko00790	27
Riboflavin metabolism	ko00740	26
Glycosphingolipid biosynthesis - globo series	ko00603	26
Circadian rhythm - mammal	ko04710	22
Synthesis and degradation of ketone bodies	ko00072	21
Arachidonic acid metabolism	ko00590	20
Indole alkaloid biosynthesis	ko00901	20
Sulfur relay system	ko04122	20
Taurine and hypotaurine metabolism	ko00430	17
O-Mannosyl glycan biosynthesis	ko00514	17
Thiamine metabolism	ko00730	16
Photosynthesis - antenna proteins	ko00196	15
Vitamin B6 metabolism	ko00750	13
Glucosinolate biosynthesis	ko00966	12
C5-Branched dibasic acid metabolism	ko00660	11
Fatty acid elongation in mitochondria	ko00062	10
Biotin metabolism	ko00780	10
Lipoic acid metabolism	ko00785	9
Brassinosteroid biosynthesis	ko00905	8
Benzoxazinoid biosynthesis	ko00402	5
Betalain biosynthesis	ko00965	4
